# Supplementary material for: Amplicon sequencing and culture-dependent approaches reveal core bacterial endophytes aiding freezing stress tolerance in alpine Rosaceae plants
Source: mBio. 2025 Feb 25;16(4):e01418-24. doi: 10.1128/mbio.01418-24 (PMC11980557; doi:10.1128/mbio.01418-24)
Supplement: Table S14 — Taxonomic annotation at the genus level for the culturable psychrotolerant bacterial endophytes from alpine Rosaceae plants. [file mbio.01418-24-s0005.xlsx]

## Sheet: Table S14
Table S14. Taxonomic annotation at the genus level for the culturable psychrotolerant bacterial endophytes from alpine Rosaceae plants. Blast results of the top ten hits of the bacterial culture collection against the NCBI 16S ribosomal RNA database are reported. NCBI accession numbers for our isolate (column B) and the closest relative to our isolate (column C), identity percentage and alignment…
Isolate code	NCBI accession number for our isolate	NCBI accession number for the closest relative to our isolate	Identity %	Alignment.Length	Mismatches	Gap.Openings	Q.start	Q.end	S.start	S.end	E	Bits	Kingdom	Phylum	Class	Order	Family	Genus
AFAN101	OR809314	NR_170438.1	97.81	1096	23	1	5	1100	1449	355	0	1890	Bacteria	Pseudomonadota	Gammaproteobacteria	Pseudomonadales	Pseudomonadaceae	Pseudomonas
AFAN101		NR_179384.1	97.719	1096	24	1	5	1100	1453	359	0	1884	Bacteria	Pseudomonadota	Gammaproteobacteria	Pseudomonadales	Pseudomonadaceae	Pseudomonas
AFAN101		NR_179315.1	97.719	1096	24	1	5	1100	1413	319	0	1884	Bacteria	Pseudomonadota	Gammaproteobacteria	Pseudomonadales	Pseudomonadaceae	Pseudomonas
AFAN101		NR_114911.1	97.719	1096	24	1	5	1100	1463	369	0	1884	Bacteria	Pseudomonadota	Gammaproteobacteria	Pseudomonadales	Pseudomonadaceae	Pseudomonas
AFAN101		NR_117821.1	97.719	1096	24	1	5	1100	1412	318	0	1884	Bacteria	Pseudomonadota	Gammaproteobacteria	Pseudomonadales	Pseudomonadaceae	Pseudomonas
AFAN101		NR_028706.1	97.536	1096	26	1	5	1100	1461	367	0	1873	Bacteria	Pseudomonadota	Gammaproteobacteria	Pseudomonadales	Pseudomonadaceae	Pseudomonas
AFAN101		NR_042199.1	97.536	1096	26	1	5	1100	1440	346	0	1873	Bacteria	Pseudomonadota	Gammaproteobacteria	Pseudomonadales	Pseudomonadaceae	Pseudomonas
AFAN101		NR_025586.1	97.536	1096	26	1	5	1100	1448	354	0	1873	Bacteria	Pseudomonadota	Gammaproteobacteria	Pseudomonadales	Pseudomonadaceae	Pseudomonas
AFAN101		NR_025102.1	97.445	1096	27	1	5	1100	1432	338	0	1869	Bacteria	Pseudomonadota	Gammaproteobacteria	Pseudomonadales	Pseudomonadaceae	Pseudomonas
AFAN101		NR_025103.1	97.448	1097	25	3	5	1100	1432	338	0	1869	Bacteria	Pseudomonadota	Gammaproteobacteria	Pseudomonadales	Pseudomonadaceae	Pseudomonas
AFAN102	OR809315	NR_179384.1	100	850	0	0	1	850	323	1172	0	1570	Bacteria	Pseudomonadota	Gammaproteobacteria	Pseudomonadales	Pseudomonadaceae	Pseudomonas
AFAN102		NR_114911.1	100	850	0	0	1	850	333	1182	0	1570	Bacteria	Pseudomonadota	Gammaproteobacteria	Pseudomonadales	Pseudomonadaceae	Pseudomonas
AFAN102		NR_117821.1	100	850	0	0	1	850	282	1131	0	1570	Bacteria	Pseudomonadota	Gammaproteobacteria	Pseudomonadales	Pseudomonadaceae	Pseudomonas
AFAN102		NR_170438.1	99.882	850	1	0	1	850	319	1168	0	1565	Bacteria	Pseudomonadota	Gammaproteobacteria	Pseudomonadales	Pseudomonadaceae	Pseudomonas
AFAN102		NR_179315.1	99.882	850	1	0	1	850	283	1132	0	1565	Bacteria	Pseudomonadota	Gammaproteobacteria	Pseudomonadales	Pseudomonadaceae	Pseudomonas
AFAN102		NR_025587.1	99.882	850	1	0	1	850	318	1167	0	1565	Bacteria	Pseudomonadota	Gammaproteobacteria	Pseudomonadales	Pseudomonadaceae	Pseudomonas
AFAN102		NR_025586.1	99.882	850	1	0	1	850	318	1167	0	1565	Bacteria	Pseudomonadota	Gammaproteobacteria	Pseudomonadales	Pseudomonadaceae	Pseudomonas
AFAN102		NR_169460.1	99.647	850	3	0	1	850	315	1164	0	1554	Bacteria	Pseudomonadota	Gammaproteobacteria	Pseudomonadales	Pseudomonadaceae	Pseudomonas
AFAN102		NR_179337.1	99.647	850	3	0	1	850	314	1163	0	1554	Bacteria	Pseudomonadota	Gammaproteobacteria	Pseudomonadales	Pseudomonadaceae	Pseudomonas
AFAN102		NR_179450.1	99.647	850	3	0	1	850	281	1130	0	1554	Bacteria	Pseudomonadota	Gammaproteobacteria	Pseudomonadales	Pseudomonadaceae	Pseudomonas
AFAN103	OR809316	NR_114106.1	99.816	543	0	1	1	543	443	984	0	996	Bacteria	Pseudomonadota	Betaproteobacteria	Burkholderiales	Oxalobacteraceae	Duganella
AFAN103		NR_025833.1	99.816	543	0	1	1	543	441	982	0	996	Bacteria	Pseudomonadota	Betaproteobacteria	Burkholderiales	Oxalobacteraceae	Duganella
AFAN103		NR_117042.1	99.448	543	2	1	1	543	396	937	0	985	Bacteria	Pseudomonadota	Betaproteobacteria	Burkholderiales	Oxalobacteraceae	Duganella
AFAN103		NR_108529.1	99.448	543	2	1	1	543	396	937	0	985	Bacteria	Pseudomonadota	Betaproteobacteria	Burkholderiales	Oxalobacteraceae	Duganella
AFAN103		NR_170537.1	98.895	543	5	1	1	543	463	1004	0	968	Bacteria	Pseudomonadota	Betaproteobacteria	Burkholderiales	Oxalobacteraceae	Duganella
AFAN103		NR_170534.1	98.895	543	5	1	1	543	463	1004	0	968	Bacteria	Pseudomonadota	Betaproteobacteria	Burkholderiales	Oxalobacteraceae	Duganella
AFAN103		NR_152711.1	98.895	543	5	1	1	543	425	966	0	968	Bacteria	Pseudomonadota	Betaproteobacteria	Burkholderiales	Oxalobacteraceae	Pseudoduganella
AFAN103		NR_170536.1	98.711	543	6	1	1	543	461	1002	0	963	Bacteria	Pseudomonadota	Betaproteobacteria	Burkholderiales	Oxalobacteraceae	Duganella
AFAN103		NR_108216.1	98.711	543	6	1	1	543	417	958	0	963	Bacteria	Pseudomonadota	Betaproteobacteria	Burkholderiales	Oxalobacteraceae	Duganella
AFAN103		NR_180844.1	98.527	543	7	1	1	543	463	1004	0	959	Bacteria	Pseudomonadota	Betaproteobacteria	Burkholderiales	Oxalobacteraceae	Pseudoduganella
AFAN104	OR809317	NR_179315.1	100	848	0	0	1	848	280	1127	0	1567	Bacteria	Pseudomonadota	Gammaproteobacteria	Pseudomonadales	Pseudomonadaceae	Pseudomonas
AFAN104		NR_025587.1	100	848	0	0	1	848	315	1162	0	1567	Bacteria	Pseudomonadota	Gammaproteobacteria	Pseudomonadales	Pseudomonadaceae	Pseudomonas
AFAN104		NR_025586.1	100	848	0	0	1	848	315	1162	0	1567	Bacteria	Pseudomonadota	Gammaproteobacteria	Pseudomonadales	Pseudomonadaceae	Pseudomonas
AFAN104		NR_179384.1	99.882	848	1	0	1	848	320	1167	0	1561	Bacteria	Pseudomonadota	Gammaproteobacteria	Pseudomonadales	Pseudomonadaceae	Pseudomonas
AFAN104		NR_114911.1	99.882	848	1	0	1	848	330	1177	0	1561	Bacteria	Pseudomonadota	Gammaproteobacteria	Pseudomonadales	Pseudomonadaceae	Pseudomonas
AFAN104		NR_117821.1	99.882	848	1	0	1	848	279	1126	0	1561	Bacteria	Pseudomonadota	Gammaproteobacteria	Pseudomonadales	Pseudomonadaceae	Pseudomonas
AFAN104		NR_170438.1	99.764	848	2	0	1	848	316	1163	0	1555	Bacteria	Pseudomonadota	Gammaproteobacteria	Pseudomonadales	Pseudomonadaceae	Pseudomonas
AFAN104		NR_179337.1	99.764	848	2	0	1	848	311	1158	0	1555	Bacteria	Pseudomonadota	Gammaproteobacteria	Pseudomonadales	Pseudomonadaceae	Pseudomonas
AFAN104		NR_179450.1	99.764	848	2	0	1	848	278	1125	0	1555	Bacteria	Pseudomonadota	Gammaproteobacteria	Pseudomonadales	Pseudomonadaceae	Pseudomonas
AFAN104		NR_028987.1	99.764	848	2	0	1	848	307	1154	0	1555	Bacteria	Pseudomonadota	Gammaproteobacteria	Pseudomonadales	Pseudomonadaceae	Pseudomonas
AFAN201	OR809318	NR_042129.1	99.555	899	3	1	1	898	273	1171	0	1642	Bacteria	Pseudomonadota	Alphaproteobacteria	Sphingomonadales	Sphingomonadaceae	Sphingomonas
AFAN201		NR_117830.1	99.22	898	7	0	1	898	262	1159	0	1620	Bacteria	Pseudomonadota	Alphaproteobacteria	Sphingomonadales	Sphingomonadaceae	Sphingomonas
AFAN201		NR_042128.1	98.886	898	10	0	1	898	273	1170	0	1607	Bacteria	Pseudomonadota	Alphaproteobacteria	Sphingomonadales	Sphingomonadaceae	Sphingomonas
AFAN201		NR_181765.1	98.886	898	10	0	1	898	238	1135	0	1604	Bacteria	Pseudomonadota	Alphaproteobacteria	Sphingomonadales	Sphingomonadaceae	Sphingomonas
AFAN201		NR_157757.1	98.775	898	11	0	1	898	256	1153	0	1598	Bacteria	Pseudomonadota	Alphaproteobacteria	Sphingomonadales	Sphingomonadaceae	Sphingomonas
AFAN201		NR_146851.1	98.775	898	11	0	1	898	268	1165	0	1598	Bacteria	Pseudomonadota	Alphaproteobacteria	Sphingomonadales	Sphingomonadaceae	Sphingomonas
AFAN201		NR_042130.1	98.443	899	13	1	1	898	270	1168	0	1585	Bacteria	Pseudomonadota	Alphaproteobacteria	Sphingomonadales	Sphingomonadaceae	Sphingomonas
AFAN201		NR_117716.1	97.55	898	22	0	1	898	269	1166	0	1537	Bacteria	Pseudomonadota	Alphaproteobacteria	Sphingomonadales	Sphingomonadaceae	Sphingomonas
AFAN201		NR_134812.1	97.327	898	24	0	1	898	258	1155	0	1526	Bacteria	Pseudomonadota	Alphaproteobacteria	Sphingomonadales	Sphingomonadaceae	Sphingomonas
AFAN201		NR_134182.1	97.327	898	24	0	1	898	274	1171	0	1526	Bacteria	Pseudomonadota	Alphaproteobacteria	Sphingomonadales	Sphingomonadaceae	Sphingomonas
AFAN202	OR809319	NR_180980.1	100	807	0	0	1	807	320	1126	0	1491	Bacteria	Pseudomonadota	Gammaproteobacteria	Enterobacterales	Yersiniaceae	Rahnella
AFAN202		NR_181934.1	99.876	807	0	1	1	807	292	1097	0	1483	Bacteria	Pseudomonadota	Gammaproteobacteria	Enterobacterales	Yersiniaceae	Rahnella
AFAN202		NR_025337.1	99.501	801	4	0	1	801	292	1092	0	1458	Bacteria	Pseudomonadota	Gammaproteobacteria	Enterobacterales	Yersiniaceae	Rahnella
AFAN202		NR_181672.1	98.761	807	10	0	1	807	234	1040	0	1435	Bacteria	Pseudomonadota	Gammaproteobacteria	Enterobacterales	Yersiniaceae	Rahnella
AFAN202		NR_157762.1	99.245	795	6	0	1	795	340	1134	0	1435	Bacteria	Pseudomonadota	Gammaproteobacteria	Enterobacterales	Yersiniaceae	Serratia
AFAN202		NR_116785.1	98.393	809	9	4	1	807	302	1108	0	1419	Bacteria	Pseudomonadota	Gammaproteobacteria	Enterobacterales	Yersiniaceae	Yersinia
AFAN202		NR_115975.1	98.393	809	9	4	1	807	313	1119	0	1419	Bacteria	Pseudomonadota	Gammaproteobacteria	Enterobacterales	Yersiniaceae	Yersinia
AFAN202		NR_115974.1	98.393	809	9	4	1	807	313	1119	0	1419	Bacteria	Pseudomonadota	Gammaproteobacteria	Enterobacterales	Yersiniaceae	Yersinia
AFAN202		NR_041832.1	98.393	809	9	4	1	807	313	1119	0	1419	Bacteria	Pseudomonadota	Gammaproteobacteria	Enterobacterales	Yersiniaceae	Yersinia
AFAN202		NR_114923.1	98.393	809	9	4	1	807	231	1037	0	1419	Bacteria	Pseudomonadota	Gammaproteobacteria	Enterobacterales	Yersiniaceae	Yersinia
AFAN203	OR809320	NR_117821.1	99.911	1121	0	1	4	1124	1413	294	0	2063	Bacteria	Pseudomonadota	Gammaproteobacteria	Pseudomonadales	Pseudomonadaceae	Pseudomonas
AFAN203		NR_179384.1	99.822	1121	1	1	4	1124	1454	335	0	2058	Bacteria	Pseudomonadota	Gammaproteobacteria	Pseudomonadales	Pseudomonadaceae	Pseudomonas
AFAN203		NR_170438.1	99.732	1121	2	1	4	1124	1450	331	0	2052	Bacteria	Pseudomonadota	Gammaproteobacteria	Pseudomonadales	Pseudomonadaceae	Pseudomonas
AFAN203		NR_179315.1	99.732	1121	2	1	4	1124	1414	295	0	2052	Bacteria	Pseudomonadota	Gammaproteobacteria	Pseudomonadales	Pseudomonadaceae	Pseudomonas
AFAN203		NR_114911.1	99.732	1121	2	1	4	1124	1464	345	0	2052	Bacteria	Pseudomonadota	Gammaproteobacteria	Pseudomonadales	Pseudomonadaceae	Pseudomonas
AFAN203		NR_179337.1	99.643	1121	3	1	4	1124	1445	326	0	2047	Bacteria	Pseudomonadota	Gammaproteobacteria	Pseudomonadales	Pseudomonadaceae	Pseudomonas
AFAN203		NR_028986.1	99.643	1121	3	1	4	1124	1441	322	0	2047	Bacteria	Pseudomonadota	Gammaproteobacteria	Pseudomonadales	Pseudomonadaceae	Pseudomonas
AFAN203		NR_025586.1	99.643	1121	3	1	4	1124	1449	330	0	2047	Bacteria	Pseudomonadota	Gammaproteobacteria	Pseudomonadales	Pseudomonadaceae	Pseudomonas
AFAN203		NR_024911.1	99.554	1121	4	1	4	1124	1454	335	0	2041	Bacteria	Pseudomonadota	Gammaproteobacteria	Pseudomonadales	Pseudomonadaceae	Pseudomonas
AFAN203		NR_028987.1	99.554	1121	4	1	4	1124	1441	322	0	2041	Bacteria	Pseudomonadota	Gammaproteobacteria	Pseudomonadales	Pseudomonadaceae	Pseudomonas
AFAN204	OR809321	NR_024911.1	100	866	0	0	1	866	304	1169	0	1600	Bacteria	Pseudomonadota	Gammaproteobacteria	Pseudomonadales	Pseudomonadaceae	Pseudomonas
AFAN204		NR_025102.1	99.885	866	1	0	1	866	283	1148	0	1596	Bacteria	Pseudomonadota	Gammaproteobacteria	Pseudomonadales	Pseudomonadaceae	Pseudomonas
AFAN204		NR_181728.1	99.885	866	1	0	1	866	297	1162	0	1594	Bacteria	Pseudomonadota	Gammaproteobacteria	Pseudomonadales	Pseudomonadaceae	Pseudomonas
AFAN204		NR_112074.1	99.538	866	4	0	1	866	288	1153	0	1585	Bacteria	Pseudomonadota	Gammaproteobacteria	Pseudomonadales	Pseudomonadaceae	Pseudomonas
AFAN204		NR_179384.1	99.654	866	3	0	1	866	304	1169	0	1583	Bacteria	Pseudomonadota	Gammaproteobacteria	Pseudomonadales	Pseudomonadaceae	Pseudomonas
AFAN204		NR_114911.1	99.654	866	3	0	1	866	314	1179	0	1583	Bacteria	Pseudomonadota	Gammaproteobacteria	Pseudomonadales	Pseudomonadaceae	Pseudomonas
AFAN204		NR_117821.1	99.654	866	3	0	1	866	263	1128	0	1583	Bacteria	Pseudomonadota	Gammaproteobacteria	Pseudomonadales	Pseudomonadaceae	Pseudomonas
AFAN204		NR_170438.1	99.538	866	4	0	1	866	300	1165	0	1578	Bacteria	Pseudomonadota	Gammaproteobacteria	Pseudomonadales	Pseudomonadaceae	Pseudomonas
AFAN204		NR_179315.1	99.538	866	4	0	1	866	264	1129	0	1578	Bacteria	Pseudomonadota	Gammaproteobacteria	Pseudomonadales	Pseudomonadaceae	Pseudomonas
AFAN204		NR_025587.1	99.538	866	4	0	1	866	299	1164	0	1578	Bacteria	Pseudomonadota	Gammaproteobacteria	Pseudomonadales	Pseudomonadaceae	Pseudomonas
AFAN205	OR809322	NR_179337.1	99.735	1133	2	1	3	1135	1445	314	0	2074	Bacteria	Pseudomonadota	Gammaproteobacteria	Pseudomonadales	Pseudomonadaceae	Pseudomonas
AFAN205		NR_028987.1	99.735	1133	2	1	3	1135	1441	310	0	2074	Bacteria	Pseudomonadota	Gammaproteobacteria	Pseudomonadales	Pseudomonadaceae	Pseudomonas
AFAN205		NR_028986.1	99.735	1133	2	1	3	1135	1441	310	0	2074	Bacteria	Pseudomonadota	Gammaproteobacteria	Pseudomonadales	Pseudomonadaceae	Pseudomonas
AFAN205		NR_179315.1	99.647	1133	3	1	3	1135	1414	283	0	2069	Bacteria	Pseudomonadota	Gammaproteobacteria	Pseudomonadales	Pseudomonadaceae	Pseudomonas
AFAN205		NR_170438.1	99.47	1133	5	1	3	1135	1450	319	0	2058	Bacteria	Pseudomonadota	Gammaproteobacteria	Pseudomonadales	Pseudomonadaceae	Pseudomonas
AFAN205		NR_179384.1	99.47	1133	5	1	3	1135	1454	323	0	2058	Bacteria	Pseudomonadota	Gammaproteobacteria	Pseudomonadales	Pseudomonadaceae	Pseudomonas
AFAN205		NR_114911.1	99.47	1133	5	1	3	1135	1464	333	0	2058	Bacteria	Pseudomonadota	Gammaproteobacteria	Pseudomonadales	Pseudomonadaceae	Pseudomonas
AFAN205		NR_117821.1	99.47	1133	5	1	3	1135	1413	282	0	2058	Bacteria	Pseudomonadota	Gammaproteobacteria	Pseudomonadales	Pseudomonadaceae	Pseudomonas
AFAN205		NR_042199.1	99.47	1133	5	1	3	1135	1441	310	0	2058	Bacteria	Pseudomonadota	Gammaproteobacteria	Pseudomonadales	Pseudomonadaceae	Pseudomonas
AFAN205		NR_025586.1	99.47	1133	5	1	3	1135	1449	318	0	2058	Bacteria	Pseudomonadota	Gammaproteobacteria	Pseudomonadales	Pseudomonadaceae	Pseudomonas
AFAN301	OR809323	NR_025228.1	99.881	837	1	0	1	837	306	1142	0	1541	Bacteria	Pseudomonadota	Gammaproteobacteria	Pseudomonadales	Pseudomonadaceae	Pseudomonas
AFAN301		NR_181729.1	99.761	837	2	0	1	837	315	1151	0	1535	Bacteria	Pseudomonadota	Gammaproteobacteria	Pseudomonadales	Pseudomonadaceae	Pseudomonas
AFAN301		NR_179889.1	99.761	837	2	0	1	837	337	1173	0	1535	Bacteria	Pseudomonadota	Gammaproteobacteria	Pseudomonadales	Pseudomonadaceae	Pseudomonas
AFAN301		NR_042541.1	99.761	837	2	0	1	837	310	1146	0	1535	Bacteria	Pseudomonadota	Gammaproteobacteria	Pseudomonadales	Pseudomonadaceae	Pseudomonas
AFAN301		NR_041953.1	99.642	837	3	0	1	837	310	1146	0	1530	Bacteria	Pseudomonadota	Gammaproteobacteria	Pseudomonadales	Pseudomonadaceae	Pseudomonas
AFAN301		NR_178854.1	99.642	837	2	1	1	837	310	1145	0	1528	Bacteria	Pseudomonadota	Gammaproteobacteria	Pseudomonadales	Pseudomonadaceae	Pseudomonas
AFAN301		NR_178447.1	99.522	837	4	0	1	837	244	1080	0	1524	Bacteria	Pseudomonadota	Gammaproteobacteria	Pseudomonadales	Pseudomonadaceae	Pseudomonas
AFAN301		NR_043314.1	99.523	839	1	3	1	837	327	1164	0	1524	Bacteria	Pseudomonadota	Gammaproteobacteria	Pseudomonadales	Pseudomonadaceae	Pseudomonas
AFAN301		NR_181891.1	99.403	837	5	0	1	837	333	1169	0	1519	Bacteria	Pseudomonadota	Gammaproteobacteria	Pseudomonadales	Pseudomonadaceae	Pseudomonas
AFAN301		NR_181014.1	99.403	837	5	0	1	837	310	1146	0	1519	Bacteria	Pseudomonadota	Gammaproteobacteria	Pseudomonadales	Pseudomonadaceae	Pseudomonas
AFAS101	OR809324	NR_041978.1	98.723	783	9	1	1	783	326	1107	0	1389	Bacteria	Pseudomonadota	Gammaproteobacteria	Enterobacterales	Erwiniaceae	Pantoea
AFAS101		NR_114735.1	98.595	783	10	1	1	783	340	1121	0	1387	Bacteria	Pseudomonadota	Gammaproteobacteria	Enterobacterales	Erwiniaceae	Pantoea
AFAS101		NR_104943.1	98.595	783	10	1	1	783	305	1086	0	1384	Bacteria	Pseudomonadota	Gammaproteobacteria	Enterobacterales	Erwiniaceae	Pantoea
AFAS101		NR_114505.1	98.212	783	13	1	1	783	117	898	0	1380	Bacteria	Pseudomonadota	Gammaproteobacteria	Enterobacterales	Erwiniaceae	Pantoea
AFAS101		NR_116247.1	98.467	783	11	1	1	783	264	1045	0	1378	Bacteria	Pseudomonadota	Gammaproteobacteria	Enterobacterales	Erwiniaceae	Pantoea
AFAS101		NR_114111.1	98.34	783	11	2	1	783	343	1123	0	1373	Bacteria	Pseudomonadota	Gammaproteobacteria	Enterobacterales	Erwiniaceae	Pantoea
AFAS101		NR_116751.1	98.084	783	14	1	1	783	265	1046	0	1371	Bacteria	Pseudomonadota	Gammaproteobacteria	Enterobacterales	Erwiniaceae	Pantoea
AFAS101		NR_116112.1	98.212	783	14	0	1	783	264	1046	0	1371	Bacteria	Pseudomonadota	Gammaproteobacteria	Enterobacterales	Erwiniaceae	Pantoea
AFAS101		NR_104932.1	98.212	783	14	0	1	783	361	1143	0	1369	Bacteria	Pseudomonadota	Gammaproteobacteria	Enterobacterales	Erwiniaceae	Erwinia
AFAS101		NR_116748.1	98.212	783	13	1	1	783	265	1046	0	1367	Bacteria	Pseudomonadota	Gammaproteobacteria	Enterobacterales	Erwiniaceae	Pantoea
AFAS102	OR809325	NR_179337.1	100	849	0	0	1	849	319	1167	0	1568	Bacteria	Pseudomonadota	Gammaproteobacteria	Pseudomonadales	Pseudomonadaceae	Pseudomonas
AFAS102		NR_179450.1	100	849	0	0	1	849	286	1134	0	1568	Bacteria	Pseudomonadota	Gammaproteobacteria	Pseudomonadales	Pseudomonadaceae	Pseudomonas
AFAS102		NR_028987.1	100	849	0	0	1	849	315	1163	0	1568	Bacteria	Pseudomonadota	Gammaproteobacteria	Pseudomonadales	Pseudomonadaceae	Pseudomonas
AFAS102		NR_028986.1	100	849	0	0	1	849	315	1163	0	1568	Bacteria	Pseudomonadota	Gammaproteobacteria	Pseudomonadales	Pseudomonadaceae	Pseudomonas
AFAS102		NR_042392.1	100	849	0	0	1	849	265	1113	0	1568	Bacteria	Pseudomonadota	Gammaproteobacteria	Pseudomonadales	Pseudomonadaceae	Pseudomonas
AFAS102		NR_179315.1	99.764	849	2	0	1	849	288	1136	0	1557	Bacteria	Pseudomonadota	Gammaproteobacteria	Pseudomonadales	Pseudomonadaceae	Pseudomonas
AFAS102		NR_025587.1	99.764	849	2	0	1	849	323	1171	0	1557	Bacteria	Pseudomonadota	Gammaproteobacteria	Pseudomonadales	Pseudomonadaceae	Pseudomonas
AFAS102		NR_025586.1	99.764	849	2	0	1	849	323	1171	0	1557	Bacteria	Pseudomonadota	Gammaproteobacteria	Pseudomonadales	Pseudomonadaceae	Pseudomonas
AFAS102		NR_179384.1	99.647	849	3	0	1	849	328	1176	0	1552	Bacteria	Pseudomonadota	Gammaproteobacteria	Pseudomonadales	Pseudomonadaceae	Pseudomonas
AFAS102		NR_114911.1	99.647	849	3	0	1	849	338	1186	0	1552	Bacteria	Pseudomonadota	Gammaproteobacteria	Pseudomonadales	Pseudomonadaceae	Pseudomonas
AFAS103	OR809326	NR_025833.1	98.933	1125	9	3	3	1125	1435	312	0	2008	Bacteria	Pseudomonadota	Betaproteobacteria	Burkholderiales	Oxalobacteraceae	Duganella
AFAS103		NR_114106.1	98.844	1125	10	3	3	1125	1437	314	0	2002	Bacteria	Pseudomonadota	Betaproteobacteria	Burkholderiales	Oxalobacteraceae	Duganella
AFAS103		NR_117042.1	98.9	1091	10	2	37	1125	1357	267	0	1947	Bacteria	Pseudomonadota	Betaproteobacteria	Burkholderiales	Oxalobacteraceae	Duganella
AFAS103		NR_108529.1	98.9	1091	10	2	37	1125	1357	267	0	1947	Bacteria	Pseudomonadota	Betaproteobacteria	Burkholderiales	Oxalobacteraceae	Duganella
AFAS103		NR_104915.1	97.957	1126	18	5	3	1125	1453	330	0	1947	Bacteria	Pseudomonadota	Betaproteobacteria	Burkholderiales	Oxalobacteraceae	Rugamonas
AFAS103		NR_180977.1	97.867	1125	21	3	3	1125	1431	308	0	1941	Bacteria	Pseudomonadota	Betaproteobacteria	Burkholderiales	Oxalobacteraceae	Duganella
AFAS103		NR_181422.1	97.778	1125	22	3	3	1125	1399	276	0	1940	Bacteria	Pseudomonadota	Betaproteobacteria	Burkholderiales	Oxalobacteraceae	Rugamonas
AFAS103		NR_170537.1	97.778	1125	22	3	3	1125	1457	334	0	1936	Bacteria	Pseudomonadota	Betaproteobacteria	Burkholderiales	Oxalobacteraceae	Duganella
AFAS103		NR_170534.1	97.778	1125	22	3	3	1125	1457	334	0	1936	Bacteria	Pseudomonadota	Betaproteobacteria	Burkholderiales	Oxalobacteraceae	Duganella
AFAS103		NR_180583.1	97.691	1126	21	5	3	1125	1455	332	0	1934	Bacteria	Pseudomonadota	Betaproteobacteria	Burkholderiales	Oxalobacteraceae	Rugamonas
AFAS104	OR809327	NR_042129.1	99.528	847	3	1	1	846	317	1163	0	1546	Bacteria	Pseudomonadota	Alphaproteobacteria	Sphingomonadales	Sphingomonadaceae	Sphingomonas
AFAS104		NR_117830.1	99.173	846	7	0	1	846	306	1151	0	1524	Bacteria	Pseudomonadota	Alphaproteobacteria	Sphingomonadales	Sphingomonadaceae	Sphingomonas
AFAS104		NR_042128.1	98.818	846	10	0	1	846	317	1162	0	1511	Bacteria	Pseudomonadota	Alphaproteobacteria	Sphingomonadales	Sphingomonadaceae	Sphingomonas
AFAS104		NR_181765.1	98.818	846	10	0	1	846	282	1127	0	1507	Bacteria	Pseudomonadota	Alphaproteobacteria	Sphingomonadales	Sphingomonadaceae	Sphingomonas
AFAS104		NR_157757.1	98.7	846	11	0	1	846	300	1145	0	1502	Bacteria	Pseudomonadota	Alphaproteobacteria	Sphingomonadales	Sphingomonadaceae	Sphingomonas
AFAS104		NR_146851.1	98.7	846	11	0	1	846	312	1157	0	1502	Bacteria	Pseudomonadota	Alphaproteobacteria	Sphingomonadales	Sphingomonadaceae	Sphingomonas
AFAS104		NR_042130.1	98.347	847	13	1	1	846	314	1160	0	1489	Bacteria	Pseudomonadota	Alphaproteobacteria	Sphingomonadales	Sphingomonadaceae	Sphingomonas
AFAS104		NR_117716.1	97.4	846	22	0	1	846	313	1158	0	1441	Bacteria	Pseudomonadota	Alphaproteobacteria	Sphingomonadales	Sphingomonadaceae	Sphingomonas
AFAS104		NR_134812.1	97.163	846	24	0	1	846	302	1147	0	1430	Bacteria	Pseudomonadota	Alphaproteobacteria	Sphingomonadales	Sphingomonadaceae	Sphingomonas
AFAS104		NR_134182.1	97.163	846	24	0	1	846	318	1163	0	1430	Bacteria	Pseudomonadota	Alphaproteobacteria	Sphingomonadales	Sphingomonadaceae	Sphingomonas
AFAS105	OR809328	NR_025102.1	99.634	1094	1	3	3	1094	1435	343	0	1997	Bacteria	Pseudomonadota	Gammaproteobacteria	Pseudomonadales	Pseudomonadaceae	Pseudomonas
AFAS105		NR_024911.1	99.543	1094	2	3	3	1094	1456	364	0	1989	Bacteria	Pseudomonadota	Gammaproteobacteria	Pseudomonadales	Pseudomonadaceae	Pseudomonas
AFAS105		NR_181728.1	99.36	1094	4	3	3	1094	1449	357	0	1978	Bacteria	Pseudomonadota	Gammaproteobacteria	Pseudomonadales	Pseudomonadaceae	Pseudomonas
AFAS105		NR_170438.1	99.36	1094	4	3	3	1094	1452	360	0	1978	Bacteria	Pseudomonadota	Gammaproteobacteria	Pseudomonadales	Pseudomonadaceae	Pseudomonas
AFAS105		NR_179384.1	99.36	1094	4	3	3	1094	1456	364	0	1978	Bacteria	Pseudomonadota	Gammaproteobacteria	Pseudomonadales	Pseudomonadaceae	Pseudomonas
AFAS105		NR_179315.1	99.36	1094	4	3	3	1094	1416	324	0	1978	Bacteria	Pseudomonadota	Gammaproteobacteria	Pseudomonadales	Pseudomonadaceae	Pseudomonas
AFAS105		NR_114911.1	99.36	1094	4	3	3	1094	1466	374	0	1978	Bacteria	Pseudomonadota	Gammaproteobacteria	Pseudomonadales	Pseudomonadaceae	Pseudomonas
AFAS105		NR_117821.1	99.36	1094	4	3	3	1094	1415	323	0	1978	Bacteria	Pseudomonadota	Gammaproteobacteria	Pseudomonadales	Pseudomonadaceae	Pseudomonas
AFAS105		NR_112072.1	99.086	1094	7	3	3	1094	1443	351	0	1967	Bacteria	Pseudomonadota	Gammaproteobacteria	Pseudomonadales	Pseudomonadaceae	Pseudomonas
AFAS105		NR_027230.1	99.177	1094	5	4	3	1094	1442	351	0	1967	Bacteria	Pseudomonadota	Gammaproteobacteria	Pseudomonadales	Pseudomonadaceae	Pseudomonas
AFAS106	OR809329	NR_024911.1	100	834	0	0	1	834	335	1168	0	1541	Bacteria	Pseudomonadota	Gammaproteobacteria	Pseudomonadales	Pseudomonadaceae	Pseudomonas
AFAS106		NR_025102.1	99.88	834	1	0	1	834	314	1147	0	1537	Bacteria	Pseudomonadota	Gammaproteobacteria	Pseudomonadales	Pseudomonadaceae	Pseudomonas
AFAS106		NR_181728.1	99.88	834	1	0	1	834	328	1161	0	1535	Bacteria	Pseudomonadota	Gammaproteobacteria	Pseudomonadales	Pseudomonadaceae	Pseudomonas
AFAS106		NR_112074.1	99.52	834	4	0	1	834	319	1152	0	1526	Bacteria	Pseudomonadota	Gammaproteobacteria	Pseudomonadales	Pseudomonadaceae	Pseudomonas
AFAS106		NR_179384.1	99.64	834	3	0	1	834	335	1168	0	1524	Bacteria	Pseudomonadota	Gammaproteobacteria	Pseudomonadales	Pseudomonadaceae	Pseudomonas
AFAS106		NR_114911.1	99.64	834	3	0	1	834	345	1178	0	1524	Bacteria	Pseudomonadota	Gammaproteobacteria	Pseudomonadales	Pseudomonadaceae	Pseudomonas
AFAS106		NR_117821.1	99.64	834	3	0	1	834	294	1127	0	1524	Bacteria	Pseudomonadota	Gammaproteobacteria	Pseudomonadales	Pseudomonadaceae	Pseudomonas
AFAS106		NR_170438.1	99.52	834	4	0	1	834	331	1164	0	1519	Bacteria	Pseudomonadota	Gammaproteobacteria	Pseudomonadales	Pseudomonadaceae	Pseudomonas
AFAS106		NR_179315.1	99.52	834	4	0	1	834	295	1128	0	1519	Bacteria	Pseudomonadota	Gammaproteobacteria	Pseudomonadales	Pseudomonadaceae	Pseudomonas
AFAS106		NR_025587.1	99.52	834	4	0	1	834	330	1163	0	1519	Bacteria	Pseudomonadota	Gammaproteobacteria	Pseudomonadales	Pseudomonadaceae	Pseudomonas
AFAS107	OR809330	NR_024911.1	100	853	0	0	1	853	320	1172	0	1576	Bacteria	Pseudomonadota	Gammaproteobacteria	Pseudomonadales	Pseudomonadaceae	Pseudomonas
AFAS107		NR_025102.1	99.883	853	1	0	1	853	299	1151	0	1572	Bacteria	Pseudomonadota	Gammaproteobacteria	Pseudomonadales	Pseudomonadaceae	Pseudomonas
AFAS107		NR_181728.1	99.883	853	1	0	1	853	313	1165	0	1570	Bacteria	Pseudomonadota	Gammaproteobacteria	Pseudomonadales	Pseudomonadaceae	Pseudomonas
AFAS107		NR_112074.1	99.531	853	4	0	1	853	304	1156	0	1561	Bacteria	Pseudomonadota	Gammaproteobacteria	Pseudomonadales	Pseudomonadaceae	Pseudomonas
AFAS107		NR_179384.1	99.648	853	3	0	1	853	320	1172	0	1559	Bacteria	Pseudomonadota	Gammaproteobacteria	Pseudomonadales	Pseudomonadaceae	Pseudomonas
AFAS107		NR_114911.1	99.648	853	3	0	1	853	330	1182	0	1559	Bacteria	Pseudomonadota	Gammaproteobacteria	Pseudomonadales	Pseudomonadaceae	Pseudomonas
AFAS107		NR_117821.1	99.648	853	3	0	1	853	279	1131	0	1559	Bacteria	Pseudomonadota	Gammaproteobacteria	Pseudomonadales	Pseudomonadaceae	Pseudomonas
AFAS107		NR_170438.1	99.531	853	4	0	1	853	316	1168	0	1554	Bacteria	Pseudomonadota	Gammaproteobacteria	Pseudomonadales	Pseudomonadaceae	Pseudomonas
AFAS107		NR_179315.1	99.531	853	4	0	1	853	280	1132	0	1554	Bacteria	Pseudomonadota	Gammaproteobacteria	Pseudomonadales	Pseudomonadaceae	Pseudomonas
AFAS107		NR_025587.1	99.531	853	4	0	1	853	315	1167	0	1554	Bacteria	Pseudomonadota	Gammaproteobacteria	Pseudomonadales	Pseudomonadaceae	Pseudomonas
AFAS201	OR809331	NR_026395.1	100	806	0	0	1	806	347	1152	0	1489	Bacteria	Pseudomonadota	Gammaproteobacteria	Pseudomonadales	Pseudomonadaceae	Pseudomonas
AFAS201		NR_181571.1	99.38	806	5	0	1	806	354	1159	0	1461	Bacteria	Pseudomonadota	Gammaproteobacteria	Pseudomonadales	Pseudomonadaceae	Pseudomonas
AFAS201		NR_029063.1	99.38	806	5	0	1	806	348	1153	0	1461	Bacteria	Pseudomonadota	Gammaproteobacteria	Pseudomonadales	Pseudomonadaceae	Pseudomonas
AFAS201		NR_169411.1	99.256	806	6	0	1	806	347	1152	0	1456	Bacteria	Pseudomonadota	Gammaproteobacteria	Pseudomonadales	Pseudomonadaceae	Pseudomonas
AFAS201		NR_181427.1	99.256	806	6	0	1	806	354	1159	0	1456	Bacteria	Pseudomonadota	Gammaproteobacteria	Pseudomonadales	Pseudomonadaceae	Pseudomonas
AFAS201		NR_179327.1	99.132	806	7	0	1	806	300	1105	0	1452	Bacteria	Pseudomonadota	Gammaproteobacteria	Pseudomonadales	Pseudomonadaceae	Pseudomonas
AFAS201		NR_179168.1	99.132	806	7	0	1	806	350	1155	0	1450	Bacteria	Pseudomonadota	Gammaproteobacteria	Pseudomonadales	Pseudomonadaceae	Pseudomonas
AFAS201		NR_029103.1	99.009	807	6	2	1	806	348	1153	0	1445	Bacteria	Pseudomonadota	Gammaproteobacteria	Pseudomonadales	Pseudomonadaceae	Pseudomonas
AFAS201		NR_137215.1	98.883	806	9	0	1	806	334	1139	0	1439	Bacteria	Pseudomonadota	Gammaproteobacteria	Pseudomonadales	Pseudomonadaceae	Pseudomonas
AFAS201		NR_181265.1	98.635	806	11	0	1	806	354	1159	0	1428	Bacteria	Pseudomonadota	Gammaproteobacteria	Pseudomonadales	Pseudomonadaceae	Pseudomonas
AFAS202	OR809332	NR_042129.1	99.537	863	3	1	1	862	302	1164	0	1576	Bacteria	Pseudomonadota	Alphaproteobacteria	Sphingomonadales	Sphingomonadaceae	Sphingomonas
AFAS202		NR_117830.1	99.188	862	7	0	1	862	291	1152	0	1554	Bacteria	Pseudomonadota	Alphaproteobacteria	Sphingomonadales	Sphingomonadaceae	Sphingomonas
AFAS202		NR_042128.1	98.84	862	10	0	1	862	302	1163	0	1541	Bacteria	Pseudomonadota	Alphaproteobacteria	Sphingomonadales	Sphingomonadaceae	Sphingomonas
AFAS202		NR_181765.1	98.84	862	10	0	1	862	267	1128	0	1537	Bacteria	Pseudomonadota	Alphaproteobacteria	Sphingomonadales	Sphingomonadaceae	Sphingomonas
AFAS202		NR_157757.1	98.724	862	11	0	1	862	285	1146	0	1531	Bacteria	Pseudomonadota	Alphaproteobacteria	Sphingomonadales	Sphingomonadaceae	Sphingomonas
AFAS202		NR_146851.1	98.724	862	11	0	1	862	297	1158	0	1531	Bacteria	Pseudomonadota	Alphaproteobacteria	Sphingomonadales	Sphingomonadaceae	Sphingomonas
AFAS202		NR_042130.1	98.378	863	13	1	1	862	299	1161	0	1519	Bacteria	Pseudomonadota	Alphaproteobacteria	Sphingomonadales	Sphingomonadaceae	Sphingomonas
AFAS202		NR_117716.1	97.448	862	22	0	1	862	298	1159	0	1471	Bacteria	Pseudomonadota	Alphaproteobacteria	Sphingomonadales	Sphingomonadaceae	Sphingomonas
AFAS202		NR_134812.1	97.216	862	24	0	1	862	287	1148	0	1459	Bacteria	Pseudomonadota	Alphaproteobacteria	Sphingomonadales	Sphingomonadaceae	Sphingomonas
AFAS202		NR_134182.1	97.216	862	24	0	1	862	303	1164	0	1459	Bacteria	Pseudomonadota	Alphaproteobacteria	Sphingomonadales	Sphingomonadaceae	Sphingomonas
AFAS203	OR809333	NR_179337.1	99.871	778	1	0	1	778	352	1129	0	1432	Bacteria	Pseudomonadota	Gammaproteobacteria	Pseudomonadales	Pseudomonadaceae	Pseudomonas
AFAS203		NR_179450.1	99.871	778	1	0	1	778	319	1096	0	1432	Bacteria	Pseudomonadota	Gammaproteobacteria	Pseudomonadales	Pseudomonadaceae	Pseudomonas
AFAS203		NR_028987.1	99.871	778	1	0	1	778	348	1125	0	1432	Bacteria	Pseudomonadota	Gammaproteobacteria	Pseudomonadales	Pseudomonadaceae	Pseudomonas
AFAS203		NR_028986.1	99.871	778	1	0	1	778	348	1125	0	1432	Bacteria	Pseudomonadota	Gammaproteobacteria	Pseudomonadales	Pseudomonadaceae	Pseudomonas
AFAS203		NR_042392.1	99.871	778	1	0	1	778	298	1075	0	1432	Bacteria	Pseudomonadota	Gammaproteobacteria	Pseudomonadales	Pseudomonadaceae	Pseudomonas
AFAS203		NR_179481.1	99.615	779	1	2	1	778	281	1058	0	1421	Bacteria	Pseudomonadota	Gammaproteobacteria	Pseudomonadales	Pseudomonadaceae	Pseudomonas
AFAS203		NR_179315.1	99.614	778	3	0	1	778	321	1098	0	1421	Bacteria	Pseudomonadota	Gammaproteobacteria	Pseudomonadales	Pseudomonadaceae	Pseudomonas
AFAS203		NR_025587.1	99.614	778	3	0	1	778	356	1133	0	1421	Bacteria	Pseudomonadota	Gammaproteobacteria	Pseudomonadales	Pseudomonadaceae	Pseudomonas
AFAS203		NR_025586.1	99.614	778	3	0	1	778	356	1133	0	1421	Bacteria	Pseudomonadota	Gammaproteobacteria	Pseudomonadales	Pseudomonadaceae	Pseudomonas
AFAS203		NR_179384.1	99.486	778	4	0	1	778	361	1138	0	1415	Bacteria	Pseudomonadota	Gammaproteobacteria	Pseudomonadales	Pseudomonadaceae	Pseudomonas
AFAS205	OR809334	NR_181675.1	99.755	816	2	0	1	816	237	1052	0	1498	Bacteria	Pseudomonadota	Gammaproteobacteria	Enterobacterales	Yersiniaceae	Rahnella
AFAS205		NR_146848.1	99.755	816	2	0	1	816	237	1052	0	1498	Bacteria	Pseudomonadota	Gammaproteobacteria	Enterobacterales	Yersiniaceae	Rahnella
AFAS205		NR_146845.1	99.755	816	2	0	1	816	237	1052	0	1498	Bacteria	Pseudomonadota	Gammaproteobacteria	Enterobacterales	Yersiniaceae	Rahnella
AFAS205		NR_146849.1	99.755	816	2	0	1	816	267	1082	0	1498	Bacteria	Pseudomonadota	Gammaproteobacteria	Enterobacterales	Yersiniaceae	Rahnella
AFAS205		NR_181674.1	99.51	816	4	0	1	816	237	1052	0	1487	Bacteria	Pseudomonadota	Gammaproteobacteria	Enterobacterales	Yersiniaceae	Rahnella
AFAS205		NR_146847.1	99.387	816	5	0	1	816	237	1052	0	1482	Bacteria	Pseudomonadota	Gammaproteobacteria	Enterobacterales	Yersiniaceae	Rahnella
AFAS205		NR_122057.1	99.265	816	6	0	1	816	344	1159	0	1476	Bacteria	Pseudomonadota	Gammaproteobacteria	Enterobacterales	Yersiniaceae	Serratia
AFAS205		NR_025341.1	99.265	816	6	0	1	816	324	1139	0	1476	Bacteria	Pseudomonadota	Gammaproteobacteria	Enterobacterales	Yersiniaceae	Serratia
AFAS205		NR_042062.1	99.142	816	7	0	1	816	271	1086	0	1472	Bacteria	Pseudomonadota	Gammaproteobacteria	Enterobacterales	Yersiniaceae	Serratia
AFAS205		NR_181673.1	99.142	816	7	0	1	816	237	1052	0	1471	Bacteria	Pseudomonadota	Gammaproteobacteria	Enterobacterales	Yersiniaceae	Rahnella
AFAS301	OR809335	NR_113647.1	99.87	767	1	0	1	767	349	1115	0	1411	Bacteria	Pseudomonadota	Gammaproteobacteria	Pseudomonadales	Pseudomonadaceae	Pseudomonas
AFAS301		NR_115642.1	99.87	767	1	0	1	767	340	1106	0	1411	Bacteria	Pseudomonadota	Gammaproteobacteria	Pseudomonadales	Pseudomonadaceae	Pseudomonas
AFAS301		NR_114476.1	99.87	767	1	0	1	767	357	1123	0	1411	Bacteria	Pseudomonadota	Gammaproteobacteria	Pseudomonadales	Pseudomonadaceae	Pseudomonas
AFAS301		NR_115715.1	99.87	767	1	0	1	767	369	1135	0	1411	Bacteria	Pseudomonadota	Gammaproteobacteria	Pseudomonadales	Pseudomonadaceae	Pseudomonas
AFAS301		NR_156852.1	99.478	767	4	0	1	767	327	1093	0	1395	Bacteria	Pseudomonadota	Gammaproteobacteria	Pseudomonadales	Pseudomonadaceae	Pseudomonas
AFAS301		NR_029051.1	99.478	767	4	0	1	767	289	1055	0	1395	Bacteria	Pseudomonadota	Gammaproteobacteria	Pseudomonadales	Pseudomonadaceae	Pseudomonas
AFAS301		NR_179315.1	99.348	767	5	0	1	767	322	1088	0	1389	Bacteria	Pseudomonadota	Gammaproteobacteria	Pseudomonadales	Pseudomonadaceae	Pseudomonas
AFAS301		NR_043420.1	99.348	767	5	0	1	767	367	1133	0	1389	Bacteria	Pseudomonadota	Gammaproteobacteria	Pseudomonadales	Pseudomonadaceae	Pseudomonas
AFAS301		NR_025587.1	99.348	767	5	0	1	767	357	1123	0	1389	Bacteria	Pseudomonadota	Gammaproteobacteria	Pseudomonadales	Pseudomonadaceae	Pseudomonas
AFAS301		NR_025586.1	99.348	767	5	0	1	767	357	1123	0	1389	Bacteria	Pseudomonadota	Gammaproteobacteria	Pseudomonadales	Pseudomonadaceae	Pseudomonas
ALAN101	OR809336	NR_114749.1	100	799	0	0	1	799	362	1160	0	1476	Bacteria	Pseudomonadota	Gammaproteobacteria	Pseudomonadales	Pseudomonadaceae	Pseudomonas
ALAN101		NR_146827.1	99.499	799	4	0	1	799	315	1113	0	1454	Bacteria	Pseudomonadota	Gammaproteobacteria	Pseudomonadales	Pseudomonadaceae	Pseudomonas
ALAN101		NR_178761.1	99.499	799	4	0	1	799	291	1089	0	1454	Bacteria	Pseudomonadota	Gammaproteobacteria	Pseudomonadales	Pseudomonadaceae	Pseudomonas
ALAN101		NR_178423.1	99.499	799	4	0	1	799	344	1142	0	1454	Bacteria	Pseudomonadota	Gammaproteobacteria	Pseudomonadales	Pseudomonadaceae	Pseudomonas
ALAN101		NR_025549.1	99.499	799	4	0	1	799	344	1142	0	1454	Bacteria	Pseudomonadota	Gammaproteobacteria	Pseudomonadales	Pseudomonadaceae	Pseudomonas
ALAN101		NR_117822.1	99.374	799	5	0	1	799	316	1114	0	1448	Bacteria	Pseudomonadota	Gammaproteobacteria	Pseudomonadales	Pseudomonadaceae	Pseudomonas
ALAN101		NR_117820.1	99.374	799	5	0	1	799	316	1114	0	1448	Bacteria	Pseudomonadota	Gammaproteobacteria	Pseudomonadales	Pseudomonadaceae	Pseudomonas
ALAN101		NR_028985.1	99.374	799	5	0	1	799	344	1142	0	1448	Bacteria	Pseudomonadota	Gammaproteobacteria	Pseudomonadales	Pseudomonadaceae	Pseudomonas
ALAN101		NR_178225.1	99.249	799	6	0	1	799	344	1142	0	1447	Bacteria	Pseudomonadota	Gammaproteobacteria	Pseudomonadales	Pseudomonadaceae	Pseudomonas
ALAN101		NR_036830.1	99.249	799	6	0	1	799	324	1122	0	1443	Bacteria	Pseudomonadota	Gammaproteobacteria	Pseudomonadales	Pseudomonadaceae	Pseudomonas
ALAN103	OR809337	NR_116445.1	98.413	882	12	2	1	881	281	1161	0	1550	Bacteria	Pseudomonadota	Alphaproteobacteria	Hyphomicrobiales	Rhizobiaceae	Rhizobium
ALAN103		NR_174205.1	98.186	882	14	2	1	881	242	1122	0	1539	Bacteria	Pseudomonadota	Alphaproteobacteria	Hyphomicrobiales	Rhizobiaceae	Rhizobium
ALAN103		NR_118559.1	98.188	883	12	4	1	881	221	1101	0	1539	Bacteria	Pseudomonadota	Alphaproteobacteria	Hyphomicrobiales	Rhizobiaceae	Rhizobium
ALAN103		NR_179408.1	98.075	883	13	4	1	881	234	1114	0	1533	Bacteria	Pseudomonadota	Alphaproteobacteria	Hyphomicrobiales	Rhizobiaceae	Agrobacterium
ALAN103		NR_178777.1	98.075	883	13	4	1	881	206	1086	0	1533	Bacteria	Pseudomonadota	Alphaproteobacteria	Hyphomicrobiales	Rhizobiaceae	Agrobacterium
ALAN103		NR_174322.1	98.075	883	13	4	1	881	289	1169	0	1533	Bacteria	Pseudomonadota	Alphaproteobacteria	Hyphomicrobiales	Rhizobiaceae	Agrobacterium
ALAN103		NR_117203.1	98.075	883	13	4	1	881	248	1128	0	1533	Bacteria	Pseudomonadota	Alphaproteobacteria	Hyphomicrobiales	Rhizobiaceae	Rhizobium
ALAN103		NR_041396.1	98.075	883	13	4	1	881	256	1136	0	1533	Bacteria	Pseudomonadota	Alphaproteobacteria	Hyphomicrobiales	Rhizobiaceae	Agrobacterium
ALAN103		NR_181268.1	97.957	881	18	0	1	881	282	1162	0	1528	Bacteria	Pseudomonadota	Alphaproteobacteria	Hyphomicrobiales	Rhizobiaceae	Rhizobium
ALAN103		NR_178307.1	97.848	883	15	4	1	881	279	1159	0	1522	Bacteria	Pseudomonadota	Alphaproteobacteria	Hyphomicrobiales	Rhizobiaceae	Agrobacterium
ALAN104	OR809338	NR_179315.1	100	850	0	0	1	850	283	1132	0	1570	Bacteria	Pseudomonadota	Gammaproteobacteria	Pseudomonadales	Pseudomonadaceae	Pseudomonas
ALAN104		NR_025587.1	100	850	0	0	1	850	318	1167	0	1570	Bacteria	Pseudomonadota	Gammaproteobacteria	Pseudomonadales	Pseudomonadaceae	Pseudomonas
ALAN104		NR_025586.1	100	850	0	0	1	850	318	1167	0	1570	Bacteria	Pseudomonadota	Gammaproteobacteria	Pseudomonadales	Pseudomonadaceae	Pseudomonas
ALAN104		NR_179384.1	99.882	850	1	0	1	850	323	1172	0	1565	Bacteria	Pseudomonadota	Gammaproteobacteria	Pseudomonadales	Pseudomonadaceae	Pseudomonas
ALAN104		NR_114911.1	99.882	850	1	0	1	850	333	1182	0	1565	Bacteria	Pseudomonadota	Gammaproteobacteria	Pseudomonadales	Pseudomonadaceae	Pseudomonas
ALAN104		NR_117821.1	99.882	850	1	0	1	850	282	1131	0	1565	Bacteria	Pseudomonadota	Gammaproteobacteria	Pseudomonadales	Pseudomonadaceae	Pseudomonas
ALAN104		NR_170438.1	99.765	850	2	0	1	850	319	1168	0	1559	Bacteria	Pseudomonadota	Gammaproteobacteria	Pseudomonadales	Pseudomonadaceae	Pseudomonas
ALAN104		NR_179337.1	99.765	850	2	0	1	850	314	1163	0	1559	Bacteria	Pseudomonadota	Gammaproteobacteria	Pseudomonadales	Pseudomonadaceae	Pseudomonas
ALAN104		NR_179450.1	99.765	850	2	0	1	850	281	1130	0	1559	Bacteria	Pseudomonadota	Gammaproteobacteria	Pseudomonadales	Pseudomonadaceae	Pseudomonas
ALAN104		NR_028987.1	99.765	850	2	0	1	850	310	1159	0	1559	Bacteria	Pseudomonadota	Gammaproteobacteria	Pseudomonadales	Pseudomonadaceae	Pseudomonas
ALAN106	OR809339	NR_179485.1	98.333	840	10	4	1	838	337	1174	0	1471	Bacteria	Bacteroidota	Sphingobacteriia	Sphingobacteriales	Sphingobacteriaceae	Pedobacter
ALAN106		NR_132668.1	98.333	840	10	4	1	838	219	1056	0	1471	Bacteria	Bacteroidota	Sphingobacteriia	Sphingobacteriales	Sphingobacteriaceae	Pedobacter
ALAN106		NR_156064.1	98.214	840	11	4	1	838	333	1170	0	1465	Bacteria	Bacteroidota	Sphingobacteriia	Sphingobacteriales	Sphingobacteriaceae	Pedobacter
ALAN106		NR_044381.1	98.214	840	11	4	1	838	272	1109	0	1465	Bacteria	Bacteroidota	Sphingobacteriia	Sphingobacteriales	Sphingobacteriaceae	Pedobacter
ALAN106		NR_043555.1	98.214	840	11	4	1	838	284	1121	0	1465	Bacteria	Bacteroidota	Sphingobacteriia	Sphingobacteriales	Sphingobacteriaceae	Pedobacter
ALAN106		NR_173505.1	98.091	838	16	0	1	838	309	1146	0	1459	Bacteria	Bacteroidota	Sphingobacteriia	Sphingobacteriales	Sphingobacteriaceae	Pedobacter
ALAN106		NR_164958.1	98.095	840	12	4	1	838	313	1150	0	1459	Bacteria	Bacteroidota	Sphingobacteriia	Sphingobacteriales	Sphingobacteriaceae	Pedobacter
ALAN106		NR_044339.1	98.095	840	12	4	1	838	322	1159	0	1459	Bacteria	Bacteroidota	Sphingobacteriia	Sphingobacteriales	Sphingobacteriaceae	Pedobacter
ALAN106		NR_122096.1	98.095	840	12	4	1	838	333	1170	0	1459	Bacteria	Bacteroidota	Sphingobacteriia	Sphingobacteriales	Sphingobacteriaceae	Pedobacter
ALAN106		NR_181539.1	97.855	839	16	2	1	838	315	1152	0	1448	Bacteria	Bacteroidota	Sphingobacteriia	Sphingobacteriales	Sphingobacteriaceae	Pedobacter
ALAN202	OR809340	NR_116299.1	99.201	1127	5	4	4	1127	1442	317	0	2028	Bacteria	Pseudomonadota	Gammaproteobacteria	Pseudomonadales	Pseudomonadaceae	Pseudomonas
ALAN202		NR_181810.1	99.024	1127	7	4	4	1127	1458	333	0	2017	Bacteria	Pseudomonadota	Gammaproteobacteria	Pseudomonadales	Pseudomonadaceae	Pseudomonas
ALAN202		NR_028929.1	99.024	1127	7	4	4	1127	1458	333	0	2017	Bacteria	Pseudomonadota	Gammaproteobacteria	Pseudomonadales	Pseudomonadaceae	Pseudomonas
ALAN202		NR_117826.1	99.024	1127	7	4	4	1127	1413	288	0	2017	Bacteria	Pseudomonadota	Gammaproteobacteria	Pseudomonadales	Pseudomonadaceae	Pseudomonas
ALAN202		NR_037135.1	99.024	1127	6	5	4	1127	1421	297	0	2015	Bacteria	Pseudomonadota	Gammaproteobacteria	Pseudomonadales	Pseudomonadaceae	Pseudomonas
ALAN202		NR_117177.1	98.846	1127	9	4	4	1127	1459	334	0	2006	Bacteria	Pseudomonadota	Gammaproteobacteria	Pseudomonadales	Pseudomonadaceae	Pseudomonas
ALAN202		NR_181354.1	98.758	1127	6	7	4	1127	1464	343	0	1997	Bacteria	Pseudomonadota	Gammaproteobacteria	Pseudomonadales	Pseudomonadaceae	Pseudomonas
ALAN202		NR_181570.1	98.669	1127	11	4	4	1127	1468	343	0	1995	Bacteria	Pseudomonadota	Gammaproteobacteria	Pseudomonadales	Pseudomonadaceae	Pseudomonas
ALAN202		NR_029042.2	98.669	1127	11	4	4	1127	1461	336	0	1995	Bacteria	Pseudomonadota	Gammaproteobacteria	Pseudomonadales	Pseudomonadaceae	Pseudomonas
ALAN202		NR_113647.1	98.67	1128	9	6	4	1127	1441	316	0	1995	Bacteria	Pseudomonadota	Gammaproteobacteria	Pseudomonadales	Pseudomonadaceae	Pseudomonas
ALAN204	OR809341	NR_026395.1	99.875	798	1	0	1	798	352	1149	0	1469	Bacteria	Pseudomonadota	Gammaproteobacteria	Pseudomonadales	Pseudomonadaceae	Pseudomonas
ALAN204		NR_181571.1	99.499	798	4	0	1	798	359	1156	0	1452	Bacteria	Pseudomonadota	Gammaproteobacteria	Pseudomonadales	Pseudomonadaceae	Pseudomonas
ALAN204		NR_029063.1	99.499	798	4	0	1	798	353	1150	0	1452	Bacteria	Pseudomonadota	Gammaproteobacteria	Pseudomonadales	Pseudomonadaceae	Pseudomonas
ALAN204		NR_169411.1	99.373	798	5	0	1	798	352	1149	0	1447	Bacteria	Pseudomonadota	Gammaproteobacteria	Pseudomonadales	Pseudomonadaceae	Pseudomonas
ALAN204		NR_181427.1	99.373	798	5	0	1	798	359	1156	0	1447	Bacteria	Pseudomonadota	Gammaproteobacteria	Pseudomonadales	Pseudomonadaceae	Pseudomonas
ALAN204		NR_179168.1	99.248	798	6	0	1	798	355	1152	0	1441	Bacteria	Pseudomonadota	Gammaproteobacteria	Pseudomonadales	Pseudomonadaceae	Pseudomonas
ALAN204		NR_179327.1	99.123	798	7	0	1	798	305	1102	0	1437	Bacteria	Pseudomonadota	Gammaproteobacteria	Pseudomonadales	Pseudomonadaceae	Pseudomonas
ALAN204		NR_029103.1	99.124	799	5	2	1	798	353	1150	0	1435	Bacteria	Pseudomonadota	Gammaproteobacteria	Pseudomonadales	Pseudomonadaceae	Pseudomonas
ALAN204		NR_137215.1	98.997	798	8	0	1	798	339	1136	0	1430	Bacteria	Pseudomonadota	Gammaproteobacteria	Pseudomonadales	Pseudomonadaceae	Pseudomonas
ALAN204		NR_181265.1	98.747	798	10	0	1	798	359	1156	0	1419	Bacteria	Pseudomonadota	Gammaproteobacteria	Pseudomonadales	Pseudomonadaceae	Pseudomonas
ALAN205	OR809342	NR_126220.1	99.602	754	3	0	1	754	356	1109	0	1376	Bacteria	Pseudomonadota	Gammaproteobacteria	Pseudomonadales	Pseudomonadaceae	Pseudomonas
ALAN205		NR_180743.1	99.338	755	5	0	1	755	351	1105	0	1367	Bacteria	Pseudomonadota	Gammaproteobacteria	Pseudomonadales	Pseudomonadaceae	Pseudomonas
ALAN205		NR_181838.1	99.337	754	5	0	1	754	373	1126	0	1365	Bacteria	Pseudomonadota	Gammaproteobacteria	Pseudomonadales	Pseudomonadaceae	Pseudomonas
ALAN205		NR_181703.1	99.337	754	5	0	1	754	377	1130	0	1365	Bacteria	Pseudomonadota	Gammaproteobacteria	Pseudomonadales	Pseudomonadaceae	Pseudomonas
ALAN205		NR_179985.1	99.337	754	5	0	1	754	370	1123	0	1365	Bacteria	Pseudomonadota	Gammaproteobacteria	Pseudomonadales	Pseudomonadaceae	Pseudomonas
ALAN205		NR_179483.1	99.337	754	5	0	1	754	253	1006	0	1365	Bacteria	Pseudomonadota	Gammaproteobacteria	Pseudomonadales	Pseudomonadaceae	Pseudomonas
ALAN205		NR_114480.1	99.205	755	6	0	1	755	360	1114	0	1362	Bacteria	Pseudomonadota	Gammaproteobacteria	Pseudomonadales	Pseudomonadaceae	Pseudomonas
ALAN205		NR_181890.1	99.204	754	6	0	1	754	373	1126	0	1360	Bacteria	Pseudomonadota	Gammaproteobacteria	Pseudomonadales	Pseudomonadaceae	Pseudomonas
ALAN205		NR_146827.1	99.073	755	7	0	1	755	323	1077	0	1356	Bacteria	Pseudomonadota	Gammaproteobacteria	Pseudomonadales	Pseudomonadaceae	Pseudomonas
ALAN205		NR_114223.1	99.073	755	7	0	1	755	350	1104	0	1356	Bacteria	Pseudomonadota	Gammaproteobacteria	Pseudomonadales	Pseudomonadaceae	Pseudomonas
ALAN302	OR809343	NR_042129.1	99.874	794	0	1	1	793	337	1130	0	1459	Bacteria	Pseudomonadota	Alphaproteobacteria	Sphingomonadales	Sphingomonadaceae	Sphingomonas
ALAN302		NR_117830.1	99.117	793	7	0	1	793	326	1118	0	1426	Bacteria	Pseudomonadota	Alphaproteobacteria	Sphingomonadales	Sphingomonadaceae	Sphingomonas
ALAN302		NR_042128.1	98.991	793	8	0	1	793	337	1129	0	1424	Bacteria	Pseudomonadota	Alphaproteobacteria	Sphingomonadales	Sphingomonadaceae	Sphingomonas
ALAN302		NR_181765.1	98.739	793	10	0	1	793	302	1094	0	1410	Bacteria	Pseudomonadota	Alphaproteobacteria	Sphingomonadales	Sphingomonadaceae	Sphingomonas
ALAN302		NR_157757.1	98.613	793	11	0	1	793	320	1112	0	1404	Bacteria	Pseudomonadota	Alphaproteobacteria	Sphingomonadales	Sphingomonadaceae	Sphingomonas
ALAN302		NR_146851.1	98.613	793	11	0	1	793	332	1124	0	1404	Bacteria	Pseudomonadota	Alphaproteobacteria	Sphingomonadales	Sphingomonadaceae	Sphingomonas
ALAN302		NR_042130.1	98.487	793	12	0	1	793	334	1126	0	1400	Bacteria	Pseudomonadota	Alphaproteobacteria	Sphingomonadales	Sphingomonadaceae	Sphingomonas
ALAN302		NR_117716.1	97.226	793	22	0	1	793	333	1125	0	1343	Bacteria	Pseudomonadota	Alphaproteobacteria	Sphingomonadales	Sphingomonadaceae	Sphingomonas
ALAN302		NR_134812.1	96.974	793	24	0	1	793	322	1114	0	1332	Bacteria	Pseudomonadota	Alphaproteobacteria	Sphingomonadales	Sphingomonadaceae	Sphingomonas
ALAN302		NR_134182.1	96.974	793	24	0	1	793	338	1130	0	1332	Bacteria	Pseudomonadota	Alphaproteobacteria	Sphingomonadales	Sphingomonadaceae	Sphingomonas
ALAN303	OR809344	NR_179315.1	99.644	1125	1	3	1	1123	1418	295	0	2052	Bacteria	Pseudomonadota	Gammaproteobacteria	Pseudomonadales	Pseudomonadaceae	Pseudomonas
ALAN303		NR_170438.1	99.467	1125	3	3	1	1123	1454	331	0	2041	Bacteria	Pseudomonadota	Gammaproteobacteria	Pseudomonadales	Pseudomonadaceae	Pseudomonas
ALAN303		NR_179384.1	99.467	1125	3	3	1	1123	1458	335	0	2041	Bacteria	Pseudomonadota	Gammaproteobacteria	Pseudomonadales	Pseudomonadaceae	Pseudomonas
ALAN303		NR_114911.1	99.467	1125	3	3	1	1123	1468	345	0	2041	Bacteria	Pseudomonadota	Gammaproteobacteria	Pseudomonadales	Pseudomonadaceae	Pseudomonas
ALAN303		NR_117821.1	99.467	1125	3	3	1	1123	1417	294	0	2041	Bacteria	Pseudomonadota	Gammaproteobacteria	Pseudomonadales	Pseudomonadaceae	Pseudomonas
ALAN303		NR_025586.1	99.467	1125	3	3	1	1123	1453	330	0	2041	Bacteria	Pseudomonadota	Gammaproteobacteria	Pseudomonadales	Pseudomonadaceae	Pseudomonas
ALAN303		NR_179337.1	99.378	1125	4	3	1	1123	1449	326	0	2036	Bacteria	Pseudomonadota	Gammaproteobacteria	Pseudomonadales	Pseudomonadaceae	Pseudomonas
ALAN303		NR_028987.1	99.378	1125	4	3	1	1123	1445	322	0	2036	Bacteria	Pseudomonadota	Gammaproteobacteria	Pseudomonadales	Pseudomonadaceae	Pseudomonas
ALAN303		NR_028986.1	99.378	1125	4	3	1	1123	1445	322	0	2036	Bacteria	Pseudomonadota	Gammaproteobacteria	Pseudomonadales	Pseudomonadaceae	Pseudomonas
ALAN303		NR_025587.1	99.378	1125	4	3	1	1123	1453	330	0	2036	Bacteria	Pseudomonadota	Gammaproteobacteria	Pseudomonadales	Pseudomonadaceae	Pseudomonas
ALAS101	OR809345	NR_179384.1	99.75	801	2	0	1	801	347	1147	0	1469	Bacteria	Pseudomonadota	Gammaproteobacteria	Pseudomonadales	Pseudomonadaceae	Pseudomonas
ALAS101		NR_114911.1	99.75	801	2	0	1	801	357	1157	0	1469	Bacteria	Pseudomonadota	Gammaproteobacteria	Pseudomonadales	Pseudomonadaceae	Pseudomonas
ALAS101		NR_117821.1	99.75	801	2	0	1	801	306	1106	0	1469	Bacteria	Pseudomonadota	Gammaproteobacteria	Pseudomonadales	Pseudomonadaceae	Pseudomonas
ALAS101		NR_024911.1	99.75	801	2	0	1	801	347	1147	0	1469	Bacteria	Pseudomonadota	Gammaproteobacteria	Pseudomonadales	Pseudomonadaceae	Pseudomonas
ALAS101		NR_025102.1	99.625	801	3	0	1	801	326	1126	0	1465	Bacteria	Pseudomonadota	Gammaproteobacteria	Pseudomonadales	Pseudomonadaceae	Pseudomonas
ALAS101		NR_181728.1	99.625	801	3	0	1	801	340	1140	0	1463	Bacteria	Pseudomonadota	Gammaproteobacteria	Pseudomonadales	Pseudomonadaceae	Pseudomonas
ALAS101		NR_170438.1	99.625	801	3	0	1	801	343	1143	0	1463	Bacteria	Pseudomonadota	Gammaproteobacteria	Pseudomonadales	Pseudomonadaceae	Pseudomonas
ALAS101		NR_179315.1	99.625	801	3	0	1	801	307	1107	0	1463	Bacteria	Pseudomonadota	Gammaproteobacteria	Pseudomonadales	Pseudomonadaceae	Pseudomonas
ALAS101		NR_025587.1	99.625	801	3	0	1	801	342	1142	0	1463	Bacteria	Pseudomonadota	Gammaproteobacteria	Pseudomonadales	Pseudomonadaceae	Pseudomonas
ALAS101		NR_025586.1	99.625	801	3	0	1	801	342	1142	0	1463	Bacteria	Pseudomonadota	Gammaproteobacteria	Pseudomonadales	Pseudomonadaceae	Pseudomonas
ALAS102	OR809346	NR_042129.1	99.53	851	3	1	1	850	313	1163	0	1554	Bacteria	Pseudomonadota	Alphaproteobacteria	Sphingomonadales	Sphingomonadaceae	Sphingomonas
ALAS102		NR_117830.1	99.176	850	7	0	1	850	302	1151	0	1531	Bacteria	Pseudomonadota	Alphaproteobacteria	Sphingomonadales	Sphingomonadaceae	Sphingomonas
ALAS102		NR_042128.1	98.824	850	10	0	1	850	313	1162	0	1519	Bacteria	Pseudomonadota	Alphaproteobacteria	Sphingomonadales	Sphingomonadaceae	Sphingomonas
ALAS102		NR_181765.1	98.824	850	10	0	1	850	278	1127	0	1515	Bacteria	Pseudomonadota	Alphaproteobacteria	Sphingomonadales	Sphingomonadaceae	Sphingomonas
ALAS102		NR_157757.1	98.706	850	11	0	1	850	296	1145	0	1509	Bacteria	Pseudomonadota	Alphaproteobacteria	Sphingomonadales	Sphingomonadaceae	Sphingomonas
ALAS102		NR_146851.1	98.706	850	11	0	1	850	308	1157	0	1509	Bacteria	Pseudomonadota	Alphaproteobacteria	Sphingomonadales	Sphingomonadaceae	Sphingomonas
ALAS102		NR_042130.1	98.355	851	13	1	1	850	310	1160	0	1496	Bacteria	Pseudomonadota	Alphaproteobacteria	Sphingomonadales	Sphingomonadaceae	Sphingomonas
ALAS102		NR_117716.1	97.412	850	22	0	1	850	309	1158	0	1448	Bacteria	Pseudomonadota	Alphaproteobacteria	Sphingomonadales	Sphingomonadaceae	Sphingomonas
ALAS102		NR_134812.1	97.176	850	24	0	1	850	298	1147	0	1437	Bacteria	Pseudomonadota	Alphaproteobacteria	Sphingomonadales	Sphingomonadaceae	Sphingomonas
ALAS102		NR_134182.1	97.176	850	24	0	1	850	314	1163	0	1437	Bacteria	Pseudomonadota	Alphaproteobacteria	Sphingomonadales	Sphingomonadaceae	Sphingomonas
ALAS103		NR_179736.1	99.475	762	4	0	1	762	368	1129	0	1386	Bacteria	Pseudomonadota	Gammaproteobacteria	Pseudomonadales	Pseudomonadaceae	Pseudomonas
ALAS103	OR809347	NR_036999.1	99.344	762	5	0	1	762	346	1107	0	1380	Bacteria	Pseudomonadota	Gammaproteobacteria	Pseudomonadales	Pseudomonadaceae	Pseudomonas
ALAS103		NR_025550.1	98.825	766	7	2	1	765	346	1110	0	1363	Bacteria	Pseudomonadota	Gammaproteobacteria	Pseudomonadales	Pseudomonadaceae	Pseudomonas
ALAS103		NR_146827.1	98.566	767	7	4	1	765	317	1081	0	1352	Bacteria	Pseudomonadota	Gammaproteobacteria	Pseudomonadales	Pseudomonadaceae	Pseudomonas
ALAS103		NR_115612.1	98.689	763	8	2	1	762	324	1085	0	1352	Bacteria	Pseudomonadota	Gammaproteobacteria	Pseudomonadales	Pseudomonadaceae	Pseudomonas
ALAS103		NR_114749.1	98.566	767	7	4	1	765	364	1128	0	1352	Bacteria	Pseudomonadota	Gammaproteobacteria	Pseudomonadales	Pseudomonadaceae	Pseudomonas
ALAS103		NR_114482.1	98.564	766	9	2	1	765	354	1118	0	1352	Bacteria	Pseudomonadota	Gammaproteobacteria	Pseudomonadales	Pseudomonadaceae	Pseudomonas
ALAS103		NR_114480.1	98.689	763	8	2	1	762	354	1115	0	1352	Bacteria	Pseudomonadota	Gammaproteobacteria	Pseudomonadales	Pseudomonadaceae	Pseudomonas
ALAS103		NR_178772.1	98.433	766	10	2	1	765	301	1065	0	1347	Bacteria	Pseudomonadota	Gammaproteobacteria	Pseudomonadales	Pseudomonadaceae	Pseudomonas
ALAS103		NR_132724.1	98.433	766	10	2	1	765	301	1065	0	1347	Bacteria	Pseudomonadota	Gammaproteobacteria	Pseudomonadales	Pseudomonadaceae	Pseudomonas
ALAS104	OR809348	NR_042129.1	99.874	793	0	1	1	792	332	1124	0	1458	Bacteria	Pseudomonadota	Alphaproteobacteria	Sphingomonadales	Sphingomonadaceae	Sphingomonas
ALAS104		NR_117830.1	99.116	792	7	0	1	792	321	1112	0	1424	Bacteria	Pseudomonadota	Alphaproteobacteria	Sphingomonadales	Sphingomonadaceae	Sphingomonas
ALAS104		NR_042128.1	98.99	792	8	0	1	792	332	1123	0	1423	Bacteria	Pseudomonadota	Alphaproteobacteria	Sphingomonadales	Sphingomonadaceae	Sphingomonas
ALAS104		NR_181765.1	98.737	792	10	0	1	792	297	1088	0	1408	Bacteria	Pseudomonadota	Alphaproteobacteria	Sphingomonadales	Sphingomonadaceae	Sphingomonas
ALAS104		NR_157757.1	98.611	792	11	0	1	792	315	1106	0	1402	Bacteria	Pseudomonadota	Alphaproteobacteria	Sphingomonadales	Sphingomonadaceae	Sphingomonas
ALAS104		NR_146851.1	98.611	792	11	0	1	792	327	1118	0	1402	Bacteria	Pseudomonadota	Alphaproteobacteria	Sphingomonadales	Sphingomonadaceae	Sphingomonas
ALAS104		NR_042130.1	98.485	792	12	0	1	792	329	1120	0	1399	Bacteria	Pseudomonadota	Alphaproteobacteria	Sphingomonadales	Sphingomonadaceae	Sphingomonas
ALAS104		NR_117716.1	97.222	792	22	0	1	792	328	1119	0	1341	Bacteria	Pseudomonadota	Alphaproteobacteria	Sphingomonadales	Sphingomonadaceae	Sphingomonas
ALAS104		NR_134812.1	96.97	792	24	0	1	792	317	1108	0	1330	Bacteria	Pseudomonadota	Alphaproteobacteria	Sphingomonadales	Sphingomonadaceae	Sphingomonas
ALAS104		NR_134182.1	96.97	792	24	0	1	792	333	1124	0	1330	Bacteria	Pseudomonadota	Alphaproteobacteria	Sphingomonadales	Sphingomonadaceae	Sphingomonas
ALAS105	OR809349	NR_042129.1	99.559	907	3	1	1	906	289	1195	0	1657	Bacteria	Pseudomonadota	Alphaproteobacteria	Sphingomonadales	Sphingomonadaceae	Sphingomonas
ALAS105		NR_117830.1	99.227	906	7	0	1	906	278	1183	0	1635	Bacteria	Pseudomonadota	Alphaproteobacteria	Sphingomonadales	Sphingomonadaceae	Sphingomonas
ALAS105		NR_042128.1	98.896	906	10	0	1	906	289	1194	0	1622	Bacteria	Pseudomonadota	Alphaproteobacteria	Sphingomonadales	Sphingomonadaceae	Sphingomonas
ALAS105		NR_042130.1	98.456	907	13	1	1	906	286	1192	0	1600	Bacteria	Pseudomonadota	Alphaproteobacteria	Sphingomonadales	Sphingomonadaceae	Sphingomonas
ALAS105		NR_181765.1	98.455	906	14	0	1	906	254	1159	0	1596	Bacteria	Pseudomonadota	Alphaproteobacteria	Sphingomonadales	Sphingomonadaceae	Sphingomonas
ALAS105		NR_157757.1	98.344	906	15	0	1	906	272	1177	0	1591	Bacteria	Pseudomonadota	Alphaproteobacteria	Sphingomonadales	Sphingomonadaceae	Sphingomonas
ALAS105		NR_146851.1	98.344	906	15	0	1	906	284	1189	0	1591	Bacteria	Pseudomonadota	Alphaproteobacteria	Sphingomonadales	Sphingomonadaceae	Sphingomonas
ALAS105		NR_117716.1	97.572	906	22	0	1	906	285	1190	0	1552	Bacteria	Pseudomonadota	Alphaproteobacteria	Sphingomonadales	Sphingomonadaceae	Sphingomonas
ALAS105		NR_042192.1	97.241	906	25	0	1	906	266	1171	0	1537	Bacteria	Pseudomonadota	Alphaproteobacteria	Sphingomonadales	Sphingomonadaceae	Sphingomonas
ALAS105		NR_113762.1	97.13	906	26	0	1	906	268	1173	0	1530	Bacteria	Pseudomonadota	Alphaproteobacteria	Sphingomonadales	Sphingomonadaceae	Sphingomonas
ALAS106	OR809350	NR_042129.1	99.876	805	0	1	1	804	327	1131	0	1480	Bacteria	Pseudomonadota	Alphaproteobacteria	Sphingomonadales	Sphingomonadaceae	Sphingomonas
ALAS106		NR_117830.1	99.129	804	7	0	1	804	316	1119	0	1447	Bacteria	Pseudomonadota	Alphaproteobacteria	Sphingomonadales	Sphingomonadaceae	Sphingomonas
ALAS106		NR_042128.1	99.005	804	8	0	1	804	327	1130	0	1445	Bacteria	Pseudomonadota	Alphaproteobacteria	Sphingomonadales	Sphingomonadaceae	Sphingomonas
ALAS106		NR_181765.1	98.756	804	10	0	1	804	292	1095	0	1430	Bacteria	Pseudomonadota	Alphaproteobacteria	Sphingomonadales	Sphingomonadaceae	Sphingomonas
ALAS106		NR_157757.1	98.632	804	11	0	1	804	310	1113	0	1424	Bacteria	Pseudomonadota	Alphaproteobacteria	Sphingomonadales	Sphingomonadaceae	Sphingomonas
ALAS106		NR_146851.1	98.632	804	11	0	1	804	322	1125	0	1424	Bacteria	Pseudomonadota	Alphaproteobacteria	Sphingomonadales	Sphingomonadaceae	Sphingomonas
ALAS106		NR_042130.1	98.507	804	12	0	1	804	324	1127	0	1421	Bacteria	Pseudomonadota	Alphaproteobacteria	Sphingomonadales	Sphingomonadaceae	Sphingomonas
ALAS106		NR_117716.1	97.264	804	22	0	1	804	323	1126	0	1363	Bacteria	Pseudomonadota	Alphaproteobacteria	Sphingomonadales	Sphingomonadaceae	Sphingomonas
ALAS106		NR_134812.1	97.015	804	24	0	1	804	312	1115	0	1352	Bacteria	Pseudomonadota	Alphaproteobacteria	Sphingomonadales	Sphingomonadaceae	Sphingomonas
ALAS106		NR_134182.1	97.015	804	24	0	1	804	328	1131	0	1352	Bacteria	Pseudomonadota	Alphaproteobacteria	Sphingomonadales	Sphingomonadaceae	Sphingomonas
ALAS107	OR809351	NR_026395.1	99.76	835	2	0	1	835	341	1175	0	1531	Bacteria	Pseudomonadota	Gammaproteobacteria	Pseudomonadales	Pseudomonadaceae	Pseudomonas
ALAS107		NR_181571.1	99.401	835	5	0	1	835	348	1182	0	1515	Bacteria	Pseudomonadota	Gammaproteobacteria	Pseudomonadales	Pseudomonadaceae	Pseudomonas
ALAS107		NR_029063.1	99.281	835	6	0	1	835	342	1176	0	1511	Bacteria	Pseudomonadota	Gammaproteobacteria	Pseudomonadales	Pseudomonadaceae	Pseudomonas
ALAS107		NR_169411.1	99.281	835	6	0	1	835	341	1175	0	1509	Bacteria	Pseudomonadota	Gammaproteobacteria	Pseudomonadales	Pseudomonadaceae	Pseudomonas
ALAS107		NR_181427.1	99.281	835	6	0	1	835	348	1182	0	1509	Bacteria	Pseudomonadota	Gammaproteobacteria	Pseudomonadales	Pseudomonadaceae	Pseudomonas
ALAS107		NR_029103.1	99.282	836	4	2	1	835	342	1176	0	1509	Bacteria	Pseudomonadota	Gammaproteobacteria	Pseudomonadales	Pseudomonadaceae	Pseudomonas
ALAS107		NR_179168.1	99.162	835	7	0	1	835	344	1178	0	1504	Bacteria	Pseudomonadota	Gammaproteobacteria	Pseudomonadales	Pseudomonadaceae	Pseudomonas
ALAS107		NR_179327.1	99.042	835	8	0	1	835	294	1128	0	1500	Bacteria	Pseudomonadota	Gammaproteobacteria	Pseudomonadales	Pseudomonadaceae	Pseudomonas
ALAS107		NR_137215.1	98.922	835	9	0	1	835	328	1162	0	1493	Bacteria	Pseudomonadota	Gammaproteobacteria	Pseudomonadales	Pseudomonadaceae	Pseudomonas
ALAS107		NR_181265.1	98.683	835	11	0	1	835	348	1182	0	1482	Bacteria	Pseudomonadota	Gammaproteobacteria	Pseudomonadales	Pseudomonadaceae	Pseudomonas
ALAS202	OR809352	NR_179337.1	99.876	806	1	0	1	806	325	1130	0	1483	Bacteria	Pseudomonadota	Gammaproteobacteria	Pseudomonadales	Pseudomonadaceae	Pseudomonas
ALAS202		NR_179450.1	99.876	806	1	0	1	806	292	1097	0	1483	Bacteria	Pseudomonadota	Gammaproteobacteria	Pseudomonadales	Pseudomonadaceae	Pseudomonas
ALAS202		NR_028987.1	99.876	806	1	0	1	806	321	1126	0	1483	Bacteria	Pseudomonadota	Gammaproteobacteria	Pseudomonadales	Pseudomonadaceae	Pseudomonas
ALAS202		NR_028986.1	99.876	806	1	0	1	806	321	1126	0	1483	Bacteria	Pseudomonadota	Gammaproteobacteria	Pseudomonadales	Pseudomonadaceae	Pseudomonas
ALAS202		NR_042392.1	99.876	806	1	0	1	806	271	1076	0	1483	Bacteria	Pseudomonadota	Gammaproteobacteria	Pseudomonadales	Pseudomonadaceae	Pseudomonas
ALAS202		NR_179315.1	99.628	806	3	0	1	806	294	1099	0	1472	Bacteria	Pseudomonadota	Gammaproteobacteria	Pseudomonadales	Pseudomonadaceae	Pseudomonas
ALAS202		NR_025587.1	99.628	806	3	0	1	806	329	1134	0	1472	Bacteria	Pseudomonadota	Gammaproteobacteria	Pseudomonadales	Pseudomonadaceae	Pseudomonas
ALAS202		NR_025586.1	99.628	806	3	0	1	806	329	1134	0	1472	Bacteria	Pseudomonadota	Gammaproteobacteria	Pseudomonadales	Pseudomonadaceae	Pseudomonas
ALAS202		NR_179481.1	99.504	807	2	2	1	806	254	1059	0	1467	Bacteria	Pseudomonadota	Gammaproteobacteria	Pseudomonadales	Pseudomonadaceae	Pseudomonas
ALAS202		NR_179384.1	99.504	806	4	0	1	806	334	1139	0	1467	Bacteria	Pseudomonadota	Gammaproteobacteria	Pseudomonadales	Pseudomonadaceae	Pseudomonas
ALAS301	OR809353	NR_146849.1	100	727	0	0	1	727	320	1046	0	1343	Bacteria	Pseudomonadota	Gammaproteobacteria	Enterobacterales	Yersiniaceae	Rahnella
ALAS301		NR_181675.1	99.862	727	1	0	1	727	290	1016	0	1338	Bacteria	Pseudomonadota	Gammaproteobacteria	Enterobacterales	Yersiniaceae	Rahnella
ALAS301		NR_181673.1	99.862	727	1	0	1	727	290	1016	0	1338	Bacteria	Pseudomonadota	Gammaproteobacteria	Enterobacterales	Yersiniaceae	Rahnella
ALAS301		NR_146848.1	99.862	727	1	0	1	727	290	1016	0	1338	Bacteria	Pseudomonadota	Gammaproteobacteria	Enterobacterales	Yersiniaceae	Rahnella
ALAS301		NR_146847.1	99.862	727	1	0	1	727	290	1016	0	1338	Bacteria	Pseudomonadota	Gammaproteobacteria	Enterobacterales	Yersiniaceae	Rahnella
ALAS301		NR_146845.1	99.862	727	1	0	1	727	290	1016	0	1338	Bacteria	Pseudomonadota	Gammaproteobacteria	Enterobacterales	Yersiniaceae	Rahnella
ALAS301		NR_181674.1	99.725	727	2	0	1	727	290	1016	0	1332	Bacteria	Pseudomonadota	Gammaproteobacteria	Enterobacterales	Yersiniaceae	Rahnella
ALAS301		NR_122057.1	99.45	727	4	0	1	727	397	1123	0	1321	Bacteria	Pseudomonadota	Gammaproteobacteria	Enterobacterales	Yersiniaceae	Serratia
ALAS301		NR_121703.1	99.45	727	4	0	1	727	395	1121	0	1321	Bacteria	Pseudomonadota	Gammaproteobacteria	Enterobacterales	Yersiniaceae	Serratia
ALAS301		NR_042062.1	99.45	727	4	0	1	727	324	1050	0	1321	Bacteria	Pseudomonadota	Gammaproteobacteria	Enterobacterales	Yersiniaceae	Serratia
ARAN101	OR809354	NR_179985.1	100	580	0	0	1	580	391	970	0	1072	Bacteria	Pseudomonadota	Gammaproteobacteria	Pseudomonadales	Pseudomonadaceae	Pseudomonas
ARAN101		NR_181890.1	99.828	580	1	0	1	580	394	973	0	1066	Bacteria	Pseudomonadota	Gammaproteobacteria	Pseudomonadales	Pseudomonadaceae	Pseudomonas
ARAN101		NR_181570.1	99.655	580	2	0	1	580	398	977	0	1061	Bacteria	Pseudomonadota	Gammaproteobacteria	Pseudomonadales	Pseudomonadaceae	Pseudomonas
ARAN101		NR_114223.1	99.655	580	2	0	1	580	371	950	0	1061	Bacteria	Pseudomonadota	Gammaproteobacteria	Pseudomonadales	Pseudomonadaceae	Pseudomonas
ARAN101		NR_116899.1	99.655	580	2	0	1	580	358	937	0	1061	Bacteria	Pseudomonadota	Gammaproteobacteria	Pseudomonadales	Pseudomonadaceae	Pseudomonas
ARAN101		NR_024927.1	99.655	580	2	0	1	580	384	963	0	1061	Bacteria	Pseudomonadota	Gammaproteobacteria	Pseudomonadales	Pseudomonadaceae	Pseudomonas
ARAN101		NR_025227.1	99.655	580	2	0	1	580	367	946	0	1061	Bacteria	Pseudomonadota	Gammaproteobacteria	Pseudomonadales	Pseudomonadaceae	Pseudomonas
ARAN101		NR_179728.1	99.483	580	3	0	1	580	391	970	0	1055	Bacteria	Pseudomonadota	Gammaproteobacteria	Pseudomonadales	Pseudomonadaceae	Pseudomonas
ARAN101		NR_179103.1	99.483	580	3	0	1	580	395	974	0	1055	Bacteria	Pseudomonadota	Gammaproteobacteria	Pseudomonadales	Pseudomonadaceae	Pseudomonas
ARAN101		NR_126220.1	99.483	580	3	0	1	580	377	956	0	1055	Bacteria	Pseudomonadota	Gammaproteobacteria	Pseudomonadales	Pseudomonadaceae	Pseudomonas
ARAN102	OR809355	NR_178447.1	100	716	0	0	1	716	315	1030	0	1323	Bacteria	Pseudomonadota	Gammaproteobacteria	Pseudomonadales	Pseudomonadaceae	Pseudomonas
ARAN102		NR_181891.1	99.86	716	1	0	1	716	404	1119	0	1317	Bacteria	Pseudomonadota	Gammaproteobacteria	Pseudomonadales	Pseudomonadaceae	Pseudomonas
ARAN102		NR_179889.1	99.721	716	2	0	1	716	408	1123	0	1312	Bacteria	Pseudomonadota	Gammaproteobacteria	Pseudomonadales	Pseudomonadaceae	Pseudomonas
ARAN102		NR_042541.1	99.581	716	3	0	1	716	381	1096	0	1306	Bacteria	Pseudomonadota	Gammaproteobacteria	Pseudomonadales	Pseudomonadaceae	Pseudomonas
ARAN102		NR_178854.1	99.581	716	2	1	1	716	381	1095	0	1304	Bacteria	Pseudomonadota	Gammaproteobacteria	Pseudomonadales	Pseudomonadaceae	Pseudomonas
ARAN102		NR_041953.1	99.441	716	4	0	1	716	381	1096	0	1301	Bacteria	Pseudomonadota	Gammaproteobacteria	Pseudomonadales	Pseudomonadaceae	Pseudomonas
ARAN102		NR_025228.1	99.441	716	4	0	1	716	377	1092	0	1301	Bacteria	Pseudomonadota	Gammaproteobacteria	Pseudomonadales	Pseudomonadaceae	Pseudomonas
ARAN102		NR_181729.1	99.302	716	5	0	1	716	386	1101	0	1295	Bacteria	Pseudomonadota	Gammaproteobacteria	Pseudomonadales	Pseudomonadaceae	Pseudomonas
ARAN102		NR_181014.1	99.302	716	5	0	1	716	381	1096	0	1295	Bacteria	Pseudomonadota	Gammaproteobacteria	Pseudomonadales	Pseudomonadaceae	Pseudomonas
ARAN102		NR_181838.1	99.162	716	6	0	1	716	404	1119	0	1290	Bacteria	Pseudomonadota	Gammaproteobacteria	Pseudomonadales	Pseudomonadaceae	Pseudomonas
ARAN201	OR809356	NR_028929.1	99.54	1088	3	2	3	1089	1460	374	0	1980	Bacteria	Pseudomonadota	Gammaproteobacteria	Pseudomonadales	Pseudomonadaceae	Pseudomonas
ARAN201		NR_117826.1	99.449	1088	4	2	3	1089	1415	329	0	1975	Bacteria	Pseudomonadota	Gammaproteobacteria	Pseudomonadales	Pseudomonadaceae	Pseudomonas
ARAN201		NR_181570.1	99.357	1088	5	2	3	1089	1470	384	0	1969	Bacteria	Pseudomonadota	Gammaproteobacteria	Pseudomonadales	Pseudomonadaceae	Pseudomonas
ARAN201		NR_156815.1	99.357	1088	5	2	3	1089	1472	386	0	1969	Bacteria	Pseudomonadota	Gammaproteobacteria	Pseudomonadales	Pseudomonadaceae	Pseudomonas
ARAN201		NR_116299.1	99.357	1088	5	2	3	1089	1444	358	0	1969	Bacteria	Pseudomonadota	Gammaproteobacteria	Pseudomonadales	Pseudomonadaceae	Pseudomonas
ARAN201		NR_117177.1	99.357	1088	5	2	3	1089	1461	375	0	1969	Bacteria	Pseudomonadota	Gammaproteobacteria	Pseudomonadales	Pseudomonadaceae	Pseudomonas
ARAN201		NR_037135.1	99.357	1088	4	3	3	1089	1423	338	0	1967	Bacteria	Pseudomonadota	Gammaproteobacteria	Pseudomonadales	Pseudomonadaceae	Pseudomonas
ARAN201		NR_114216.1	99.265	1088	6	2	3	1089	1445	359	0	1965	Bacteria	Pseudomonadota	Gammaproteobacteria	Pseudomonadales	Pseudomonadaceae	Pseudomonas
ARAN201		NR_024902.1	99.265	1088	6	2	3	1089	1458	372	0	1964	Bacteria	Pseudomonadota	Gammaproteobacteria	Pseudomonadales	Pseudomonadaceae	Pseudomonas
ARAN201		NR_132724.1	99.354	1084	6	1	6	1089	1396	314	0	1962	Bacteria	Pseudomonadota	Gammaproteobacteria	Pseudomonadales	Pseudomonadaceae	Pseudomonas
ARAN202	OR809357	NR_180863.1	99.622	794	3	0	1	794	359	1152	0	1450	Bacteria	Pseudomonadota	Gammaproteobacteria	Enterobacterales	Yersiniaceae	Serratia
ARAN202		NR_114158.1	99.622	794	3	0	1	794	335	1128	0	1450	Bacteria	Pseudomonadota	Gammaproteobacteria	Enterobacterales	Yersiniaceae	Serratia
ARAN202		NR_037111.1	99.622	794	3	0	1	794	341	1134	0	1450	Bacteria	Pseudomonadota	Gammaproteobacteria	Enterobacterales	Yersiniaceae	Serratia
ARAN202		NR_114579.1	99.371	795	4	1	1	794	320	1114	0	1439	Bacteria	Pseudomonadota	Gammaproteobacteria	Enterobacterales	Yersiniaceae	Serratia
ARAN202		NR_037112.1	98.871	797	4	4	1	794	343	1137	0	1417	Bacteria	Pseudomonadota	Gammaproteobacteria	Enterobacterales	Yersiniaceae	Serratia
ARAN202		NR_114575.1	98.745	797	5	4	1	794	319	1113	0	1413	Bacteria	Pseudomonadota	Gammaproteobacteria	Enterobacterales	Yersiniaceae	Serratia
ARAN202		NR_180981.1	98.742	795	9	1	1	794	342	1136	0	1411	Bacteria	Pseudomonadota	Gammaproteobacteria	Enterobacterales	Yersiniaceae	Rahnella
ARAN202		NR_169374.1	98.377	801	4	8	1	794	361	1159	0	1399	Bacteria	Pseudomonadota	Gammaproteobacteria	Enterobacterales	Yersiniaceae	Serratia
ARAN202		NR_113616.1	98.116	796	12	3	1	794	335	1129	0	1397	Bacteria	Pseudomonadota	Gammaproteobacteria	Enterobacterales	Yersiniaceae	Serratia
ARAN202		NR_122057.1	98.367	796	10	3	1	794	363	1157	0	1395	Bacteria	Pseudomonadota	Gammaproteobacteria	Enterobacterales	Yersiniaceae	Serratia
ARAN203	OR809358	NR_114106.1	99.128	688	5	1	1	688	327	1013	0	1238	Bacteria	Pseudomonadota	Betaproteobacteria	Burkholderiales	Oxalobacteraceae	Duganella
ARAN203		NR_025833.1	99.128	688	5	1	1	688	325	1011	0	1238	Bacteria	Pseudomonadota	Betaproteobacteria	Burkholderiales	Oxalobacteraceae	Duganella
ARAN203		NR_117042.1	98.983	688	6	1	1	688	280	966	0	1234	Bacteria	Pseudomonadota	Betaproteobacteria	Burkholderiales	Oxalobacteraceae	Duganella
ARAN203		NR_108529.1	98.983	688	6	1	1	688	280	966	0	1234	Bacteria	Pseudomonadota	Betaproteobacteria	Burkholderiales	Oxalobacteraceae	Duganella
ARAN203		NR_152711.1	97.238	688	18	1	1	688	309	995	0	1170	Bacteria	Pseudomonadota	Betaproteobacteria	Burkholderiales	Oxalobacteraceae	Pseudoduganella
ARAN203		NR_180977.1	97.5	680	14	3	1	679	321	998	0	1162	Bacteria	Pseudomonadota	Betaproteobacteria	Burkholderiales	Oxalobacteraceae	Duganella
ARAN203		NR_104915.1	97.349	679	17	1	1	679	343	1020	0	1157	Bacteria	Pseudomonadota	Betaproteobacteria	Burkholderiales	Oxalobacteraceae	Rugamonas
ARAN203		NR_180845.1	97.206	680	16	3	1	679	345	1022	0	1151	Bacteria	Pseudomonadota	Betaproteobacteria	Burkholderiales	Oxalobacteraceae	Rugamonas
ARAN203		NR_178730.1	96.807	689	19	3	1	688	321	1007	0	1151	Bacteria	Pseudomonadota	Betaproteobacteria	Burkholderiales	Oxalobacteraceae	Massilia
ARAN203		NR_181422.1	97.059	680	17	3	1	679	289	966	0	1147	Bacteria	Pseudomonadota	Betaproteobacteria	Burkholderiales	Oxalobacteraceae	Rugamonas
ARAN303	OR809359	NR_179889.1	99.273	1100	7	1	2	1101	1469	371	0	1986	Bacteria	Pseudomonadota	Gammaproteobacteria	Pseudomonadales	Pseudomonadaceae	Pseudomonas
ARAN303		NR_178854.1	99.182	1100	7	2	2	1101	1441	344	0	1980	Bacteria	Pseudomonadota	Gammaproteobacteria	Pseudomonadales	Pseudomonadaceae	Pseudomonas
ARAN303		NR_041953.1	99.182	1100	8	1	2	1101	1442	344	0	1980	Bacteria	Pseudomonadota	Gammaproteobacteria	Pseudomonadales	Pseudomonadaceae	Pseudomonas
ARAN303		NR_042541.1	99.182	1100	8	1	2	1101	1442	344	0	1980	Bacteria	Pseudomonadota	Gammaproteobacteria	Pseudomonadales	Pseudomonadaceae	Pseudomonas
ARAN303		NR_181891.1	99.091	1100	9	1	2	1101	1465	367	0	1975	Bacteria	Pseudomonadota	Gammaproteobacteria	Pseudomonadales	Pseudomonadaceae	Pseudomonas
ARAN303		NR_178447.1	99.091	1100	9	1	2	1101	1376	278	0	1975	Bacteria	Pseudomonadota	Gammaproteobacteria	Pseudomonadales	Pseudomonadaceae	Pseudomonas
ARAN303		NR_181014.1	98.909	1100	11	1	2	1101	1442	344	0	1964	Bacteria	Pseudomonadota	Gammaproteobacteria	Pseudomonadales	Pseudomonadaceae	Pseudomonas
ARAN303		NR_113600.1	98.91	1101	9	3	2	1101	1442	344	0	1964	Bacteria	Pseudomonadota	Gammaproteobacteria	Pseudomonadales	Pseudomonadaceae	Pseudomonas
ARAN303		NR_114225.1	98.819	1101	10	3	2	1101	1442	344	0	1960	Bacteria	Pseudomonadota	Gammaproteobacteria	Pseudomonadales	Pseudomonadaceae	Pseudomonas
ARAN303		NR_024928.1	98.819	1101	10	3	2	1101	1455	357	0	1960	Bacteria	Pseudomonadota	Gammaproteobacteria	Pseudomonadales	Pseudomonadaceae	Pseudomonas
ARAS101	OR809360	NR_180024.1	99.608	765	3	0	1	765	286	1050	0	1397	Bacteria	Bacteroidota	Flavobacteriia	Flavobacteriales	Flavobacteriaceae	Flavobacterium
ARAS101		NR_118480.1	99.477	765	4	0	1	765	284	1048	0	1391	Bacteria	Bacteroidota	Flavobacteriia	Flavobacteriales	Flavobacteriaceae	Flavobacterium
ARAS101		NR_041057.1	99.477	765	4	0	1	765	342	1106	0	1391	Bacteria	Bacteroidota	Flavobacteriia	Flavobacteriales	Flavobacteriaceae	Flavobacterium
ARAS101		NR_133746.1	99.216	765	6	0	1	765	362	1126	0	1380	Bacteria	Bacteroidota	Flavobacteriia	Flavobacteriales	Flavobacteriaceae	Flavobacterium
ARAS101		NR_118475.1	99.085	765	7	0	1	765	284	1048	0	1376	Bacteria	Bacteroidota	Flavobacteriia	Flavobacteriales	Flavobacteriaceae	Flavobacterium
ARAS101		NR_181102.1	99.085	765	7	0	1	765	315	1079	0	1375	Bacteria	Bacteroidota	Flavobacteriia	Flavobacteriales	Flavobacteriaceae	Flavobacterium
ARAS101		NR_042470.1	99.085	765	7	0	1	765	352	1116	0	1375	Bacteria	Bacteroidota	Flavobacteriia	Flavobacteriales	Flavobacteriaceae	Flavobacterium
ARAS101		NR_178535.1	98.957	767	6	2	1	765	298	1064	0	1371	Bacteria	Bacteroidota	Flavobacteriia	Flavobacteriales	Flavobacteriaceae	Flavobacterium
ARAS101		NR_145952.1	98.954	765	8	0	1	765	360	1124	0	1369	Bacteria	Bacteroidota	Flavobacteriia	Flavobacteriales	Flavobacteriaceae	Flavobacterium
ARAS101		NR_181661.1	98.824	765	9	0	1	765	299	1063	0	1363	Bacteria	Bacteroidota	Flavobacteriia	Flavobacteriales	Flavobacteriaceae	Flavobacterium
ARAS102	OR809361	NR_181838.1	99.856	696	1	0	1	696	402	1097	0	1280	Bacteria	Pseudomonadota	Gammaproteobacteria	Pseudomonadales	Pseudomonadaceae	Pseudomonas
ARAS102		NR_181703.1	99.856	696	1	0	1	696	406	1101	0	1280	Bacteria	Pseudomonadota	Gammaproteobacteria	Pseudomonadales	Pseudomonadaceae	Pseudomonas
ARAS102		NR_180743.1	99.856	696	1	0	1	696	380	1075	0	1280	Bacteria	Pseudomonadota	Gammaproteobacteria	Pseudomonadales	Pseudomonadaceae	Pseudomonas
ARAS102		NR_179483.1	99.856	696	1	0	1	696	282	977	0	1280	Bacteria	Pseudomonadota	Gammaproteobacteria	Pseudomonadales	Pseudomonadaceae	Pseudomonas
ARAS102		NR_178482.1	99.713	696	2	0	1	696	369	1064	0	1275	Bacteria	Pseudomonadota	Gammaproteobacteria	Pseudomonadales	Pseudomonadaceae	Pseudomonas
ARAS102		NR_178342.1	99.713	696	2	0	1	696	379	1074	0	1275	Bacteria	Pseudomonadota	Gammaproteobacteria	Pseudomonadales	Pseudomonadaceae	Pseudomonas
ARAS102		NR_114223.1	99.713	696	2	0	1	696	379	1074	0	1275	Bacteria	Pseudomonadota	Gammaproteobacteria	Pseudomonadales	Pseudomonadaceae	Pseudomonas
ARAS102		NR_116899.1	99.713	696	2	0	1	696	366	1061	0	1275	Bacteria	Pseudomonadota	Gammaproteobacteria	Pseudomonadales	Pseudomonadaceae	Pseudomonas
ARAS102		NR_024927.1	99.713	696	2	0	1	696	392	1087	0	1275	Bacteria	Pseudomonadota	Gammaproteobacteria	Pseudomonadales	Pseudomonadaceae	Pseudomonas
ARAS102		NR_025227.1	99.713	696	2	0	1	696	375	1070	0	1275	Bacteria	Pseudomonadota	Gammaproteobacteria	Pseudomonadales	Pseudomonadaceae	Pseudomonas
ARAS103	OR809362	NR_042226.1	98.787	742	9	0	1	742	359	1100	0	1321	Bacteria	Bacteroidota	Cytophagia	Cytophagales	Spirosomaceae	Dyadobacter
ARAS103		NR_113977.1	98.518	742	11	0	1	742	351	1092	0	1310	Bacteria	Bacteroidota	Cytophagia	Cytophagales	Spirosomaceae	Dyadobacter
ARAS103		NR_044041.1	98.518	742	11	0	1	742	348	1089	0	1310	Bacteria	Bacteroidota	Cytophagia	Cytophagales	Spirosomaceae	Dyadobacter
ARAS103		NR_170486.1	98.385	743	10	2	1	742	384	1125	0	1304	Bacteria	Bacteroidota	Cytophagia	Cytophagales	Spirosomaceae	Dyadobacter
ARAS103		NR_180681.1	98.248	742	13	0	1	742	320	1061	0	1299	Bacteria	Bacteroidota	Cytophagia	Cytophagales	Spirosomaceae	Dyadobacter
ARAS103		NR_170487.1	97.844	742	16	0	1	742	358	1099	0	1282	Bacteria	Bacteroidota	Cytophagia	Cytophagales	Spirosomaceae	Dyadobacter
ARAS103		NR_180108.1	97.305	742	20	0	1	742	372	1113	0	1260	Bacteria	Bacteroidota	Cytophagia	Cytophagales	Spirosomaceae	Dyadobacter
ARAS103		NR_169396.1	97.17	742	21	0	1	742	344	1085	0	1254	Bacteria	Bacteroidota	Cytophagia	Cytophagales	Spirosomaceae	Dyadobacter
ARAS103		NR_117212.1	97.035	742	22	0	1	742	372	1113	0	1249	Bacteria	Bacteroidota	Cytophagia	Cytophagales	Spirosomaceae	Dyadobacter
ARAS103		NR_044476.1	96.631	742	25	0	1	742	324	1065	0	1232	Bacteria	Bacteroidota	Cytophagia	Cytophagales	Spirosomaceae	Dyadobacter
ARAS201	OR809363	NR_180743.1	99.865	740	1	0	2	741	368	1107	0	1362	Bacteria	Pseudomonadota	Gammaproteobacteria	Pseudomonadales	Pseudomonadaceae	Pseudomonas
ARAS201		NR_181838.1	99.864	737	1	0	2	738	390	1126	0	1356	Bacteria	Pseudomonadota	Gammaproteobacteria	Pseudomonadales	Pseudomonadaceae	Pseudomonas
ARAS201		NR_181703.1	99.864	737	1	0	2	738	394	1130	0	1356	Bacteria	Pseudomonadota	Gammaproteobacteria	Pseudomonadales	Pseudomonadaceae	Pseudomonas
ARAS201		NR_179483.1	99.864	737	1	0	2	738	270	1006	0	1356	Bacteria	Pseudomonadota	Gammaproteobacteria	Pseudomonadales	Pseudomonadaceae	Pseudomonas
ARAS201		NR_181528.1	99.593	737	3	0	2	738	341	1077	0	1345	Bacteria	Pseudomonadota	Gammaproteobacteria	Pseudomonadales	Pseudomonadaceae	Pseudomonas
ARAS201		NR_126220.1	99.593	737	3	0	2	738	373	1109	0	1345	Bacteria	Pseudomonadota	Gammaproteobacteria	Pseudomonadales	Pseudomonadaceae	Pseudomonas
ARAS201		NR_114223.1	99.459	740	4	0	2	741	367	1106	0	1345	Bacteria	Pseudomonadota	Gammaproteobacteria	Pseudomonadales	Pseudomonadaceae	Pseudomonas
ARAS201		NR_116899.1	99.459	740	4	0	2	741	354	1093	0	1345	Bacteria	Pseudomonadota	Gammaproteobacteria	Pseudomonadales	Pseudomonadaceae	Pseudomonas
ARAS201		NR_024927.1	99.459	740	4	0	2	741	380	1119	0	1345	Bacteria	Pseudomonadota	Gammaproteobacteria	Pseudomonadales	Pseudomonadaceae	Pseudomonas
ARAS201		NR_178482.1	99.457	737	4	0	2	738	357	1093	0	1339	Bacteria	Pseudomonadota	Gammaproteobacteria	Pseudomonadales	Pseudomonadaceae	Pseudomonas
ARAS202	OR809364	NR_179337.1	99.861	721	1	0	1	721	371	1091	0	1327	Bacteria	Pseudomonadota	Gammaproteobacteria	Pseudomonadales	Pseudomonadaceae	Pseudomonas
ARAS202		NR_179450.1	99.861	721	1	0	1	721	338	1058	0	1327	Bacteria	Pseudomonadota	Gammaproteobacteria	Pseudomonadales	Pseudomonadaceae	Pseudomonas
ARAS202		NR_028987.1	99.861	721	1	0	1	721	367	1087	0	1327	Bacteria	Pseudomonadota	Gammaproteobacteria	Pseudomonadales	Pseudomonadaceae	Pseudomonas
ARAS202		NR_028986.1	99.861	721	1	0	1	721	367	1087	0	1327	Bacteria	Pseudomonadota	Gammaproteobacteria	Pseudomonadales	Pseudomonadaceae	Pseudomonas
ARAS202		NR_042392.1	99.861	721	1	0	1	721	317	1037	0	1327	Bacteria	Pseudomonadota	Gammaproteobacteria	Pseudomonadales	Pseudomonadaceae	Pseudomonas
ARAS202		NR_025164.1	99.723	721	2	0	1	721	367	1087	0	1321	Bacteria	Pseudomonadota	Gammaproteobacteria	Pseudomonadales	Pseudomonadaceae	Pseudomonas
ARAS202		NR_042199.1	99.723	721	2	0	1	721	367	1087	0	1321	Bacteria	Pseudomonadota	Gammaproteobacteria	Pseudomonadales	Pseudomonadaceae	Pseudomonas
ARAS202		NR_179481.1	99.584	721	3	0	1	721	300	1020	0	1315	Bacteria	Pseudomonadota	Gammaproteobacteria	Pseudomonadales	Pseudomonadaceae	Pseudomonas
ARAS202		NR_179315.1	99.584	721	3	0	1	721	340	1060	0	1315	Bacteria	Pseudomonadota	Gammaproteobacteria	Pseudomonadales	Pseudomonadaceae	Pseudomonas
ARAS202		NR_025587.1	99.584	721	3	0	1	721	375	1095	0	1315	Bacteria	Pseudomonadota	Gammaproteobacteria	Pseudomonadales	Pseudomonadaceae	Pseudomonas
ARAS204	OR809365	NR_028929.1	99.859	711	1	0	1	711	394	1104	0	1308	Bacteria	Pseudomonadota	Gammaproteobacteria	Pseudomonadales	Pseudomonadaceae	Pseudomonas
ARAS204		NR_117826.1	99.859	711	1	0	1	711	349	1059	0	1308	Bacteria	Pseudomonadota	Gammaproteobacteria	Pseudomonadales	Pseudomonadaceae	Pseudomonas
ARAS204		NR_037135.1	99.719	711	1	1	1	711	358	1067	0	1301	Bacteria	Pseudomonadota	Gammaproteobacteria	Pseudomonadales	Pseudomonadaceae	Pseudomonas
ARAS204		NR_116299.1	99.578	711	3	0	1	711	378	1088	0	1297	Bacteria	Pseudomonadota	Gammaproteobacteria	Pseudomonadales	Pseudomonadaceae	Pseudomonas
ARAS204		NR_152639.1	99.437	711	4	0	1	711	361	1071	0	1291	Bacteria	Pseudomonadota	Gammaproteobacteria	Pseudomonadales	Pseudomonadaceae	Pseudomonas
ARAS204		NR_181810.1	99.437	711	4	0	1	711	394	1104	0	1291	Bacteria	Pseudomonadota	Gammaproteobacteria	Pseudomonadales	Pseudomonadaceae	Pseudomonas
ARAS204		NR_181570.1	99.437	711	4	0	1	711	404	1114	0	1291	Bacteria	Pseudomonadota	Gammaproteobacteria	Pseudomonadales	Pseudomonadaceae	Pseudomonas
ARAS204		NR_179985.1	99.437	711	4	0	1	711	397	1107	0	1291	Bacteria	Pseudomonadota	Gammaproteobacteria	Pseudomonadales	Pseudomonadaceae	Pseudomonas
ARAS204		NR_181890.1	99.297	711	5	0	1	711	400	1110	0	1286	Bacteria	Pseudomonadota	Gammaproteobacteria	Pseudomonadales	Pseudomonadaceae	Pseudomonas
ARAS204		NR_156815.1	99.297	711	5	0	1	711	406	1116	0	1286	Bacteria	Pseudomonadota	Gammaproteobacteria	Pseudomonadales	Pseudomonadaceae	Pseudomonas
ARAS205	OR809366	NR_181728.1	100	725	0	0	1	725	374	1098	0	1339	Bacteria	Pseudomonadota	Gammaproteobacteria	Pseudomonadales	Pseudomonadaceae	Pseudomonas
ARAS205		NR_024911.1	100	725	0	0	1	725	381	1105	0	1339	Bacteria	Pseudomonadota	Gammaproteobacteria	Pseudomonadales	Pseudomonadaceae	Pseudomonas
ARAS205		NR_025102.1	99.862	725	1	0	1	725	360	1084	0	1336	Bacteria	Pseudomonadota	Gammaproteobacteria	Pseudomonadales	Pseudomonadaceae	Pseudomonas
ARAS205		NR_112074.1	99.448	725	4	0	1	725	365	1089	0	1325	Bacteria	Pseudomonadota	Gammaproteobacteria	Pseudomonadales	Pseudomonadaceae	Pseudomonas
ARAS205		NR_179384.1	99.586	725	3	0	1	725	381	1105	0	1323	Bacteria	Pseudomonadota	Gammaproteobacteria	Pseudomonadales	Pseudomonadaceae	Pseudomonas
ARAS205		NR_114911.1	99.586	725	3	0	1	725	391	1115	0	1323	Bacteria	Pseudomonadota	Gammaproteobacteria	Pseudomonadales	Pseudomonadaceae	Pseudomonas
ARAS205		NR_117821.1	99.586	725	3	0	1	725	340	1064	0	1323	Bacteria	Pseudomonadota	Gammaproteobacteria	Pseudomonadales	Pseudomonadaceae	Pseudomonas
ARAS205		NR_170438.1	99.448	725	4	0	1	725	377	1101	0	1317	Bacteria	Pseudomonadota	Gammaproteobacteria	Pseudomonadales	Pseudomonadaceae	Pseudomonas
ARAS205		NR_179315.1	99.448	725	4	0	1	725	341	1065	0	1317	Bacteria	Pseudomonadota	Gammaproteobacteria	Pseudomonadales	Pseudomonadaceae	Pseudomonas
ARAS205		NR_112072.1	99.31	725	5	0	1	725	368	1092	0	1317	Bacteria	Pseudomonadota	Gammaproteobacteria	Pseudomonadales	Pseudomonadaceae	Pseudomonas
ARAS206	OR809367	NR_180024.1	100	684	0	0	1	684	304	987	0	1264	Bacteria	Bacteroidota	Flavobacteriia	Flavobacteriales	Flavobacteriaceae	Flavobacterium
ARAS206		NR_118480.1	100	684	0	0	1	684	302	985	0	1264	Bacteria	Bacteroidota	Flavobacteriia	Flavobacteriales	Flavobacteriaceae	Flavobacterium
ARAS206		NR_041057.1	100	684	0	0	1	684	360	1043	0	1264	Bacteria	Bacteroidota	Flavobacteriia	Flavobacteriales	Flavobacteriaceae	Flavobacterium
ARAS206		NR_133746.1	99.708	684	2	0	1	684	380	1063	0	1253	Bacteria	Bacteroidota	Flavobacteriia	Flavobacteriales	Flavobacteriaceae	Flavobacterium
ARAS206		NR_118475.1	99.269	684	5	0	1	684	302	985	0	1238	Bacteria	Bacteroidota	Flavobacteriia	Flavobacteriales	Flavobacteriaceae	Flavobacterium
ARAS206		NR_181102.1	99.269	684	5	0	1	684	333	1016	0	1236	Bacteria	Bacteroidota	Flavobacteriia	Flavobacteriales	Flavobacteriaceae	Flavobacterium
ARAS206		NR_042470.1	99.269	684	5	0	1	684	370	1053	0	1236	Bacteria	Bacteroidota	Flavobacteriia	Flavobacteriales	Flavobacteriaceae	Flavobacterium
ARAS206		NR_145953.1	99.123	684	6	0	1	684	380	1063	0	1230	Bacteria	Bacteroidota	Flavobacteriia	Flavobacteriales	Flavobacteriaceae	Flavobacterium
ARAS206		NR_145952.1	99.123	684	6	0	1	684	378	1061	0	1230	Bacteria	Bacteroidota	Flavobacteriia	Flavobacteriales	Flavobacteriaceae	Flavobacterium
ARAS206		NR_104717.1	99.123	684	6	0	1	684	362	1045	0	1230	Bacteria	Bacteroidota	Flavobacteriia	Flavobacteriales	Flavobacteriaceae	Flavobacterium
ARAS207	OR809368	NR_180863.1	99.866	745	1	0	1	745	395	1139	0	1371	Bacteria	Pseudomonadota	Gammaproteobacteria	Enterobacterales	Yersiniaceae	Serratia
ARAS207		NR_114158.1	99.866	745	1	0	1	745	371	1115	0	1371	Bacteria	Pseudomonadota	Gammaproteobacteria	Enterobacterales	Yersiniaceae	Serratia
ARAS207		NR_037111.1	99.866	745	1	0	1	745	377	1121	0	1371	Bacteria	Pseudomonadota	Gammaproteobacteria	Enterobacterales	Yersiniaceae	Serratia
ARAS207		NR_114579.1	99.598	746	2	1	1	745	356	1101	0	1360	Bacteria	Pseudomonadota	Gammaproteobacteria	Enterobacterales	Yersiniaceae	Serratia
ARAS207		NR_037112.1	99.592	735	3	0	1	735	379	1113	0	1341	Bacteria	Pseudomonadota	Gammaproteobacteria	Enterobacterales	Yersiniaceae	Serratia
ARAS207		NR_180981.1	99.457	737	4	0	1	737	378	1114	0	1339	Bacteria	Pseudomonadota	Gammaproteobacteria	Enterobacterales	Yersiniaceae	Rahnella
ARAS207		NR_114575.1	99.456	735	4	0	1	735	355	1089	0	1338	Bacteria	Pseudomonadota	Gammaproteobacteria	Enterobacterales	Yersiniaceae	Serratia
ARAS207		NR_169374.1	99.053	739	3	4	1	735	397	1135	0	1323	Bacteria	Pseudomonadota	Gammaproteobacteria	Enterobacterales	Yersiniaceae	Serratia
ARAS207		NR_113616.1	98.641	736	10	0	1	736	371	1106	0	1317	Bacteria	Pseudomonadota	Gammaproteobacteria	Enterobacterales	Yersiniaceae	Serratia
ARAS207		NR_025340.1	98.913	736	8	0	1	736	375	1110	0	1315	Bacteria	Pseudomonadota	Gammaproteobacteria	Enterobacterales	Yersiniaceae	Serratia
ARAS208	OR809369	NR_044382.1	99.863	729	1	0	1	729	298	1026	0	1341	Bacteria	Bacteroidota	Sphingobacteriia	Sphingobacteriales	Sphingobacteriaceae	Pedobacter
ARAS208		NR_043555.1	98.63	730	8	2	1	729	335	1063	0	1291	Bacteria	Bacteroidota	Sphingobacteriia	Sphingobacteriales	Sphingobacteriaceae	Pedobacter
ARAS208		NR_132685.1	98.493	730	9	2	1	729	365	1093	0	1286	Bacteria	Bacteroidota	Sphingobacteriia	Sphingobacteriales	Sphingobacteriaceae	Pedobacter
ARAS208		NR_149278.1	98.363	733	7	4	1	729	363	1094	0	1282	Bacteria	Bacteroidota	Sphingobacteriia	Sphingobacteriales	Sphingobacteriaceae	Pedobacter
ARAS208		NR_181421.1	98.358	731	8	4	1	729	364	1092	0	1280	Bacteria	Bacteroidota	Sphingobacteriia	Sphingobacteriales	Sphingobacteriaceae	Pedobacter
ARAS208		NR_179485.1	98.219	730	11	2	1	729	388	1116	0	1275	Bacteria	Bacteroidota	Sphingobacteriia	Sphingobacteriales	Sphingobacteriaceae	Pedobacter
ARAS208		NR_132668.1	98.219	730	11	2	1	729	270	998	0	1275	Bacteria	Bacteroidota	Sphingobacteriia	Sphingobacteriales	Sphingobacteriaceae	Pedobacter
ARAS208		NR_044381.1	98.08	729	14	0	1	729	323	1051	0	1269	Bacteria	Bacteroidota	Sphingobacteriia	Sphingobacteriales	Sphingobacteriaceae	Pedobacter
ARAS208		NR_044005.1	98.08	729	14	0	1	729	364	1092	0	1269	Bacteria	Bacteroidota	Sphingobacteriia	Sphingobacteriales	Sphingobacteriaceae	Pedobacter
ARAS208		NR_173505.1	97.942	729	15	0	1	729	360	1088	0	1264	Bacteria	Bacteroidota	Sphingobacteriia	Sphingobacteriales	Sphingobacteriaceae	Pedobacter
ARAS301	OR809370	NR_180863.1	99.433	705	4	0	1	705	409	1113	0	1280	Bacteria	Pseudomonadota	Gammaproteobacteria	Enterobacterales	Yersiniaceae	Serratia
ARAS301		NR_114158.1	99.433	705	4	0	1	705	385	1089	0	1280	Bacteria	Pseudomonadota	Gammaproteobacteria	Enterobacterales	Yersiniaceae	Serratia
ARAS301		NR_037112.1	99.433	705	4	0	1	705	393	1097	0	1280	Bacteria	Pseudomonadota	Gammaproteobacteria	Enterobacterales	Yersiniaceae	Serratia
ARAS301		NR_037111.1	99.433	705	4	0	1	705	391	1095	0	1280	Bacteria	Pseudomonadota	Gammaproteobacteria	Enterobacterales	Yersiniaceae	Serratia
ARAS301		NR_114575.1	99.291	705	5	0	1	705	369	1073	0	1277	Bacteria	Pseudomonadota	Gammaproteobacteria	Enterobacterales	Yersiniaceae	Serratia
ARAS301		NR_114579.1	99.15	706	5	1	1	705	370	1075	0	1269	Bacteria	Pseudomonadota	Gammaproteobacteria	Enterobacterales	Yersiniaceae	Serratia
ARAS301		NR_180981.1	99.007	705	7	0	1	705	392	1096	0	1264	Bacteria	Pseudomonadota	Gammaproteobacteria	Enterobacterales	Yersiniaceae	Rahnella
ARAS301		NR_169374.1	98.872	709	4	4	1	705	411	1119	0	1262	Bacteria	Pseudomonadota	Gammaproteobacteria	Enterobacterales	Yersiniaceae	Serratia
ARAS301		NR_113616.1	98.582	705	10	0	1	705	385	1089	0	1260	Bacteria	Pseudomonadota	Gammaproteobacteria	Enterobacterales	Yersiniaceae	Serratia
ARAS301		NR_122057.1	98.865	705	8	0	1	705	413	1117	0	1258	Bacteria	Pseudomonadota	Gammaproteobacteria	Enterobacterales	Yersiniaceae	Serratia
ARAS303	OR809371	NR_118475.1	99.855	691	1	0	1	691	309	999	0	1273	Bacteria	Bacteroidota	Flavobacteriia	Flavobacteriales	Flavobacteriaceae	Flavobacterium
ARAS303		NR_042470.1	99.855	691	1	0	1	691	377	1067	0	1271	Bacteria	Bacteroidota	Flavobacteriia	Flavobacteriales	Flavobacteriaceae	Flavobacterium
ARAS303		NR_145952.1	99.711	691	2	0	1	691	385	1075	0	1266	Bacteria	Bacteroidota	Flavobacteriia	Flavobacteriales	Flavobacteriaceae	Flavobacterium
ARAS303		NR_181102.1	99.566	691	3	0	1	691	340	1030	0	1260	Bacteria	Bacteroidota	Flavobacteriia	Flavobacteriales	Flavobacteriaceae	Flavobacterium
ARAS303		NR_181661.1	99.421	691	4	0	1	691	324	1014	0	1254	Bacteria	Bacteroidota	Flavobacteriia	Flavobacteriales	Flavobacteriaceae	Flavobacterium
ARAS303		NR_180024.1	99.421	691	4	0	1	691	311	1001	0	1254	Bacteria	Bacteroidota	Flavobacteriia	Flavobacteriales	Flavobacteriaceae	Flavobacterium
ARAS303		NR_118480.1	99.421	691	4	0	1	691	309	999	0	1254	Bacteria	Bacteroidota	Flavobacteriia	Flavobacteriales	Flavobacteriaceae	Flavobacterium
ARAS303		NR_112839.1	99.421	691	4	0	1	691	369	1059	0	1254	Bacteria	Bacteroidota	Flavobacteriia	Flavobacteriales	Flavobacteriaceae	Flavobacterium
ARAS303		NR_041057.1	99.421	691	4	0	1	691	367	1057	0	1254	Bacteria	Bacteroidota	Flavobacteriia	Flavobacteriales	Flavobacteriaceae	Flavobacterium
ARAS303		NR_133746.1	99.132	691	6	0	1	691	387	1077	0	1243	Bacteria	Bacteroidota	Flavobacteriia	Flavobacteriales	Flavobacteriaceae	Flavobacterium
GFAN101	OR809372	NR_180980.1	99.866	744	1	0	1	744	375	1118	0	1369	Bacteria	Pseudomonadota	Gammaproteobacteria	Enterobacterales	Yersiniaceae	Rahnella
GFAN101		NR_181934.1	99.731	744	1	1	1	744	347	1089	0	1362	Bacteria	Pseudomonadota	Gammaproteobacteria	Enterobacterales	Yersiniaceae	Rahnella
GFAN101		NR_025337.1	99.864	738	1	0	1	738	347	1084	0	1358	Bacteria	Pseudomonadota	Gammaproteobacteria	Enterobacterales	Yersiniaceae	Rahnella
GFAN101		NR_157762.1	99.324	740	5	0	1	740	395	1134	0	1339	Bacteria	Pseudomonadota	Gammaproteobacteria	Enterobacterales	Yersiniaceae	Serratia
GFAN101		NR_181672.1	98.79	744	9	0	1	744	289	1032	0	1325	Bacteria	Pseudomonadota	Gammaproteobacteria	Enterobacterales	Yersiniaceae	Rahnella
GFAN101		NR_116785.1	98.257	746	9	4	1	744	357	1100	0	1303	Bacteria	Pseudomonadota	Gammaproteobacteria	Enterobacterales	Yersiniaceae	Yersinia
GFAN101		NR_115975.1	98.257	746	9	4	1	744	368	1111	0	1303	Bacteria	Pseudomonadota	Gammaproteobacteria	Enterobacterales	Yersiniaceae	Yersinia
GFAN101		NR_115974.1	98.257	746	9	4	1	744	368	1111	0	1303	Bacteria	Pseudomonadota	Gammaproteobacteria	Enterobacterales	Yersiniaceae	Yersinia
GFAN101		NR_041832.1	98.257	746	9	4	1	744	368	1111	0	1303	Bacteria	Pseudomonadota	Gammaproteobacteria	Enterobacterales	Yersiniaceae	Yersinia
GFAN101		NR_114923.1	98.257	746	9	4	1	744	286	1029	0	1303	Bacteria	Pseudomonadota	Gammaproteobacteria	Enterobacterales	Yersiniaceae	Yersinia
GFAN102	OR809373	NR_181675.1	100	739	0	0	1	739	299	1037	0	1365	Bacteria	Pseudomonadota	Gammaproteobacteria	Enterobacterales	Yersiniaceae	Rahnella
GFAN102		NR_146845.1	100	739	0	0	1	739	299	1037	0	1365	Bacteria	Pseudomonadota	Gammaproteobacteria	Enterobacterales	Yersiniaceae	Rahnella
GFAN102		NR_146848.1	99.865	739	1	0	1	739	299	1037	0	1360	Bacteria	Pseudomonadota	Gammaproteobacteria	Enterobacterales	Yersiniaceae	Rahnella
GFAN102		NR_146849.1	99.865	739	1	0	1	739	329	1067	0	1360	Bacteria	Pseudomonadota	Gammaproteobacteria	Enterobacterales	Yersiniaceae	Rahnella
GFAN102		NR_181674.1	99.728	736	2	0	1	736	299	1034	0	1349	Bacteria	Pseudomonadota	Gammaproteobacteria	Enterobacterales	Yersiniaceae	Rahnella
GFAN102		NR_181673.1	99.592	736	3	0	1	736	299	1034	0	1343	Bacteria	Pseudomonadota	Gammaproteobacteria	Enterobacterales	Yersiniaceae	Rahnella
GFAN102		NR_121703.1	99.457	737	4	0	1	737	404	1140	0	1339	Bacteria	Pseudomonadota	Gammaproteobacteria	Enterobacterales	Yersiniaceae	Serratia
GFAN102		NR_042062.1	99.457	737	4	0	1	737	333	1069	0	1339	Bacteria	Pseudomonadota	Gammaproteobacteria	Enterobacterales	Yersiniaceae	Serratia
GFAN102		NR_114576.1	99.457	737	4	0	1	737	359	1095	0	1339	Bacteria	Pseudomonadota	Gammaproteobacteria	Enterobacterales	Yersiniaceae	Serratia
GFAN102		NR_146847.1	99.457	736	4	0	1	736	299	1034	0	1338	Bacteria	Pseudomonadota	Gammaproteobacteria	Enterobacterales	Yersiniaceae	Rahnella
GFAN103	OR809374	NR_026395.1	99.737	760	2	0	1	760	383	1142	0	1393	Bacteria	Pseudomonadota	Gammaproteobacteria	Pseudomonadales	Pseudomonadaceae	Pseudomonas
GFAN103		NR_181571.1	99.342	760	5	0	1	760	390	1149	0	1376	Bacteria	Pseudomonadota	Gammaproteobacteria	Pseudomonadales	Pseudomonadaceae	Pseudomonas
GFAN103		NR_029063.1	99.342	760	5	0	1	760	384	1143	0	1376	Bacteria	Pseudomonadota	Gammaproteobacteria	Pseudomonadales	Pseudomonadaceae	Pseudomonas
GFAN103		NR_169411.1	99.211	760	6	0	1	760	383	1142	0	1371	Bacteria	Pseudomonadota	Gammaproteobacteria	Pseudomonadales	Pseudomonadaceae	Pseudomonas
GFAN103		NR_181427.1	99.211	760	6	0	1	760	390	1149	0	1371	Bacteria	Pseudomonadota	Gammaproteobacteria	Pseudomonadales	Pseudomonadaceae	Pseudomonas
GFAN103		NR_029103.1	99.212	761	4	2	1	760	384	1143	0	1371	Bacteria	Pseudomonadota	Gammaproteobacteria	Pseudomonadales	Pseudomonadaceae	Pseudomonas
GFAN103		NR_179168.1	99.079	760	7	0	1	760	386	1145	0	1365	Bacteria	Pseudomonadota	Gammaproteobacteria	Pseudomonadales	Pseudomonadaceae	Pseudomonas
GFAN103		NR_179327.1	98.947	760	8	0	1	760	336	1095	0	1362	Bacteria	Pseudomonadota	Gammaproteobacteria	Pseudomonadales	Pseudomonadaceae	Pseudomonas
GFAN103		NR_137215.1	98.816	760	9	0	1	760	370	1129	0	1354	Bacteria	Pseudomonadota	Gammaproteobacteria	Pseudomonadales	Pseudomonadaceae	Pseudomonas
GFAN103		NR_178340.1	98.817	761	8	1	1	760	30	790	0	1354	Bacteria	Pseudomonadota	Gammaproteobacteria	Pseudomonadales	Pseudomonadaceae	Pseudomonas
GFAN201	OR809375	NR_156852.1	99.85	666	1	0	1	666	338	1003	0	1225	Bacteria	Pseudomonadota	Gammaproteobacteria	Pseudomonadales	Pseudomonadaceae	Pseudomonas
GFAN201		NR_113647.1	99.7	666	2	0	1	666	360	1025	0	1219	Bacteria	Pseudomonadota	Gammaproteobacteria	Pseudomonadales	Pseudomonadaceae	Pseudomonas
GFAN201		NR_115642.1	99.7	666	2	0	1	666	351	1016	0	1219	Bacteria	Pseudomonadota	Gammaproteobacteria	Pseudomonadales	Pseudomonadaceae	Pseudomonas
GFAN201		NR_029051.1	99.7	666	2	0	1	666	300	965	0	1219	Bacteria	Pseudomonadota	Gammaproteobacteria	Pseudomonadales	Pseudomonadaceae	Pseudomonas
GFAN201		NR_114476.1	99.7	666	2	0	1	666	368	1033	0	1219	Bacteria	Pseudomonadota	Gammaproteobacteria	Pseudomonadales	Pseudomonadaceae	Pseudomonas
GFAN201		NR_115715.1	99.7	666	2	0	1	666	380	1045	0	1219	Bacteria	Pseudomonadota	Gammaproteobacteria	Pseudomonadales	Pseudomonadaceae	Pseudomonas
GFAN201		NR_179337.1	99.399	666	4	0	1	666	364	1029	0	1208	Bacteria	Pseudomonadota	Gammaproteobacteria	Pseudomonadales	Pseudomonadaceae	Pseudomonas
GFAN201		NR_179450.1	99.399	666	4	0	1	666	331	996	0	1208	Bacteria	Pseudomonadota	Gammaproteobacteria	Pseudomonadales	Pseudomonadaceae	Pseudomonas
GFAN201		NR_028987.1	99.399	666	4	0	1	666	360	1025	0	1208	Bacteria	Pseudomonadota	Gammaproteobacteria	Pseudomonadales	Pseudomonadaceae	Pseudomonas
GFAN201		NR_028986.1	99.399	666	4	0	1	666	360	1025	0	1208	Bacteria	Pseudomonadota	Gammaproteobacteria	Pseudomonadales	Pseudomonadaceae	Pseudomonas
GFAN202	OR809376	NR_178342.1	100	762	0	0	1	762	360	1121	0	1408	Bacteria	Pseudomonadota	Gammaproteobacteria	Pseudomonadales	Pseudomonadaceae	Pseudomonas
GFAN202		NR_178482.1	99.869	762	1	0	1	762	350	1111	0	1402	Bacteria	Pseudomonadota	Gammaproteobacteria	Pseudomonadales	Pseudomonadaceae	Pseudomonas
GFAN202		NR_178481.1	99.869	762	1	0	1	762	350	1111	0	1402	Bacteria	Pseudomonadota	Gammaproteobacteria	Pseudomonadales	Pseudomonadaceae	Pseudomonas
GFAN202		NR_181528.1	99.738	762	2	0	1	762	334	1095	0	1397	Bacteria	Pseudomonadota	Gammaproteobacteria	Pseudomonadales	Pseudomonadaceae	Pseudomonas
GFAN202		NR_181838.1	99.606	762	3	0	1	762	383	1144	0	1391	Bacteria	Pseudomonadota	Gammaproteobacteria	Pseudomonadales	Pseudomonadaceae	Pseudomonas
GFAN202		NR_179483.1	99.606	762	3	0	1	762	263	1024	0	1391	Bacteria	Pseudomonadota	Gammaproteobacteria	Pseudomonadales	Pseudomonadaceae	Pseudomonas
GFAN202		NR_025103.1	99.607	763	1	2	1	762	352	1113	0	1391	Bacteria	Pseudomonadota	Gammaproteobacteria	Pseudomonadales	Pseudomonadaceae	Pseudomonas
GFAN202		NR_181703.1	99.475	762	4	0	1	762	387	1148	0	1386	Bacteria	Pseudomonadota	Gammaproteobacteria	Pseudomonadales	Pseudomonadaceae	Pseudomonas
GFAN202		NR_180743.1	99.475	762	4	0	1	762	361	1122	0	1386	Bacteria	Pseudomonadota	Gammaproteobacteria	Pseudomonadales	Pseudomonadaceae	Pseudomonas
GFAN202		NR_025588.1	99.476	763	2	2	1	762	368	1129	0	1386	Bacteria	Pseudomonadota	Gammaproteobacteria	Pseudomonadales	Pseudomonadaceae	Pseudomonas
GFAN301	OR809377	NR_104932.1	100	744	0	0	1	744	391	1134	0	1375	Bacteria	Pseudomonadota	Gammaproteobacteria	Enterobacterales	Erwiniaceae	Erwinia
GFAN301		NR_118431.1	99.866	744	1	0	1	744	371	1114	0	1371	Bacteria	Pseudomonadota	Gammaproteobacteria	Enterobacterales	Erwiniaceae	Erwinia
GFAN301		NR_148650.1	99.456	735	3	1	1	735	380	1113	0	1334	Bacteria	Pseudomonadota	Gammaproteobacteria	Enterobacterales	Erwiniaceae	Erwinia
GFAN301		NR_118858.1	98.925	744	8	0	1	744	351	1094	0	1330	Bacteria	Pseudomonadota	Gammaproteobacteria	Enterobacterales	Erwiniaceae	Erwinia
GFAN301		NR_104828.1	98.518	742	10	1	1	741	360	1101	0	1312	Bacteria	Pseudomonadota	Gammaproteobacteria	Enterobacterales	Erwiniaceae	Erwinia
GFAN301		NR_114078.1	98.516	741	11	0	1	741	371	1111	0	1310	Bacteria	Pseudomonadota	Gammaproteobacteria	Enterobacterales	Erwiniaceae	Erwinia
GFAN301		NR_041976.1	98.516	741	11	0	1	741	379	1119	0	1308	Bacteria	Pseudomonadota	Gammaproteobacteria	Enterobacterales	Erwiniaceae	Erwinia
GFAN301		NR_026049.1	98.516	741	11	0	1	741	349	1089	0	1308	Bacteria	Pseudomonadota	Gammaproteobacteria	Enterobacterales	Erwiniaceae	Erwinia
GFAN301		NR_119365.1	98.381	741	12	0	1	741	373	1113	0	1306	Bacteria	Pseudomonadota	Gammaproteobacteria	Enterobacterales	Erwiniaceae	Erwinia
GFAN301		NR_119364.1	98.381	741	12	0	1	741	371	1111	0	1306	Bacteria	Pseudomonadota	Gammaproteobacteria	Enterobacterales	Erwiniaceae	Erwinia
GFAS102	OR809378	NR_179803.1	100	753	0	0	1	753	270	1022	0	1391	Bacteria	Pseudomonadota	Alphaproteobacteria	Hyphomicrobiales	Rhizobiaceae	Rhizobium
GFAS102		NR_116255.1	99.203	753	6	0	1	753	299	1051	0	1358	Bacteria	Pseudomonadota	Alphaproteobacteria	Hyphomicrobiales	Rhizobiaceae	Rhizobium
GFAS102		NR_116254.1	98.805	753	9	0	1	753	304	1056	0	1341	Bacteria	Pseudomonadota	Alphaproteobacteria	Hyphomicrobiales	Rhizobiaceae	Rhizobium
GFAS102		NR_180083.1	98.541	754	9	2	1	753	341	1093	0	1330	Bacteria	Pseudomonadota	Alphaproteobacteria	Hyphomicrobiales	Rhizobiaceae	Rhizobium
GFAS102		NR_137242.1	98.541	754	9	2	1	753	344	1096	0	1330	Bacteria	Pseudomonadota	Alphaproteobacteria	Hyphomicrobiales	Rhizobiaceae	Rhizobium
GFAS102		NR_137241.1	98.541	754	9	2	1	753	344	1096	0	1330	Bacteria	Pseudomonadota	Alphaproteobacteria	Hyphomicrobiales	Rhizobiaceae	Rhizobium
GFAS102		NR_137399.1	98.541	754	9	2	1	753	343	1095	0	1330	Bacteria	Pseudomonadota	Alphaproteobacteria	Hyphomicrobiales	Rhizobiaceae	Rhizobium
GFAS102		NR_178708.1	98.541	754	9	2	1	753	300	1052	0	1330	Bacteria	Pseudomonadota	Alphaproteobacteria	Hyphomicrobiales	Rhizobiaceae	Rhizobium
GFAS102		NR_074499.2	98.408	754	10	2	1	753	351	1103	0	1325	Bacteria	Pseudomonadota	Alphaproteobacteria	Hyphomicrobiales	Rhizobiaceae	Rhizobium
GFAS102		NR_180514.1	98.408	754	10	2	1	753	332	1084	0	1325	Bacteria	Pseudomonadota	Alphaproteobacteria	Hyphomicrobiales	Rhizobiaceae	Rhizobium
GFAS201	OR809379	NR_178810.1	97.672	1074	21	4	3	1073	1462	390	0	1842	Bacteria	Pseudomonadota	Betaproteobacteria	Burkholderiales	Burkholderiaceae	Pararobbsia
GFAS201		NR_174202.1	97.116	1075	25	6	3	1073	1462	390	0	1808	Bacteria	Pseudomonadota	Betaproteobacteria	Burkholderiales	Burkholderiaceae	Chitinasiproducens
GFAS201		NR_165695.1	96.93	1075	27	6	3	1073	1454	382	0	1797	Bacteria	Pseudomonadota	Betaproteobacteria	Burkholderiales	Burkholderiaceae	Burkholderia
GFAS201		NR_043552.1	96.837	1075	28	6	3	1073	1446	374	0	1792	Bacteria	Pseudomonadota	Betaproteobacteria	Burkholderiales	Burkholderiaceae	Burkholderia
GFAS201		NR_169417.1	96.66	1078	24	10	3	1073	1442	370	0	1781	Bacteria	Pseudomonadota	Betaproteobacteria	Burkholderiales	Burkholderiaceae	Caballeronia
GFAS201		NR_159299.1	96.657	1077	26	9	3	1073	1406	334	0	1781	Bacteria	Pseudomonadota	Betaproteobacteria	Burkholderiales	Burkholderiaceae	Burkholderia
GFAS201		NR_118629.1	96.651	1075	30	6	3	1073	1446	374	0	1781	Bacteria	Pseudomonadota	Betaproteobacteria	Burkholderiales	Burkholderiaceae	Burkholderia
GFAS201		NR_074299.2	96.651	1075	30	6	3	1073	1464	392	0	1781	Bacteria	Pseudomonadota	Betaproteobacteria	Burkholderiales	Burkholderiaceae	Burkholderia
GFAS201		NR_116051.1	96.651	1075	30	6	3	1073	1444	372	0	1781	Bacteria	Pseudomonadota	Betaproteobacteria	Burkholderiales	Burkholderiaceae	Burkholderia
GFAS201		NR_043553.1	96.651	1075	30	6	3	1073	1444	372	0	1781	Bacteria	Pseudomonadota	Betaproteobacteria	Burkholderiales	Burkholderiaceae	Burkholderia
GFAS202	OR809380	NR_042129.1	99.527	846	3	1	1	845	308	1153	0	1544	Bacteria	Pseudomonadota	Alphaproteobacteria	Sphingomonadales	Sphingomonadaceae	Sphingomonas
GFAS202		NR_117830.1	99.172	845	7	0	1	845	297	1141	0	1522	Bacteria	Pseudomonadota	Alphaproteobacteria	Sphingomonadales	Sphingomonadaceae	Sphingomonas
GFAS202		NR_042128.1	98.817	845	10	0	1	845	308	1152	0	1509	Bacteria	Pseudomonadota	Alphaproteobacteria	Sphingomonadales	Sphingomonadaceae	Sphingomonas
GFAS202		NR_181765.1	98.817	845	10	0	1	845	273	1117	0	1506	Bacteria	Pseudomonadota	Alphaproteobacteria	Sphingomonadales	Sphingomonadaceae	Sphingomonas
GFAS202		NR_157757.1	98.698	845	11	0	1	845	291	1135	0	1500	Bacteria	Pseudomonadota	Alphaproteobacteria	Sphingomonadales	Sphingomonadaceae	Sphingomonas
GFAS202		NR_146851.1	98.698	845	11	0	1	845	303	1147	0	1500	Bacteria	Pseudomonadota	Alphaproteobacteria	Sphingomonadales	Sphingomonadaceae	Sphingomonas
GFAS202		NR_042130.1	98.345	846	13	1	1	845	305	1150	0	1487	Bacteria	Pseudomonadota	Alphaproteobacteria	Sphingomonadales	Sphingomonadaceae	Sphingomonas
GFAS202		NR_117716.1	97.396	845	22	0	1	845	304	1148	0	1439	Bacteria	Pseudomonadota	Alphaproteobacteria	Sphingomonadales	Sphingomonadaceae	Sphingomonas
GFAS202		NR_134812.1	97.16	845	24	0	1	845	293	1137	0	1428	Bacteria	Pseudomonadota	Alphaproteobacteria	Sphingomonadales	Sphingomonadaceae	Sphingomonas
GFAS202		NR_134182.1	97.16	845	24	0	1	845	309	1153	0	1428	Bacteria	Pseudomonadota	Alphaproteobacteria	Sphingomonadales	Sphingomonadaceae	Sphingomonas
GFAS301	OR809381	NR_117444.1	98.65	815	11	0	1	815	328	1142	0	1445	Bacteria	Bacteroidota	Sphingobacteriia	Sphingobacteriales	Sphingobacteriaceae	Mucilaginibacter
GFAS301		NR_132695.1	98.282	815	14	0	1	815	336	1150	0	1430	Bacteria	Bacteroidota	Sphingobacteriia	Sphingobacteriales	Sphingobacteriaceae	Mucilaginibacter
GFAS301		NR_133790.1	98.164	817	11	4	1	815	314	1128	0	1423	Bacteria	Bacteroidota	Sphingobacteriia	Sphingobacteriales	Sphingobacteriaceae	Mucilaginibacter
GFAS301		NR_180674.1	97.549	816	18	2	1	815	347	1161	0	1395	Bacteria	Bacteroidota	Sphingobacteriia	Sphingobacteriales	Sphingobacteriaceae	Mucilaginibacter
GFAS301		NR_134093.1	97.423	815	21	0	1	815	336	1150	0	1389	Bacteria	Bacteroidota	Sphingobacteriia	Sphingobacteriales	Sphingobacteriaceae	Mucilaginibacter
GFAS301		NR_118549.1	97.43	817	17	4	1	815	348	1162	0	1389	Bacteria	Bacteroidota	Sphingobacteriia	Sphingobacteriales	Sphingobacteriaceae	Mucilaginibacter
GFAS301		NR_178518.1	97.066	818	18	6	1	815	296	1110	0	1373	Bacteria	Bacteroidota	Sphingobacteriia	Sphingobacteriales	Sphingobacteriaceae	Mucilaginibacter
GFAS301		NR_116978.1	97.062	817	20	4	1	815	319	1133	0	1373	Bacteria	Bacteroidota	Sphingobacteriia	Sphingobacteriales	Sphingobacteriaceae	Mucilaginibacter
GFAS301		NR_115720.1	97.055	815	24	0	1	815	320	1134	0	1373	Bacteria	Bacteroidota	Sphingobacteriia	Sphingobacteriales	Sphingobacteriaceae	Mucilaginibacter
GFAS301		NR_156822.1	96.81	815	26	0	1	815	322	1136	0	1362	Bacteria	Bacteroidota	Sphingobacteriia	Sphingobacteriales	Sphingobacteriaceae	Mucilaginibacter
GFAS302	OR809382	NR_181534.1	98.556	762	11	0	1	762	349	1110	0	1347	Bacteria	Pseudomonadota	Gammaproteobacteria	Xanthomonadales	Rhodanobacteraceae	Pinirhizobacter
GFAS302		NR_042197.1	98.163	762	14	0	1	762	379	1140	0	1330	Bacteria	Pseudomonadota	Gammaproteobacteria	Xanthomonadales	Rhodanobacteraceae	Luteibacter
GFAS302		NR_132710.1	98.031	762	15	0	1	762	338	1099	0	1325	Bacteria	Pseudomonadota	Gammaproteobacteria	Xanthomonadales	Rhodanobacteraceae	Rhodanobacter
GFAS302		NR_108196.1	98.037	764	11	4	1	762	355	1116	0	1325	Bacteria	Pseudomonadota	Gammaproteobacteria	Xanthomonadales	Rhodanobacteraceae	Rhodanobacter
GFAS302		NR_179163.1	98.024	759	15	0	1	759	327	1085	0	1319	Bacteria	Pseudomonadota	Gammaproteobacteria	Xanthomonadales	Rhodanobacteraceae	Luteibacter
GFAS302		NR_126201.1	97.898	761	12	4	1	759	343	1101	0	1314	Bacteria	Pseudomonadota	Gammaproteobacteria	Xanthomonadales	Rhodanobacteraceae	Rhodanobacter
GFAS302		NR_024878.1	97.638	762	16	2	1	762	370	1129	0	1306	Bacteria	Pseudomonadota	Gammaproteobacteria	Xanthomonadales	Rhodanobacteraceae	Rhodanobacter
GFAS302		NR_116911.1	97.375	762	20	0	1	762	337	1098	0	1297	Bacteria	Pseudomonadota	Gammaproteobacteria	Xanthomonadales	Rhodanobacteraceae	Luteibacter
GFAS302		NR_044128.1	97.382	764	16	4	1	762	366	1127	0	1297	Bacteria	Pseudomonadota	Gammaproteobacteria	Xanthomonadales	Rhodanobacteraceae	Rhodanobacter
GFAS302		NR_044127.1	97.248	763	19	2	1	762	317	1078	0	1291	Bacteria	Pseudomonadota	Gammaproteobacteria	Xanthomonadales	Rhodanobacteraceae	Rhodanobacter
GFAS303	OR809383	NR_181534.1	98.604	788	11	0	1	788	342	1129	0	1395	Bacteria	Pseudomonadota	Gammaproteobacteria	Xanthomonadales	Rhodanobacteraceae	Pinirhizobacter
GFAS303		NR_042197.1	98.223	788	14	0	1	788	372	1159	0	1378	Bacteria	Pseudomonadota	Gammaproteobacteria	Xanthomonadales	Rhodanobacteraceae	Luteibacter
GFAS303		NR_132710.1	98.096	788	15	0	1	788	331	1118	0	1373	Bacteria	Pseudomonadota	Gammaproteobacteria	Xanthomonadales	Rhodanobacteraceae	Rhodanobacter
GFAS303		NR_108196.1	98.101	790	11	4	1	788	348	1135	0	1373	Bacteria	Pseudomonadota	Gammaproteobacteria	Xanthomonadales	Rhodanobacteraceae	Rhodanobacter
GFAS303		NR_179163.1	97.843	788	17	0	1	788	320	1107	0	1362	Bacteria	Pseudomonadota	Gammaproteobacteria	Xanthomonadales	Rhodanobacteraceae	Luteibacter
GFAS303		NR_126201.1	97.722	790	14	4	1	788	336	1123	0	1356	Bacteria	Pseudomonadota	Gammaproteobacteria	Xanthomonadales	Rhodanobacteraceae	Rhodanobacter
GFAS303		NR_024878.1	97.716	788	16	2	1	788	363	1148	0	1354	Bacteria	Pseudomonadota	Gammaproteobacteria	Xanthomonadales	Rhodanobacteraceae	Rhodanobacter
GFAS303		NR_116911.1	97.462	788	20	0	1	788	330	1117	0	1345	Bacteria	Pseudomonadota	Gammaproteobacteria	Xanthomonadales	Rhodanobacteraceae	Luteibacter
GFAS303		NR_044128.1	97.468	790	16	4	1	788	359	1146	0	1345	Bacteria	Pseudomonadota	Gammaproteobacteria	Xanthomonadales	Rhodanobacteraceae	Rhodanobacter
GFAS303		NR_044127.1	97.338	789	19	2	1	788	310	1097	0	1339	Bacteria	Pseudomonadota	Gammaproteobacteria	Xanthomonadales	Rhodanobacteraceae	Rhodanobacter
GLAN101	OR809384	NR_179803.1	100	863	0	0	2	864	230	1092	0	1594	Bacteria	Pseudomonadota	Alphaproteobacteria	Hyphomicrobiales	Rhizobiaceae	Rhizobium
GLAN101		NR_116255.1	99.305	863	6	0	2	864	259	1121	0	1561	Bacteria	Pseudomonadota	Alphaproteobacteria	Hyphomicrobiales	Rhizobiaceae	Rhizobium
GLAN101		NR_116254.1	98.957	863	9	0	2	864	264	1126	0	1544	Bacteria	Pseudomonadota	Alphaproteobacteria	Hyphomicrobiales	Rhizobiaceae	Rhizobium
GLAN101		NR_180083.1	98.727	864	9	2	2	864	301	1163	0	1533	Bacteria	Pseudomonadota	Alphaproteobacteria	Hyphomicrobiales	Rhizobiaceae	Rhizobium
GLAN101		NR_137242.1	98.727	864	9	2	2	864	304	1166	0	1533	Bacteria	Pseudomonadota	Alphaproteobacteria	Hyphomicrobiales	Rhizobiaceae	Rhizobium
GLAN101		NR_137241.1	98.727	864	9	2	2	864	304	1166	0	1533	Bacteria	Pseudomonadota	Alphaproteobacteria	Hyphomicrobiales	Rhizobiaceae	Rhizobium
GLAN101		NR_137399.1	98.727	864	9	2	2	864	303	1165	0	1533	Bacteria	Pseudomonadota	Alphaproteobacteria	Hyphomicrobiales	Rhizobiaceae	Rhizobium
GLAN101		NR_178708.1	98.727	864	9	2	2	864	260	1122	0	1533	Bacteria	Pseudomonadota	Alphaproteobacteria	Hyphomicrobiales	Rhizobiaceae	Rhizobium
GLAN101		NR_074499.2	98.611	864	10	2	2	864	311	1173	0	1528	Bacteria	Pseudomonadota	Alphaproteobacteria	Hyphomicrobiales	Rhizobiaceae	Rhizobium
GLAN101		NR_180514.1	98.611	864	10	2	2	864	292	1154	0	1528	Bacteria	Pseudomonadota	Alphaproteobacteria	Hyphomicrobiales	Rhizobiaceae	Rhizobium
GLAN103	OR809385	NR_179803.1	100	825	0	0	1	825	255	1079	0	1524	Bacteria	Pseudomonadota	Alphaproteobacteria	Hyphomicrobiales	Rhizobiaceae	Rhizobium
GLAN103		NR_116255.1	99.273	825	6	0	1	825	284	1108	0	1491	Bacteria	Pseudomonadota	Alphaproteobacteria	Hyphomicrobiales	Rhizobiaceae	Rhizobium
GLAN103		NR_116254.1	98.909	825	9	0	1	825	289	1113	0	1474	Bacteria	Pseudomonadota	Alphaproteobacteria	Hyphomicrobiales	Rhizobiaceae	Rhizobium
GLAN103		NR_180083.1	98.668	826	9	2	1	825	326	1150	0	1463	Bacteria	Pseudomonadota	Alphaproteobacteria	Hyphomicrobiales	Rhizobiaceae	Rhizobium
GLAN103		NR_137242.1	98.668	826	9	2	1	825	329	1153	0	1463	Bacteria	Pseudomonadota	Alphaproteobacteria	Hyphomicrobiales	Rhizobiaceae	Rhizobium
GLAN103		NR_137241.1	98.668	826	9	2	1	825	329	1153	0	1463	Bacteria	Pseudomonadota	Alphaproteobacteria	Hyphomicrobiales	Rhizobiaceae	Rhizobium
GLAN103		NR_137399.1	98.668	826	9	2	1	825	328	1152	0	1463	Bacteria	Pseudomonadota	Alphaproteobacteria	Hyphomicrobiales	Rhizobiaceae	Rhizobium
GLAN103		NR_178708.1	98.668	826	9	2	1	825	285	1109	0	1463	Bacteria	Pseudomonadota	Alphaproteobacteria	Hyphomicrobiales	Rhizobiaceae	Rhizobium
GLAN103		NR_074499.2	98.547	826	10	2	1	825	336	1160	0	1458	Bacteria	Pseudomonadota	Alphaproteobacteria	Hyphomicrobiales	Rhizobiaceae	Rhizobium
GLAN103		NR_180514.1	98.547	826	10	2	1	825	317	1141	0	1458	Bacteria	Pseudomonadota	Alphaproteobacteria	Hyphomicrobiales	Rhizobiaceae	Rhizobium
GLAN104	OR809386	NR_179803.1	99.875	798	1	0	2	799	240	1037	0	1471	Bacteria	Pseudomonadota	Alphaproteobacteria	Hyphomicrobiales	Rhizobiaceae	Rhizobium
GLAN104		NR_116255.1	99.123	798	7	0	2	799	269	1066	0	1437	Bacteria	Pseudomonadota	Alphaproteobacteria	Hyphomicrobiales	Rhizobiaceae	Rhizobium
GLAN104		NR_116254.1	98.747	798	10	0	2	799	274	1071	0	1421	Bacteria	Pseudomonadota	Alphaproteobacteria	Hyphomicrobiales	Rhizobiaceae	Rhizobium
GLAN104		NR_180083.1	98.498	799	10	2	2	799	311	1108	0	1410	Bacteria	Pseudomonadota	Alphaproteobacteria	Hyphomicrobiales	Rhizobiaceae	Rhizobium
GLAN104		NR_137242.1	98.498	799	10	2	2	799	314	1111	0	1410	Bacteria	Pseudomonadota	Alphaproteobacteria	Hyphomicrobiales	Rhizobiaceae	Rhizobium
GLAN104		NR_137241.1	98.498	799	10	2	2	799	314	1111	0	1410	Bacteria	Pseudomonadota	Alphaproteobacteria	Hyphomicrobiales	Rhizobiaceae	Rhizobium
GLAN104		NR_137399.1	98.498	799	10	2	2	799	313	1110	0	1410	Bacteria	Pseudomonadota	Alphaproteobacteria	Hyphomicrobiales	Rhizobiaceae	Rhizobium
GLAN104		NR_178708.1	98.498	799	10	2	2	799	270	1067	0	1410	Bacteria	Pseudomonadota	Alphaproteobacteria	Hyphomicrobiales	Rhizobiaceae	Rhizobium
GLAN104		NR_074499.2	98.373	799	11	2	2	799	321	1118	0	1404	Bacteria	Pseudomonadota	Alphaproteobacteria	Hyphomicrobiales	Rhizobiaceae	Rhizobium
GLAN104		NR_180514.1	98.373	799	11	2	2	799	302	1099	0	1404	Bacteria	Pseudomonadota	Alphaproteobacteria	Hyphomicrobiales	Rhizobiaceae	Rhizobium
GLAS201	OR809387	NR_179803.1	100	794	0	0	1	794	262	1055	0	1467	Bacteria	Pseudomonadota	Alphaproteobacteria	Hyphomicrobiales	Rhizobiaceae	Rhizobium
GLAS201		NR_116255.1	99.244	794	6	0	1	794	291	1084	0	1434	Bacteria	Pseudomonadota	Alphaproteobacteria	Hyphomicrobiales	Rhizobiaceae	Rhizobium
GLAS201		NR_116254.1	98.866	794	9	0	1	794	296	1089	0	1417	Bacteria	Pseudomonadota	Alphaproteobacteria	Hyphomicrobiales	Rhizobiaceae	Rhizobium
GLAS201		NR_180083.1	98.616	795	9	2	1	794	333	1126	0	1406	Bacteria	Pseudomonadota	Alphaproteobacteria	Hyphomicrobiales	Rhizobiaceae	Rhizobium
GLAS201		NR_137242.1	98.616	795	9	2	1	794	336	1129	0	1406	Bacteria	Pseudomonadota	Alphaproteobacteria	Hyphomicrobiales	Rhizobiaceae	Rhizobium
GLAS201		NR_137241.1	98.616	795	9	2	1	794	336	1129	0	1406	Bacteria	Pseudomonadota	Alphaproteobacteria	Hyphomicrobiales	Rhizobiaceae	Rhizobium
GLAS201		NR_137399.1	98.616	795	9	2	1	794	335	1128	0	1406	Bacteria	Pseudomonadota	Alphaproteobacteria	Hyphomicrobiales	Rhizobiaceae	Rhizobium
GLAS201		NR_178708.1	98.616	795	9	2	1	794	292	1085	0	1406	Bacteria	Pseudomonadota	Alphaproteobacteria	Hyphomicrobiales	Rhizobiaceae	Rhizobium
GLAS201		NR_074499.2	98.491	795	10	2	1	794	343	1136	0	1400	Bacteria	Pseudomonadota	Alphaproteobacteria	Hyphomicrobiales	Rhizobiaceae	Rhizobium
GLAS201		NR_180514.1	98.491	795	10	2	1	794	324	1117	0	1400	Bacteria	Pseudomonadota	Alphaproteobacteria	Hyphomicrobiales	Rhizobiaceae	Rhizobium
GLAS202	OR809388	NR_179803.1	100	847	0	0	1	847	228	1074	0	1565	Bacteria	Pseudomonadota	Alphaproteobacteria	Hyphomicrobiales	Rhizobiaceae	Rhizobium
GLAS202		NR_116255.1	99.292	847	6	0	1	847	257	1103	0	1531	Bacteria	Pseudomonadota	Alphaproteobacteria	Hyphomicrobiales	Rhizobiaceae	Rhizobium
GLAS202		NR_116254.1	98.937	847	9	0	1	847	262	1108	0	1515	Bacteria	Pseudomonadota	Alphaproteobacteria	Hyphomicrobiales	Rhizobiaceae	Rhizobium
GLAS202		NR_180083.1	98.703	848	9	2	1	847	299	1145	0	1504	Bacteria	Pseudomonadota	Alphaproteobacteria	Hyphomicrobiales	Rhizobiaceae	Rhizobium
GLAS202		NR_137242.1	98.703	848	9	2	1	847	302	1148	0	1504	Bacteria	Pseudomonadota	Alphaproteobacteria	Hyphomicrobiales	Rhizobiaceae	Rhizobium
GLAS202		NR_137241.1	98.703	848	9	2	1	847	302	1148	0	1504	Bacteria	Pseudomonadota	Alphaproteobacteria	Hyphomicrobiales	Rhizobiaceae	Rhizobium
GLAS202		NR_137399.1	98.703	848	9	2	1	847	301	1147	0	1504	Bacteria	Pseudomonadota	Alphaproteobacteria	Hyphomicrobiales	Rhizobiaceae	Rhizobium
GLAS202		NR_178708.1	98.703	848	9	2	1	847	258	1104	0	1504	Bacteria	Pseudomonadota	Alphaproteobacteria	Hyphomicrobiales	Rhizobiaceae	Rhizobium
GLAS202		NR_074499.2	98.585	848	10	2	1	847	309	1155	0	1498	Bacteria	Pseudomonadota	Alphaproteobacteria	Hyphomicrobiales	Rhizobiaceae	Rhizobium
GLAS202		NR_180514.1	98.585	848	10	2	1	847	290	1136	0	1498	Bacteria	Pseudomonadota	Alphaproteobacteria	Hyphomicrobiales	Rhizobiaceae	Rhizobium
GLAS204	OR809389	NR_179803.1	100	866	0	0	1	866	216	1081	0	1600	Bacteria	Pseudomonadota	Alphaproteobacteria	Hyphomicrobiales	Rhizobiaceae	Rhizobium
GLAS204		NR_116255.1	99.307	866	6	0	1	866	245	1110	0	1567	Bacteria	Pseudomonadota	Alphaproteobacteria	Hyphomicrobiales	Rhizobiaceae	Rhizobium
GLAS204		NR_116254.1	98.961	866	9	0	1	866	250	1115	0	1550	Bacteria	Pseudomonadota	Alphaproteobacteria	Hyphomicrobiales	Rhizobiaceae	Rhizobium
GLAS204		NR_180083.1	98.731	867	9	2	1	866	287	1152	0	1539	Bacteria	Pseudomonadota	Alphaproteobacteria	Hyphomicrobiales	Rhizobiaceae	Rhizobium
GLAS204		NR_137242.1	98.731	867	9	2	1	866	290	1155	0	1539	Bacteria	Pseudomonadota	Alphaproteobacteria	Hyphomicrobiales	Rhizobiaceae	Rhizobium
GLAS204		NR_137241.1	98.731	867	9	2	1	866	290	1155	0	1539	Bacteria	Pseudomonadota	Alphaproteobacteria	Hyphomicrobiales	Rhizobiaceae	Rhizobium
GLAS204		NR_137399.1	98.731	867	9	2	1	866	289	1154	0	1539	Bacteria	Pseudomonadota	Alphaproteobacteria	Hyphomicrobiales	Rhizobiaceae	Rhizobium
GLAS204		NR_178708.1	98.731	867	9	2	1	866	246	1111	0	1539	Bacteria	Pseudomonadota	Alphaproteobacteria	Hyphomicrobiales	Rhizobiaceae	Rhizobium
GLAS204		NR_074499.2	98.616	867	10	2	1	866	297	1162	0	1533	Bacteria	Pseudomonadota	Alphaproteobacteria	Hyphomicrobiales	Rhizobiaceae	Rhizobium
GLAS204		NR_180514.1	98.616	867	10	2	1	866	278	1143	0	1533	Bacteria	Pseudomonadota	Alphaproteobacteria	Hyphomicrobiales	Rhizobiaceae	Rhizobium
GRAN101	OR809390	NR_026395.1	99.764	848	2	0	1	848	327	1174	0	1555	Bacteria	Pseudomonadota	Gammaproteobacteria	Pseudomonadales	Pseudomonadaceae	Pseudomonas
GRAN101		NR_181571.1	99.41	848	5	0	1	848	334	1181	0	1539	Bacteria	Pseudomonadota	Gammaproteobacteria	Pseudomonadales	Pseudomonadaceae	Pseudomonas
GRAN101		NR_029063.1	99.292	848	6	0	1	848	328	1175	0	1535	Bacteria	Pseudomonadota	Gammaproteobacteria	Pseudomonadales	Pseudomonadaceae	Pseudomonas
GRAN101		NR_169411.1	99.292	848	6	0	1	848	327	1174	0	1533	Bacteria	Pseudomonadota	Gammaproteobacteria	Pseudomonadales	Pseudomonadaceae	Pseudomonas
GRAN101		NR_181427.1	99.292	848	6	0	1	848	334	1181	0	1533	Bacteria	Pseudomonadota	Gammaproteobacteria	Pseudomonadales	Pseudomonadaceae	Pseudomonas
GRAN101		NR_029103.1	99.293	849	4	2	1	848	328	1175	0	1533	Bacteria	Pseudomonadota	Gammaproteobacteria	Pseudomonadales	Pseudomonadaceae	Pseudomonas
GRAN101		NR_179168.1	99.175	848	7	0	1	848	330	1177	0	1528	Bacteria	Pseudomonadota	Gammaproteobacteria	Pseudomonadales	Pseudomonadaceae	Pseudomonas
GRAN101		NR_179327.1	99.057	848	8	0	1	848	280	1127	0	1524	Bacteria	Pseudomonadota	Gammaproteobacteria	Pseudomonadales	Pseudomonadaceae	Pseudomonas
GRAN101		NR_137215.1	98.939	848	9	0	1	848	314	1161	0	1517	Bacteria	Pseudomonadota	Gammaproteobacteria	Pseudomonadales	Pseudomonadaceae	Pseudomonas
GRAN101		NR_181265.1	98.703	848	11	0	1	848	334	1181	0	1506	Bacteria	Pseudomonadota	Gammaproteobacteria	Pseudomonadales	Pseudomonadaceae	Pseudomonas
GRAN102	OR809391	NR_178342.1	100	844	0	0	1	844	310	1153	0	1559	Bacteria	Pseudomonadota	Gammaproteobacteria	Pseudomonadales	Pseudomonadaceae	Pseudomonas
GRAN102		NR_178482.1	99.882	844	1	0	1	844	300	1143	0	1554	Bacteria	Pseudomonadota	Gammaproteobacteria	Pseudomonadales	Pseudomonadaceae	Pseudomonas
GRAN102		NR_178481.1	99.882	844	1	0	1	844	300	1143	0	1554	Bacteria	Pseudomonadota	Gammaproteobacteria	Pseudomonadales	Pseudomonadaceae	Pseudomonas
GRAN102		NR_181528.1	99.763	844	2	0	1	844	284	1127	0	1548	Bacteria	Pseudomonadota	Gammaproteobacteria	Pseudomonadales	Pseudomonadaceae	Pseudomonas
GRAN102		NR_181838.1	99.645	844	3	0	1	844	333	1176	0	1543	Bacteria	Pseudomonadota	Gammaproteobacteria	Pseudomonadales	Pseudomonadaceae	Pseudomonas
GRAN102		NR_179483.1	99.645	844	3	0	1	844	213	1056	0	1543	Bacteria	Pseudomonadota	Gammaproteobacteria	Pseudomonadales	Pseudomonadaceae	Pseudomonas
GRAN102		NR_025103.1	99.645	845	1	2	1	844	302	1145	0	1543	Bacteria	Pseudomonadota	Gammaproteobacteria	Pseudomonadales	Pseudomonadaceae	Pseudomonas
GRAN102		NR_181703.1	99.526	844	4	0	1	844	337	1180	0	1537	Bacteria	Pseudomonadota	Gammaproteobacteria	Pseudomonadales	Pseudomonadaceae	Pseudomonas
GRAN102		NR_180743.1	99.526	844	4	0	1	844	311	1154	0	1537	Bacteria	Pseudomonadota	Gammaproteobacteria	Pseudomonadales	Pseudomonadaceae	Pseudomonas
GRAN102		NR_025588.1	99.527	845	2	2	1	844	318	1161	0	1537	Bacteria	Pseudomonadota	Gammaproteobacteria	Pseudomonadales	Pseudomonadaceae	Pseudomonas
GRAN103	OR809392	NR_181703.1	100	781	0	0	1	781	384	1164	0	1443	Bacteria	Pseudomonadota	Gammaproteobacteria	Pseudomonadales	Pseudomonadaceae	Pseudomonas
GRAN103		NR_181838.1	99.872	781	1	0	1	781	380	1160	0	1437	Bacteria	Pseudomonadota	Gammaproteobacteria	Pseudomonadales	Pseudomonadaceae	Pseudomonas
GRAN103		NR_180743.1	99.872	781	1	0	1	781	358	1138	0	1437	Bacteria	Pseudomonadota	Gammaproteobacteria	Pseudomonadales	Pseudomonadaceae	Pseudomonas
GRAN103		NR_179483.1	99.872	781	1	0	1	781	260	1040	0	1437	Bacteria	Pseudomonadota	Gammaproteobacteria	Pseudomonadales	Pseudomonadaceae	Pseudomonas
GRAN103		NR_181528.1	99.744	781	2	0	1	781	331	1111	0	1432	Bacteria	Pseudomonadota	Gammaproteobacteria	Pseudomonadales	Pseudomonadaceae	Pseudomonas
GRAN103		NR_178482.1	99.616	781	3	0	1	781	347	1127	0	1426	Bacteria	Pseudomonadota	Gammaproteobacteria	Pseudomonadales	Pseudomonadaceae	Pseudomonas
GRAN103		NR_126220.1	99.616	781	3	0	1	781	363	1143	0	1426	Bacteria	Pseudomonadota	Gammaproteobacteria	Pseudomonadales	Pseudomonadaceae	Pseudomonas
GRAN103		NR_179728.1	99.488	781	4	0	1	781	377	1157	0	1421	Bacteria	Pseudomonadota	Gammaproteobacteria	Pseudomonadales	Pseudomonadaceae	Pseudomonas
GRAN103		NR_179103.1	99.488	781	4	0	1	781	381	1161	0	1421	Bacteria	Pseudomonadota	Gammaproteobacteria	Pseudomonadales	Pseudomonadaceae	Pseudomonas
GRAN103		NR_178342.1	99.488	781	4	0	1	781	357	1137	0	1421	Bacteria	Pseudomonadota	Gammaproteobacteria	Pseudomonadales	Pseudomonadaceae	Pseudomonas
GRAN104	OR809393	NR_156852.1	99.761	838	2	0	1	838	288	1125	0	1537	Bacteria	Pseudomonadota	Gammaproteobacteria	Pseudomonadales	Pseudomonadaceae	Pseudomonas
GRAN104		NR_113647.1	99.642	838	3	0	1	838	310	1147	0	1531	Bacteria	Pseudomonadota	Gammaproteobacteria	Pseudomonadales	Pseudomonadaceae	Pseudomonas
GRAN104		NR_115642.1	99.642	838	3	0	1	838	301	1138	0	1531	Bacteria	Pseudomonadota	Gammaproteobacteria	Pseudomonadales	Pseudomonadaceae	Pseudomonas
GRAN104		NR_029051.1	99.642	838	3	0	1	838	250	1087	0	1531	Bacteria	Pseudomonadota	Gammaproteobacteria	Pseudomonadales	Pseudomonadaceae	Pseudomonas
GRAN104		NR_114476.1	99.642	838	3	0	1	838	318	1155	0	1531	Bacteria	Pseudomonadota	Gammaproteobacteria	Pseudomonadales	Pseudomonadaceae	Pseudomonas
GRAN104		NR_115715.1	99.642	838	3	0	1	838	330	1167	0	1531	Bacteria	Pseudomonadota	Gammaproteobacteria	Pseudomonadales	Pseudomonadaceae	Pseudomonas
GRAN104		NR_179337.1	99.403	838	5	0	1	838	314	1151	0	1520	Bacteria	Pseudomonadota	Gammaproteobacteria	Pseudomonadales	Pseudomonadaceae	Pseudomonas
GRAN104		NR_179450.1	99.403	838	5	0	1	838	281	1118	0	1520	Bacteria	Pseudomonadota	Gammaproteobacteria	Pseudomonadales	Pseudomonadaceae	Pseudomonas
GRAN104		NR_028987.1	99.403	838	5	0	1	838	310	1147	0	1520	Bacteria	Pseudomonadota	Gammaproteobacteria	Pseudomonadales	Pseudomonadaceae	Pseudomonas
GRAN104		NR_028986.1	99.403	838	5	0	1	838	310	1147	0	1520	Bacteria	Pseudomonadota	Gammaproteobacteria	Pseudomonadales	Pseudomonadaceae	Pseudomonas
GRAN105	OR809394	NR_025467.1	99.412	1021	5	1	6	1025	1432	412	0	1851	Bacteria	Actinomycetota	Actinomycetes	Micrococcales	Microbacteriaceae	Curtobacterium
GRAN105		NR_041495.1	99.8	1000	2	0	10	1009	1403	404	0	1836	Bacteria	Actinomycetota	Actinomycetes	Micrococcales	Microbacteriaceae	Curtobacterium
GRAN105		NR_025461.1	99.701	1003	1	2	6	1007	1439	438	0	1834	Bacteria	Actinomycetota	Actinomycetes	Micrococcales	Microbacteriaceae	Curtobacterium
GRAN105		NR_115036.1	99.701	1003	1	2	6	1007	1459	458	0	1834	Bacteria	Actinomycetota	Actinomycetes	Micrococcales	Microbacteriaceae	Curtobacterium
GRAN105		NR_181874.1	99.502	1005	5	0	21	1025	1424	420	0	1829	Bacteria	Actinomycetota	Actinomycetes	Micrococcales	Microbacteriaceae	Curtobacterium
GRAN105		NR_116064.1	99.021	1021	9	1	6	1025	1432	412	0	1829	Bacteria	Actinomycetota	Actinomycetes	Micrococcales	Microbacteriaceae	Curtobacterium
GRAN105		NR_114967.1	99.502	1005	4	1	6	1009	1401	397	0	1827	Bacteria	Actinomycetota	Actinomycetes	Micrococcales	Microbacteriaceae	Curtobacterium
GRAN105		NR_104839.1	98.923	1021	9	2	6	1025	1435	416	0	1823	Bacteria	Actinomycetota	Actinomycetes	Micrococcales	Microbacteriaceae	Curtobacterium
GRAN105		NR_042315.1	98.923	1021	10	1	6	1025	1449	429	0	1823	Bacteria	Actinomycetota	Actinomycetes	Micrococcales	Microbacteriaceae	Curtobacterium
GRAN105		NR_115034.1	99.403	1005	5	1	6	1009	1432	428	0	1821	Bacteria	Actinomycetota	Actinomycetes	Micrococcales	Microbacteriaceae	Curtobacterium
GRAN201	OR809395	NR_133791.1	99.529	849	4	0	1	849	324	1172	0	1546	Bacteria	Bacteroidota	Sphingobacteriia	Sphingobacteriales	Sphingobacteriaceae	Mucilaginibacter
GRAN201		NR_118407.1	98.94	849	9	0	1	849	323	1171	0	1519	Bacteria	Bacteroidota	Sphingobacteriia	Sphingobacteriales	Sphingobacteriaceae	Mucilaginibacter
GRAN201		NR_175523.1	98.233	849	15	0	1	849	304	1152	0	1485	Bacteria	Bacteroidota	Sphingobacteriia	Sphingobacteriales	Sphingobacteriaceae	Mucilaginibacter
GRAN201		NR_180328.1	97.291	849	23	0	1	849	324	1172	0	1441	Bacteria	Bacteroidota	Sphingobacteriia	Sphingobacteriales	Sphingobacteriaceae	Mucilaginibacter
GRAN201		NR_152043.1	97.291	849	23	0	1	849	283	1131	0	1441	Bacteria	Bacteroidota	Sphingobacteriia	Sphingobacteriales	Sphingobacteriaceae	Mucilaginibacter
GRAN201		NR_181232.1	97.173	849	24	0	1	849	312	1160	0	1435	Bacteria	Bacteroidota	Sphingobacteriia	Sphingobacteriales	Sphingobacteriaceae	Mucilaginibacter
GRAN201		NR_181229.1	97.173	849	24	0	1	849	312	1160	0	1435	Bacteria	Bacteroidota	Sphingobacteriia	Sphingobacteriales	Sphingobacteriaceae	Mucilaginibacter
GRAN201		NR_178699.1	97.173	849	23	1	1	849	276	1123	0	1434	Bacteria	Bacteroidota	Sphingobacteriia	Sphingobacteriales	Sphingobacteriaceae	Mucilaginibacter
GRAN201		NR_181228.1	97.055	849	25	0	1	849	312	1160	0	1430	Bacteria	Bacteroidota	Sphingobacteriia	Sphingobacteriales	Sphingobacteriaceae	Mucilaginibacter
GRAN201		NR_181225.1	97.055	849	25	0	1	849	312	1160	0	1430	Bacteria	Bacteroidota	Sphingobacteriia	Sphingobacteriales	Sphingobacteriaceae	Mucilaginibacter
GRAN301	OR809396	NR_133791.1	99.375	800	5	0	1	800	345	1144	0	1450	Bacteria	Bacteroidota	Sphingobacteriia	Sphingobacteriales	Sphingobacteriaceae	Mucilaginibacter
GRAN301		NR_118407.1	98.75	800	10	0	1	800	344	1143	0	1423	Bacteria	Bacteroidota	Sphingobacteriia	Sphingobacteriales	Sphingobacteriaceae	Mucilaginibacter
GRAN301		NR_175523.1	98	800	16	0	1	800	325	1124	0	1389	Bacteria	Bacteroidota	Sphingobacteriia	Sphingobacteriales	Sphingobacteriaceae	Mucilaginibacter
GRAN301		NR_178699.1	97.125	800	22	1	1	800	297	1095	0	1349	Bacteria	Bacteroidota	Sphingobacteriia	Sphingobacteriales	Sphingobacteriaceae	Mucilaginibacter
GRAN301		NR_180328.1	97	800	24	0	1	800	345	1144	0	1345	Bacteria	Bacteroidota	Sphingobacteriia	Sphingobacteriales	Sphingobacteriaceae	Mucilaginibacter
GRAN301		NR_152043.1	97	800	24	0	1	800	304	1103	0	1345	Bacteria	Bacteroidota	Sphingobacteriia	Sphingobacteriales	Sphingobacteriaceae	Mucilaginibacter
GRAN301		NR_181232.1	96.875	800	25	0	1	800	333	1132	0	1339	Bacteria	Bacteroidota	Sphingobacteriia	Sphingobacteriales	Sphingobacteriaceae	Mucilaginibacter
GRAN301		NR_181229.1	96.875	800	25	0	1	800	333	1132	0	1339	Bacteria	Bacteroidota	Sphingobacteriia	Sphingobacteriales	Sphingobacteriaceae	Mucilaginibacter
GRAN301		NR_181228.1	96.75	800	26	0	1	800	333	1132	0	1334	Bacteria	Bacteroidota	Sphingobacteriia	Sphingobacteriales	Sphingobacteriaceae	Mucilaginibacter
GRAN301		NR_181225.1	96.75	800	26	0	1	800	333	1132	0	1334	Bacteria	Bacteroidota	Sphingobacteriia	Sphingobacteriales	Sphingobacteriaceae	Mucilaginibacter
GRAN303	OR809397	NR_152639.1	99.647	851	3	0	1	851	296	1146	0	1555	Bacteria	Pseudomonadota	Gammaproteobacteria	Pseudomonadales	Pseudomonadaceae	Pseudomonas
GRAN303		NR_146827.1	99.53	851	4	0	1	851	285	1135	0	1550	Bacteria	Pseudomonadota	Gammaproteobacteria	Pseudomonadales	Pseudomonadaceae	Pseudomonas
GRAN303		NR_178761.1	99.53	851	4	0	1	851	261	1111	0	1550	Bacteria	Pseudomonadota	Gammaproteobacteria	Pseudomonadales	Pseudomonadaceae	Pseudomonas
GRAN303		NR_178423.1	99.53	851	4	0	1	851	314	1164	0	1550	Bacteria	Pseudomonadota	Gammaproteobacteria	Pseudomonadales	Pseudomonadaceae	Pseudomonas
GRAN303		NR_025550.1	99.53	851	4	0	1	851	314	1164	0	1550	Bacteria	Pseudomonadota	Gammaproteobacteria	Pseudomonadales	Pseudomonadaceae	Pseudomonas
GRAN303		NR_025549.1	99.53	851	4	0	1	851	314	1164	0	1550	Bacteria	Pseudomonadota	Gammaproteobacteria	Pseudomonadales	Pseudomonadaceae	Pseudomonas
GRAN303		NR_028906.1	99.412	851	5	0	1	851	351	1201	0	1544	Bacteria	Pseudomonadota	Gammaproteobacteria	Pseudomonadales	Pseudomonadaceae	Pseudomonas
GRAN303		NR_117822.1	99.412	851	5	0	1	851	286	1136	0	1544	Bacteria	Pseudomonadota	Gammaproteobacteria	Pseudomonadales	Pseudomonadaceae	Pseudomonas
GRAN303		NR_117820.1	99.412	851	5	0	1	851	286	1136	0	1544	Bacteria	Pseudomonadota	Gammaproteobacteria	Pseudomonadales	Pseudomonadaceae	Pseudomonas
GRAN303		NR_028985.1	99.412	851	5	0	1	851	314	1164	0	1544	Bacteria	Pseudomonadota	Gammaproteobacteria	Pseudomonadales	Pseudomonadaceae	Pseudomonas
GRAN304	OR809398	NR_180980.1	100	670	0	0	1	670	459	1128	0	1238	Bacteria	Pseudomonadota	Gammaproteobacteria	Enterobacterales	Yersiniaceae	Rahnella
GRAN304		NR_181934.1	99.851	670	0	1	1	670	431	1099	0	1230	Bacteria	Pseudomonadota	Gammaproteobacteria	Enterobacterales	Yersiniaceae	Rahnella
GRAN304		NR_156932.1	99.403	670	4	0	1	670	422	1091	0	1216	Bacteria	Pseudomonadota	Gammaproteobacteria	Enterobacterales	Yersiniaceae	Rouxiella
GRAN304		NR_178702.1	99.403	670	4	0	1	670	456	1125	0	1216	Bacteria	Pseudomonadota	Gammaproteobacteria	Enterobacterales	Yersiniaceae	Serratia
GRAN304		NR_146846.1	99.254	670	5	0	1	670	449	1118	0	1210	Bacteria	Pseudomonadota	Gammaproteobacteria	Enterobacterales	Yersiniaceae	Rahnella
GRAN304		NR_044152.1	99.254	670	5	0	1	670	452	1121	0	1210	Bacteria	Pseudomonadota	Gammaproteobacteria	Enterobacterales	Yersiniaceae	Yersinia
GRAN304		NR_116785.1	99.254	670	5	0	1	670	441	1110	0	1210	Bacteria	Pseudomonadota	Gammaproteobacteria	Enterobacterales	Yersiniaceae	Yersinia
GRAN304		NR_116783.1	99.255	671	3	2	1	670	441	1110	0	1210	Bacteria	Pseudomonadota	Gammaproteobacteria	Enterobacterales	Yersiniaceae	Yersinia
GRAN304		NR_115975.1	99.254	670	5	0	1	670	452	1121	0	1210	Bacteria	Pseudomonadota	Gammaproteobacteria	Enterobacterales	Yersiniaceae	Yersinia
GRAN304		NR_115974.1	99.254	670	5	0	1	670	452	1121	0	1210	Bacteria	Pseudomonadota	Gammaproteobacteria	Enterobacterales	Yersiniaceae	Yersinia
GRAS101	OR809399	NR_026395.1	99.767	859	2	0	1	859	321	1179	0	1576	Bacteria	Pseudomonadota	Gammaproteobacteria	Pseudomonadales	Pseudomonadaceae	Pseudomonas
GRAS101		NR_181571.1	99.418	859	5	0	1	859	328	1186	0	1559	Bacteria	Pseudomonadota	Gammaproteobacteria	Pseudomonadales	Pseudomonadaceae	Pseudomonas
GRAS101		NR_029063.1	99.302	859	6	0	1	859	322	1180	0	1555	Bacteria	Pseudomonadota	Gammaproteobacteria	Pseudomonadales	Pseudomonadaceae	Pseudomonas
GRAS101		NR_169411.1	99.302	859	6	0	1	859	321	1179	0	1554	Bacteria	Pseudomonadota	Gammaproteobacteria	Pseudomonadales	Pseudomonadaceae	Pseudomonas
GRAS101		NR_181427.1	99.302	859	6	0	1	859	328	1186	0	1554	Bacteria	Pseudomonadota	Gammaproteobacteria	Pseudomonadales	Pseudomonadaceae	Pseudomonas
GRAS101		NR_029103.1	99.302	860	4	2	1	859	322	1180	0	1554	Bacteria	Pseudomonadota	Gammaproteobacteria	Pseudomonadales	Pseudomonadaceae	Pseudomonas
GRAS101		NR_179168.1	99.185	859	7	0	1	859	324	1182	0	1548	Bacteria	Pseudomonadota	Gammaproteobacteria	Pseudomonadales	Pseudomonadaceae	Pseudomonas
GRAS101		NR_179327.1	99.069	859	8	0	1	859	274	1132	0	1544	Bacteria	Pseudomonadota	Gammaproteobacteria	Pseudomonadales	Pseudomonadaceae	Pseudomonas
GRAS101		NR_137215.1	98.952	859	9	0	1	859	308	1166	0	1537	Bacteria	Pseudomonadota	Gammaproteobacteria	Pseudomonadales	Pseudomonadaceae	Pseudomonas
GRAS101		NR_181265.1	98.719	859	11	0	1	859	328	1186	0	1526	Bacteria	Pseudomonadota	Gammaproteobacteria	Pseudomonadales	Pseudomonadaceae	Pseudomonas
GRAS103	OR809400	NR_025228.1	99.075	1081	9	1	1	1081	1435	356	0	1940	Bacteria	Pseudomonadota	Gammaproteobacteria	Pseudomonadales	Pseudomonadaceae	Pseudomonas
GRAS103		NR_042541.1	98.89	1081	11	1	1	1081	1439	360	0	1929	Bacteria	Pseudomonadota	Gammaproteobacteria	Pseudomonadales	Pseudomonadaceae	Pseudomonas
GRAS103		NR_179889.1	98.797	1081	12	1	1	1081	1466	387	0	1923	Bacteria	Pseudomonadota	Gammaproteobacteria	Pseudomonadales	Pseudomonadaceae	Pseudomonas
GRAS103		NR_180708.1	98.708	1084	8	6	1	1081	1432	352	0	1919	Bacteria	Pseudomonadota	Gammaproteobacteria	Pseudomonadales	Pseudomonadaceae	Pseudomonas
GRAS103		NR_178854.1	98.705	1081	12	2	1	1081	1438	360	0	1917	Bacteria	Pseudomonadota	Gammaproteobacteria	Pseudomonadales	Pseudomonadaceae	Pseudomonas
GRAS103		NR_041953.1	98.705	1081	13	1	1	1081	1439	360	0	1917	Bacteria	Pseudomonadota	Gammaproteobacteria	Pseudomonadales	Pseudomonadaceae	Pseudomonas
GRAS103		NR_043314.1	98.615	1083	11	4	1	1081	1457	377	0	1914	Bacteria	Pseudomonadota	Gammaproteobacteria	Pseudomonadales	Pseudomonadaceae	Pseudomonas
GRAS103		NR_181014.1	98.612	1081	14	1	1	1081	1439	360	0	1912	Bacteria	Pseudomonadota	Gammaproteobacteria	Pseudomonadales	Pseudomonadaceae	Pseudomonas
GRAS103		NR_114223.1	98.427	1081	16	1	1	1081	1439	360	0	1901	Bacteria	Pseudomonadota	Gammaproteobacteria	Pseudomonadales	Pseudomonadaceae	Pseudomonas
GRAS103		NR_024927.1	98.427	1081	16	1	1	1081	1452	373	0	1901	Bacteria	Pseudomonadota	Gammaproteobacteria	Pseudomonadales	Pseudomonadaceae	Pseudomonas
GRAS202	OR809401	NR_178975.1	99.068	322	3	0	1	322	311	632	5.3e-165	579	Bacteria	Pseudomonadota	Gammaproteobacteria	Pseudomonadales	Pseudomonadaceae	Pseudomonas
GRAS202		NR_148764.1	99.068	322	3	0	1	322	332	653	5.3e-165	579	Bacteria	Pseudomonadota	Gammaproteobacteria	Pseudomonadales	Pseudomonadaceae	Pseudomonas
GRAS202		NR_041952.1	99.068	322	3	0	1	322	312	633	5.3e-165	579	Bacteria	Pseudomonadota	Gammaproteobacteria	Pseudomonadales	Pseudomonadaceae	Pseudomonas
GRAS202		NR_108461.1	99.068	322	3	0	1	322	319	640	5.3e-165	579	Bacteria	Pseudomonadota	Gammaproteobacteria	Pseudomonadales	Pseudomonadaceae	Pseudomonas
GRAS202		NR_028619.1	99.068	322	3	0	1	322	333	654	5.3e-165	579	Bacteria	Pseudomonadota	Gammaproteobacteria	Pseudomonadales	Pseudomonadaceae	Pseudomonas
GRAS202		NR_024704.1	99.068	322	3	0	1	322	320	641	5.3e-165	579	Bacteria	Pseudomonadota	Gammaproteobacteria	Pseudomonadales	Pseudomonadaceae	Pseudomonas
GRAS202		NR_181730.1	98.758	322	4	0	1	322	318	639	2.47e-163	573	Bacteria	Pseudomonadota	Gammaproteobacteria	Pseudomonadales	Pseudomonadaceae	Pseudomonas
GRAS202		NR_181670.1	98.758	322	4	0	1	322	280	601	2.47e-163	573	Bacteria	Pseudomonadota	Gammaproteobacteria	Pseudomonadales	Pseudomonadaceae	Pseudomonas
GRAS202		NR_165748.1	98.758	322	4	0	1	322	339	660	2.47e-163	573	Bacteria	Pseudomonadota	Gammaproteobacteria	Pseudomonadales	Pseudomonadaceae	Pseudomonas
GRAS202		NR_149823.1	98.758	322	4	0	1	322	283	604	2.47e-163	573	Bacteria	Pseudomonadota	Gammaproteobacteria	Pseudomonadales	Pseudomonadaceae	Pseudomonas
GRAS204	OR809402	NR_042129.1	99.563	916	3	1	1	915	272	1187	0	1674	Bacteria	Pseudomonadota	Alphaproteobacteria	Sphingomonadales	Sphingomonadaceae	Sphingomonas
GRAS204		NR_117830.1	99.235	915	7	0	1	915	261	1175	0	1652	Bacteria	Pseudomonadota	Alphaproteobacteria	Sphingomonadales	Sphingomonadaceae	Sphingomonas
GRAS204		NR_042128.1	98.907	915	10	0	1	915	272	1186	0	1639	Bacteria	Pseudomonadota	Alphaproteobacteria	Sphingomonadales	Sphingomonadaceae	Sphingomonas
GRAS204		NR_181765.1	98.901	910	10	0	1	910	237	1146	0	1626	Bacteria	Pseudomonadota	Alphaproteobacteria	Sphingomonadales	Sphingomonadaceae	Sphingomonas
GRAS204		NR_157757.1	98.791	910	11	0	1	910	255	1164	0	1620	Bacteria	Pseudomonadota	Alphaproteobacteria	Sphingomonadales	Sphingomonadaceae	Sphingomonas
GRAS204		NR_146851.1	98.791	910	11	0	1	910	267	1176	0	1620	Bacteria	Pseudomonadota	Alphaproteobacteria	Sphingomonadales	Sphingomonadaceae	Sphingomonas
GRAS204		NR_042130.1	98.472	916	13	1	1	915	269	1184	0	1616	Bacteria	Pseudomonadota	Alphaproteobacteria	Sphingomonadales	Sphingomonadaceae	Sphingomonas
GRAS204		NR_117716.1	97.596	915	22	0	1	915	268	1182	0	1568	Bacteria	Pseudomonadota	Alphaproteobacteria	Sphingomonadales	Sphingomonadaceae	Sphingomonas
GRAS204		NR_042192.1	97.268	915	25	0	1	915	249	1163	0	1554	Bacteria	Pseudomonadota	Alphaproteobacteria	Sphingomonadales	Sphingomonadaceae	Sphingomonas
GRAS204		NR_134812.1	97.366	911	24	0	1	911	257	1167	0	1550	Bacteria	Pseudomonadota	Alphaproteobacteria	Sphingomonadales	Sphingomonadaceae	Sphingomonas
GRAS301	OR809403	NR_179227.1	100	870	0	0	1	870	318	1187	0	1607	Bacteria	Pseudomonadota	Gammaproteobacteria	Pseudomonadales	Pseudomonadaceae	Pseudomonas
GRAS301		NR_025588.1	99.425	870	5	0	1	870	306	1175	0	1580	Bacteria	Pseudomonadota	Gammaproteobacteria	Pseudomonadales	Pseudomonadaceae	Pseudomonas
GRAS301		NR_025103.1	99.425	870	5	0	1	870	290	1159	0	1580	Bacteria	Pseudomonadota	Gammaproteobacteria	Pseudomonadales	Pseudomonadaceae	Pseudomonas
GRAS301		NR_178482.1	99.311	871	4	2	1	870	288	1157	0	1574	Bacteria	Pseudomonadota	Gammaproteobacteria	Pseudomonadales	Pseudomonadaceae	Pseudomonas
GRAS301		NR_181528.1	99.196	871	5	2	1	870	272	1141	0	1568	Bacteria	Pseudomonadota	Gammaproteobacteria	Pseudomonadales	Pseudomonadaceae	Pseudomonas
GRAS301		NR_179481.1	99.195	870	7	0	1	870	231	1100	0	1568	Bacteria	Pseudomonadota	Gammaproteobacteria	Pseudomonadales	Pseudomonadaceae	Pseudomonas
GRAS301		NR_178976.1	99.195	870	7	0	1	870	297	1166	0	1568	Bacteria	Pseudomonadota	Gammaproteobacteria	Pseudomonadales	Pseudomonadaceae	Pseudomonas
GRAS301		NR_156987.1	99.195	870	7	0	1	870	306	1175	0	1568	Bacteria	Pseudomonadota	Gammaproteobacteria	Pseudomonadales	Pseudomonadaceae	Pseudomonas
GRAS301		NR_156986.1	99.195	870	7	0	1	870	306	1175	0	1568	Bacteria	Pseudomonadota	Gammaproteobacteria	Pseudomonadales	Pseudomonadaceae	Pseudomonas
GRAS301		NR_178481.1	99.195	870	7	0	1	870	288	1157	0	1568	Bacteria	Pseudomonadota	Gammaproteobacteria	Pseudomonadales	Pseudomonadaceae	Pseudomonas
GRAS302	OR809404	NR_114225.1	100	778	0	0	1	778	326	1103	0	1437	Bacteria	Pseudomonadota	Gammaproteobacteria	Pseudomonadales	Pseudomonadaceae	Pseudomonas
GRAS302		NR_113583.1	100	778	0	0	1	778	326	1103	0	1437	Bacteria	Pseudomonadota	Gammaproteobacteria	Pseudomonadales	Pseudomonadaceae	Pseudomonas
GRAS302		NR_024901.1	100	778	0	0	1	778	339	1116	0	1437	Bacteria	Pseudomonadota	Gammaproteobacteria	Pseudomonadales	Pseudomonadaceae	Pseudomonas
GRAS302		NR_024928.1	99.871	778	1	0	1	778	339	1116	0	1432	Bacteria	Pseudomonadota	Gammaproteobacteria	Pseudomonadales	Pseudomonadaceae	Pseudomonas
GRAS302		NR_178976.1	99.614	778	3	0	1	778	325	1102	0	1421	Bacteria	Pseudomonadota	Gammaproteobacteria	Pseudomonadales	Pseudomonadaceae	Pseudomonas
GRAS302		NR_156987.1	99.614	778	3	0	1	778	334	1111	0	1421	Bacteria	Pseudomonadota	Gammaproteobacteria	Pseudomonadales	Pseudomonadaceae	Pseudomonas
GRAS302		NR_156986.1	99.614	778	3	0	1	778	334	1111	0	1421	Bacteria	Pseudomonadota	Gammaproteobacteria	Pseudomonadales	Pseudomonadaceae	Pseudomonas
GRAS302		NR_113600.1	99.614	778	3	0	1	778	326	1103	0	1421	Bacteria	Pseudomonadota	Gammaproteobacteria	Pseudomonadales	Pseudomonadaceae	Pseudomonas
GRAS302		NR_043425.1	99.486	778	4	0	1	778	344	1121	0	1417	Bacteria	Pseudomonadota	Gammaproteobacteria	Pseudomonadales	Pseudomonadaceae	Pseudomonas
GRAS302		NR_179365.1	99.486	778	4	0	1	778	305	1082	0	1415	Bacteria	Pseudomonadota	Gammaproteobacteria	Pseudomonadales	Pseudomonadaceae	Pseudomonas
GRAS303	OR809405	NR_179337.1	99.881	837	1	0	1	837	322	1158	0	1541	Bacteria	Pseudomonadota	Gammaproteobacteria	Pseudomonadales	Pseudomonadaceae	Pseudomonas
GRAS303		NR_179450.1	99.881	837	1	0	1	837	289	1125	0	1541	Bacteria	Pseudomonadota	Gammaproteobacteria	Pseudomonadales	Pseudomonadaceae	Pseudomonas
GRAS303		NR_028987.1	99.881	837	1	0	1	837	318	1154	0	1541	Bacteria	Pseudomonadota	Gammaproteobacteria	Pseudomonadales	Pseudomonadaceae	Pseudomonas
GRAS303		NR_028986.1	99.881	837	1	0	1	837	318	1154	0	1541	Bacteria	Pseudomonadota	Gammaproteobacteria	Pseudomonadales	Pseudomonadaceae	Pseudomonas
GRAS303		NR_042392.1	99.881	837	1	0	1	837	268	1104	0	1541	Bacteria	Pseudomonadota	Gammaproteobacteria	Pseudomonadales	Pseudomonadaceae	Pseudomonas
GRAS303		NR_179315.1	99.642	837	3	0	1	837	291	1127	0	1530	Bacteria	Pseudomonadota	Gammaproteobacteria	Pseudomonadales	Pseudomonadaceae	Pseudomonas
GRAS303		NR_025587.1	99.642	837	3	0	1	837	326	1162	0	1530	Bacteria	Pseudomonadota	Gammaproteobacteria	Pseudomonadales	Pseudomonadaceae	Pseudomonas
GRAS303		NR_025586.1	99.642	837	3	0	1	837	326	1162	0	1530	Bacteria	Pseudomonadota	Gammaproteobacteria	Pseudomonadales	Pseudomonadaceae	Pseudomonas
GRAS303		NR_179481.1	99.523	838	2	2	1	837	251	1087	0	1524	Bacteria	Pseudomonadota	Gammaproteobacteria	Pseudomonadales	Pseudomonadaceae	Pseudomonas
GRAS303		NR_179384.1	99.522	837	4	0	1	837	331	1167	0	1524	Bacteria	Pseudomonadota	Gammaproteobacteria	Pseudomonadales	Pseudomonadaceae	Pseudomonas
GRAS304	OR809406	NR_104932.1	100	801	0	0	1	801	358	1158	0	1480	Bacteria	Pseudomonadota	Gammaproteobacteria	Enterobacterales	Erwiniaceae	Erwinia
GRAS304		NR_118431.1	99.875	801	1	0	1	801	338	1138	0	1476	Bacteria	Pseudomonadota	Gammaproteobacteria	Enterobacterales	Erwiniaceae	Erwinia
GRAS304		NR_118858.1	99.001	801	8	0	1	801	318	1118	0	1435	Bacteria	Pseudomonadota	Gammaproteobacteria	Enterobacterales	Erwiniaceae	Erwinia
GRAS304		NR_148650.1	99.001	801	6	2	1	801	347	1145	0	1434	Bacteria	Pseudomonadota	Gammaproteobacteria	Enterobacterales	Erwiniaceae	Erwinia
GRAS304		NR_104828.1	98.504	802	11	1	1	801	327	1128	0	1417	Bacteria	Pseudomonadota	Gammaproteobacteria	Enterobacterales	Erwiniaceae	Erwinia
GRAS304		NR_114078.1	98.377	801	13	0	1	801	338	1138	0	1410	Bacteria	Pseudomonadota	Gammaproteobacteria	Enterobacterales	Erwiniaceae	Erwinia
GRAS304		NR_041976.1	98.377	801	13	0	1	801	346	1146	0	1408	Bacteria	Pseudomonadota	Gammaproteobacteria	Enterobacterales	Erwiniaceae	Erwinia
GRAS304		NR_026049.1	98.377	801	13	0	1	801	316	1116	0	1408	Bacteria	Pseudomonadota	Gammaproteobacteria	Enterobacterales	Erwiniaceae	Erwinia
GRAS304		NR_119365.1	98.252	801	14	0	1	801	340	1140	0	1406	Bacteria	Pseudomonadota	Gammaproteobacteria	Enterobacterales	Erwiniaceae	Erwinia
GRAS304		NR_119364.1	98.252	801	14	0	1	801	338	1138	0	1406	Bacteria	Pseudomonadota	Gammaproteobacteria	Enterobacterales	Erwiniaceae	Erwinia
AFBN101	OR809407	NR_025460.1	99.691	970	3	0	1	970	247	1216	0	1777	Bacteria	Actinomycetota	Actinomycetes	Micrococcales	Microbacteriaceae	Agreia
AFBN101		NR_115022.1	99.381	970	6	0	1	970	265	1234	0	1760	Bacteria	Actinomycetota	Actinomycetes	Micrococcales	Microbacteriaceae	Agreia
AFBN101		NR_028755.1	99.381	970	6	0	1	970	265	1234	0	1760	Bacteria	Actinomycetota	Actinomycetes	Micrococcales	Microbacteriaceae	Agreia
AFBN101		NR_116995.1	99.278	969	7	0	2	970	250	1218	0	1753	Bacteria	Actinomycetota	Actinomycetes	Micrococcales	Microbacteriaceae	Herbiconiux
AFBN101		NR_113225.1	99.174	969	8	0	2	970	249	1217	0	1748	Bacteria	Actinomycetota	Actinomycetes	Micrococcales	Microbacteriaceae	Herbiconiux
AFBN101		NR_043879.1	99.071	969	9	0	2	970	270	1238	0	1742	Bacteria	Actinomycetota	Actinomycetes	Micrococcales	Microbacteriaceae	Herbiconiux
AFBN101		NR_171520.1	98.762	969	12	0	2	970	277	1245	0	1725	Bacteria	Actinomycetota	Actinomycetes	Micrococcales	Microbacteriaceae	Salinibacterium
AFBN101		NR_171409.1	98.762	969	12	0	2	970	279	1247	0	1725	Bacteria	Actinomycetota	Actinomycetes	Micrococcales	Microbacteriaceae	Salinibacterium
AFBN101		NR_042669.1	98.658	969	13	0	2	970	270	1238	0	1720	Bacteria	Actinomycetota	Actinomycetes	Micrococcales	Microbacteriaceae	Leifsonia
AFBN101		NR_041548.1	98.658	969	13	0	2	970	273	1241	0	1720	Bacteria	Actinomycetota	Actinomycetes	Micrococcales	Microbacteriaceae	Microterricola
AFBN102	OR809408	NR_118431.1	99.895	949	1	0	1	949	265	1213	0	1749	Bacteria	Pseudomonadota	Gammaproteobacteria	Enterobacterales	Erwiniaceae	Erwinia
AFBN102		NR_104932.1	99.895	949	1	0	1	949	285	1233	0	1748	Bacteria	Pseudomonadota	Gammaproteobacteria	Enterobacterales	Erwiniaceae	Erwinia
AFBN102		NR_118858.1	98.946	949	10	0	1	949	245	1193	0	1698	Bacteria	Pseudomonadota	Gammaproteobacteria	Enterobacterales	Erwiniaceae	Erwinia
AFBN102		NR_148650.1	98.946	949	8	2	1	949	274	1220	0	1696	Bacteria	Pseudomonadota	Gammaproteobacteria	Enterobacterales	Erwiniaceae	Erwinia
AFBN102		NR_104828.1	98.526	950	13	1	1	949	254	1203	0	1679	Bacteria	Pseudomonadota	Gammaproteobacteria	Enterobacterales	Erwiniaceae	Erwinia
AFBN102		NR_118531.1	98.525	949	13	1	1	949	267	1214	0	1676	Bacteria	Pseudomonadota	Gammaproteobacteria	Enterobacterales	Enterobacteriaceae	Siccibacter
AFBN102		NR_104924.1	98.525	949	13	1	1	949	267	1214	0	1676	Bacteria	Pseudomonadota	Gammaproteobacteria	Enterobacterales	Enterobacteriaceae	Siccibacter
AFBN102		NR_114078.1	98.419	949	15	0	1	949	265	1213	0	1672	Bacteria	Pseudomonadota	Gammaproteobacteria	Enterobacterales	Erwiniaceae	Erwinia
AFBN102		NR_041976.1	98.419	949	15	0	1	949	273	1221	0	1670	Bacteria	Pseudomonadota	Gammaproteobacteria	Enterobacterales	Erwiniaceae	Erwinia
AFBN102		NR_026049.1	98.419	949	15	0	1	949	243	1191	0	1670	Bacteria	Pseudomonadota	Gammaproteobacteria	Enterobacterales	Erwiniaceae	Erwinia
AFBN104	OR809409	NR_042129.1	99.546	882	3	1	1	881	305	1186	0	1611	Bacteria	Pseudomonadota	Alphaproteobacteria	Sphingomonadales	Sphingomonadaceae	Sphingomonas
AFBN104		NR_117830.1	99.205	881	7	0	1	881	294	1174	0	1589	Bacteria	Pseudomonadota	Alphaproteobacteria	Sphingomonadales	Sphingomonadaceae	Sphingomonas
AFBN104		NR_042128.1	98.865	881	10	0	1	881	305	1185	0	1576	Bacteria	Pseudomonadota	Alphaproteobacteria	Sphingomonadales	Sphingomonadaceae	Sphingomonas
AFBN104		NR_181765.1	98.86	877	10	0	1	877	270	1146	0	1565	Bacteria	Pseudomonadota	Alphaproteobacteria	Sphingomonadales	Sphingomonadaceae	Sphingomonas
AFBN104		NR_157757.1	98.746	877	11	0	1	877	288	1164	0	1559	Bacteria	Pseudomonadota	Alphaproteobacteria	Sphingomonadales	Sphingomonadaceae	Sphingomonas
AFBN104		NR_146851.1	98.746	877	11	0	1	877	300	1176	0	1559	Bacteria	Pseudomonadota	Alphaproteobacteria	Sphingomonadales	Sphingomonadaceae	Sphingomonas
AFBN104		NR_042130.1	98.413	882	13	1	1	881	302	1183	0	1554	Bacteria	Pseudomonadota	Alphaproteobacteria	Sphingomonadales	Sphingomonadaceae	Sphingomonas
AFBN104		NR_117716.1	97.503	881	22	0	1	881	301	1181	0	1506	Bacteria	Pseudomonadota	Alphaproteobacteria	Sphingomonadales	Sphingomonadaceae	Sphingomonas
AFBN104		NR_042192.1	97.162	881	25	0	1	881	282	1162	0	1491	Bacteria	Pseudomonadota	Alphaproteobacteria	Sphingomonadales	Sphingomonadaceae	Sphingomonas
AFBN104		NR_134812.1	97.267	878	24	0	1	878	290	1167	0	1489	Bacteria	Pseudomonadota	Alphaproteobacteria	Sphingomonadales	Sphingomonadaceae	Sphingomonas
AFBN105	OR809410	NR_026395.1	100	942	0	0	1	942	289	1230	0	1740	Bacteria	Pseudomonadota	Gammaproteobacteria	Pseudomonadales	Pseudomonadaceae	Pseudomonas
AFBN105		NR_181571.1	99.469	942	5	0	1	942	296	1237	0	1712	Bacteria	Pseudomonadota	Gammaproteobacteria	Pseudomonadales	Pseudomonadaceae	Pseudomonas
AFBN105		NR_029063.1	99.363	942	6	0	1	942	290	1231	0	1709	Bacteria	Pseudomonadota	Gammaproteobacteria	Pseudomonadales	Pseudomonadaceae	Pseudomonas
AFBN105		NR_169411.1	99.363	942	6	0	1	942	289	1230	0	1707	Bacteria	Pseudomonadota	Gammaproteobacteria	Pseudomonadales	Pseudomonadaceae	Pseudomonas
AFBN105		NR_181427.1	99.363	942	6	0	1	942	296	1237	0	1707	Bacteria	Pseudomonadota	Gammaproteobacteria	Pseudomonadales	Pseudomonadaceae	Pseudomonas
AFBN105		NR_179327.1	99.257	942	7	0	1	942	242	1183	0	1703	Bacteria	Pseudomonadota	Gammaproteobacteria	Pseudomonadales	Pseudomonadaceae	Pseudomonas
AFBN105		NR_179168.1	99.257	942	7	0	1	942	292	1233	0	1701	Bacteria	Pseudomonadota	Gammaproteobacteria	Pseudomonadales	Pseudomonadaceae	Pseudomonas
AFBN105		NR_029103.1	99.152	943	6	2	1	942	290	1231	0	1696	Bacteria	Pseudomonadota	Gammaproteobacteria	Pseudomonadales	Pseudomonadaceae	Pseudomonas
AFBN105		NR_137215.1	99.045	942	9	0	1	942	276	1217	0	1690	Bacteria	Pseudomonadota	Gammaproteobacteria	Pseudomonadales	Pseudomonadaceae	Pseudomonas
AFBN105		NR_181265.1	98.832	942	11	0	1	942	296	1237	0	1679	Bacteria	Pseudomonadota	Gammaproteobacteria	Pseudomonadales	Pseudomonadaceae	Pseudomonas
AFBN201	OR809411	NR_042129.1	99.584	962	3	1	1	961	243	1204	0	1759	Bacteria	Pseudomonadota	Alphaproteobacteria	Sphingomonadales	Sphingomonadaceae	Sphingomonas
AFBN201		NR_117830.1	99.269	957	7	0	1	957	232	1188	0	1729	Bacteria	Pseudomonadota	Alphaproteobacteria	Sphingomonadales	Sphingomonadaceae	Sphingomonas
AFBN201		NR_042128.1	98.959	961	10	0	1	961	243	1203	0	1724	Bacteria	Pseudomonadota	Alphaproteobacteria	Sphingomonadales	Sphingomonadaceae	Sphingomonas
AFBN201		NR_042130.1	98.545	962	13	1	1	961	240	1201	0	1701	Bacteria	Pseudomonadota	Alphaproteobacteria	Sphingomonadales	Sphingomonadaceae	Sphingomonas
AFBN201		NR_181765.1	98.537	957	14	0	1	957	208	1164	0	1690	Bacteria	Pseudomonadota	Alphaproteobacteria	Sphingomonadales	Sphingomonadaceae	Sphingomonas
AFBN201		NR_157757.1	98.433	957	15	0	1	957	226	1182	0	1685	Bacteria	Pseudomonadota	Alphaproteobacteria	Sphingomonadales	Sphingomonadaceae	Sphingomonas
AFBN201		NR_146851.1	98.433	957	15	0	1	957	238	1194	0	1685	Bacteria	Pseudomonadota	Alphaproteobacteria	Sphingomonadales	Sphingomonadaceae	Sphingomonas
AFBN201		NR_117716.1	97.597	957	23	0	1	957	239	1195	0	1640	Bacteria	Pseudomonadota	Alphaproteobacteria	Sphingomonadales	Sphingomonadaceae	Sphingomonas
AFBN201		NR_113762.1	97.283	957	26	0	1	957	222	1178	0	1624	Bacteria	Pseudomonadota	Alphaproteobacteria	Sphingomonadales	Sphingomonadaceae	Sphingomonas
AFBN201		NR_042192.1	97.28	956	26	0	2	957	221	1176	0	1624	Bacteria	Pseudomonadota	Alphaproteobacteria	Sphingomonadales	Sphingomonadaceae	Sphingomonas
AFBN203	OR809412	NR_041952.1	99.207	883	7	0	1	883	307	1189	0	1592	Bacteria	Pseudomonadota	Gammaproteobacteria	Pseudomonadales	Pseudomonadaceae	Pseudomonas
AFBN203		NR_181571.1	98.867	883	10	0	1	883	334	1216	0	1576	Bacteria	Pseudomonadota	Gammaproteobacteria	Pseudomonadales	Pseudomonadaceae	Pseudomonas
AFBN203		NR_029063.1	98.754	883	11	0	1	883	328	1210	0	1572	Bacteria	Pseudomonadota	Gammaproteobacteria	Pseudomonadales	Pseudomonadaceae	Pseudomonas
AFBN203		NR_026395.1	98.528	883	13	0	1	883	327	1209	0	1559	Bacteria	Pseudomonadota	Gammaproteobacteria	Pseudomonadales	Pseudomonadaceae	Pseudomonas
AFBN203		NR_159101.1	98.414	883	14	0	1	883	307	1189	0	1554	Bacteria	Pseudomonadota	Gammaproteobacteria	Pseudomonadales	Pseudomonadaceae	Pseudomonas
AFBN203		NR_137215.1	98.414	883	14	0	1	883	314	1196	0	1554	Bacteria	Pseudomonadota	Gammaproteobacteria	Pseudomonadales	Pseudomonadaceae	Pseudomonas
AFBN203		NR_152639.1	98.301	883	15	0	1	883	291	1173	0	1548	Bacteria	Pseudomonadota	Gammaproteobacteria	Pseudomonadales	Pseudomonadaceae	Pseudomonas
AFBN203		NR_146827.1	98.303	884	13	2	1	883	280	1162	0	1548	Bacteria	Pseudomonadota	Gammaproteobacteria	Pseudomonadales	Pseudomonadaceae	Pseudomonas
AFBN203		NR_149823.1	98.301	883	15	0	1	883	278	1160	0	1548	Bacteria	Pseudomonadota	Gammaproteobacteria	Pseudomonadales	Pseudomonadaceae	Pseudomonas
AFBN203		NR_113578.1	98.188	883	16	0	1	883	307	1189	0	1546	Bacteria	Pseudomonadota	Gammaproteobacteria	Pseudomonadales	Pseudomonadaceae	Pseudomonas
AFBN204	OR809413	NR_112562.1	99.251	935	7	0	1	935	293	1227	0	1688	Bacteria	Pseudomonadota	Betaproteobacteria	Burkholderiales	Comamonadaceae	Variovorax
AFBN204		NR_169353.1	99.037	935	9	0	1	935	280	1214	0	1677	Bacteria	Pseudomonadota	Betaproteobacteria	Burkholderiales	Comamonadaceae	Variovorax
AFBN204		NR_114214.1	98.825	936	9	2	1	935	274	1208	0	1666	Bacteria	Pseudomonadota	Betaproteobacteria	Burkholderiales	Comamonadaceae	Variovorax
AFBN204		NR_041588.1	98.718	936	10	2	1	935	272	1206	0	1661	Bacteria	Pseudomonadota	Betaproteobacteria	Burkholderiales	Comamonadaceae	Variovorax
AFBN204		NR_125536.1	98.396	935	15	0	1	935	295	1229	0	1644	Bacteria	Pseudomonadota	Betaproteobacteria	Burkholderiales	Comamonadaceae	Rhodoferax
AFBN204		NR_113736.1	98.289	935	16	0	1	935	274	1208	0	1639	Bacteria	Pseudomonadota	Betaproteobacteria	Burkholderiales	Comamonadaceae	Variovorax
AFBN204		NR_134828.1	98.289	935	16	0	1	935	243	1177	0	1639	Bacteria	Pseudomonadota	Betaproteobacteria	Burkholderiales	Comamonadaceae	Variovorax
AFBN204		NR_113329.1	98.289	935	16	0	1	935	264	1198	0	1639	Bacteria	Pseudomonadota	Betaproteobacteria	Burkholderiales	Comamonadaceae	Variovorax
AFBN204		NR_036930.1	98.289	935	16	0	1	935	264	1198	0	1639	Bacteria	Pseudomonadota	Betaproteobacteria	Burkholderiales	Comamonadaceae	Variovorax
AFBN204		NR_169351.1	98.182	935	17	0	1	935	280	1214	0	1633	Bacteria	Pseudomonadota	Betaproteobacteria	Burkholderiales	Comamonadaceae	Variovorax
AFBN205	OR809414	NR_146849.1	99.891	921	1	0	1	921	221	1141	0	1696	Bacteria	Pseudomonadota	Gammaproteobacteria	Enterobacterales	Yersiniaceae	Rahnella
AFBN205		NR_181675.1	99.674	921	3	0	1	921	191	1111	0	1685	Bacteria	Pseudomonadota	Gammaproteobacteria	Enterobacterales	Yersiniaceae	Rahnella
AFBN205		NR_146848.1	99.674	921	3	0	1	921	191	1111	0	1685	Bacteria	Pseudomonadota	Gammaproteobacteria	Enterobacterales	Yersiniaceae	Rahnella
AFBN205		NR_146845.1	99.674	921	3	0	1	921	191	1111	0	1685	Bacteria	Pseudomonadota	Gammaproteobacteria	Enterobacterales	Yersiniaceae	Rahnella
AFBN205		NR_146847.1	99.566	921	4	0	1	921	191	1111	0	1679	Bacteria	Pseudomonadota	Gammaproteobacteria	Enterobacterales	Yersiniaceae	Rahnella
AFBN205		NR_181674.1	99.457	921	5	0	1	921	191	1111	0	1674	Bacteria	Pseudomonadota	Gammaproteobacteria	Enterobacterales	Yersiniaceae	Rahnella
AFBN205		NR_122057.1	99.349	921	6	0	1	921	298	1218	0	1668	Bacteria	Pseudomonadota	Gammaproteobacteria	Enterobacterales	Yersiniaceae	Serratia
AFBN205		NR_025341.1	99.349	921	6	0	1	921	278	1198	0	1668	Bacteria	Pseudomonadota	Gammaproteobacteria	Enterobacterales	Yersiniaceae	Serratia
AFBN205		NR_042062.1	99.24	921	7	0	1	921	225	1145	0	1664	Bacteria	Pseudomonadota	Gammaproteobacteria	Enterobacterales	Yersiniaceae	Serratia
AFBN205		NR_121703.1	99.24	921	7	0	1	921	296	1216	0	1663	Bacteria	Pseudomonadota	Gammaproteobacteria	Enterobacterales	Yersiniaceae	Serratia
AFBN206	OR809415	NR_170540.1	98.604	931	13	0	1	931	298	1228	0	1648	Bacteria	Pseudomonadota	Betaproteobacteria	Burkholderiales	Oxalobacteraceae	Janthinobacterium
AFBN206		NR_180977.1	98.498	932	12	2	1	931	272	1202	0	1642	Bacteria	Pseudomonadota	Betaproteobacteria	Burkholderiales	Oxalobacteraceae	Duganella
AFBN206		NR_104915.1	98.496	931	14	0	1	931	294	1224	0	1642	Bacteria	Pseudomonadota	Betaproteobacteria	Burkholderiales	Oxalobacteraceae	Rugamonas
AFBN206		NR_026365.1	98.389	931	15	0	1	931	277	1207	0	1637	Bacteria	Pseudomonadota	Betaproteobacteria	Burkholderiales	Oxalobacteraceae	Janthinobacterium
AFBN206		NR_132608.1	98.281	931	16	0	1	931	256	1186	0	1633	Bacteria	Pseudomonadota	Betaproteobacteria	Burkholderiales	Oxalobacteraceae	Janthinobacterium
AFBN206		NR_164625.1	98.281	931	16	0	1	931	291	1221	0	1631	Bacteria	Pseudomonadota	Betaproteobacteria	Burkholderiales	Oxalobacteraceae	Janthinobacterium
AFBN206		NR_180583.1	98.067	931	18	0	1	931	296	1226	0	1624	Bacteria	Pseudomonadota	Betaproteobacteria	Burkholderiales	Oxalobacteraceae	Rugamonas
AFBN206		NR_170539.1	98.069	932	16	2	1	931	298	1228	0	1620	Bacteria	Pseudomonadota	Betaproteobacteria	Burkholderiales	Oxalobacteraceae	Janthinobacterium
AFBN206		NR_178730.1	98.069	932	16	2	1	931	272	1202	0	1620	Bacteria	Pseudomonadota	Betaproteobacteria	Burkholderiales	Oxalobacteraceae	Massilia
AFBN206		NR_170537.1	97.961	932	17	2	1	931	298	1228	0	1615	Bacteria	Pseudomonadota	Betaproteobacteria	Burkholderiales	Oxalobacteraceae	Duganella
AFBN301	OR809416	NR_179337.1	99.888	893	1	0	1	893	297	1189	0	1644	Bacteria	Pseudomonadota	Gammaproteobacteria	Pseudomonadales	Pseudomonadaceae	Pseudomonas
AFBN301		NR_179450.1	99.888	893	1	0	1	893	264	1156	0	1644	Bacteria	Pseudomonadota	Gammaproteobacteria	Pseudomonadales	Pseudomonadaceae	Pseudomonas
AFBN301		NR_028987.1	99.888	893	1	0	1	893	293	1185	0	1644	Bacteria	Pseudomonadota	Gammaproteobacteria	Pseudomonadales	Pseudomonadaceae	Pseudomonas
AFBN301		NR_028986.1	99.888	893	1	0	1	893	293	1185	0	1644	Bacteria	Pseudomonadota	Gammaproteobacteria	Pseudomonadales	Pseudomonadaceae	Pseudomonas
AFBN301		NR_042392.1	99.888	893	1	0	1	893	243	1135	0	1644	Bacteria	Pseudomonadota	Gammaproteobacteria	Pseudomonadales	Pseudomonadaceae	Pseudomonas
AFBN301		NR_179481.1	99.664	894	1	2	1	893	226	1118	0	1633	Bacteria	Pseudomonadota	Gammaproteobacteria	Pseudomonadales	Pseudomonadaceae	Pseudomonas
AFBN301		NR_179315.1	99.664	893	3	0	1	893	266	1158	0	1633	Bacteria	Pseudomonadota	Gammaproteobacteria	Pseudomonadales	Pseudomonadaceae	Pseudomonas
AFBN301		NR_025587.1	99.664	893	3	0	1	893	301	1193	0	1633	Bacteria	Pseudomonadota	Gammaproteobacteria	Pseudomonadales	Pseudomonadaceae	Pseudomonas
AFBN301		NR_025586.1	99.664	893	3	0	1	893	301	1193	0	1633	Bacteria	Pseudomonadota	Gammaproteobacteria	Pseudomonadales	Pseudomonadaceae	Pseudomonas
AFBN301		NR_179384.1	99.552	893	4	0	1	893	306	1198	0	1628	Bacteria	Pseudomonadota	Gammaproteobacteria	Pseudomonadales	Pseudomonadaceae	Pseudomonas
AFBS101	OR809417	NR_118559.1	99.894	940	1	0	1	940	200	1139	0	1731	Bacteria	Pseudomonadota	Alphaproteobacteria	Hyphomicrobiales	Rhizobiaceae	Rhizobium
AFBS101		NR_178307.1	99.574	940	4	0	1	940	258	1197	0	1714	Bacteria	Pseudomonadota	Alphaproteobacteria	Hyphomicrobiales	Rhizobiaceae	Agrobacterium
AFBS101		NR_179408.1	99.362	940	6	0	1	940	213	1152	0	1703	Bacteria	Pseudomonadota	Alphaproteobacteria	Hyphomicrobiales	Rhizobiaceae	Agrobacterium
AFBS101		NR_178777.1	99.362	940	6	0	1	940	185	1124	0	1703	Bacteria	Pseudomonadota	Alphaproteobacteria	Hyphomicrobiales	Rhizobiaceae	Agrobacterium
AFBS101		NR_174322.1	99.362	940	6	0	1	940	268	1207	0	1703	Bacteria	Pseudomonadota	Alphaproteobacteria	Hyphomicrobiales	Rhizobiaceae	Agrobacterium
AFBS101		NR_113608.1	99.362	940	6	0	1	940	241	1180	0	1703	Bacteria	Pseudomonadota	Alphaproteobacteria	Hyphomicrobiales	Rhizobiaceae	Agrobacterium
AFBS101		NR_117203.1	99.362	940	6	0	1	940	227	1166	0	1703	Bacteria	Pseudomonadota	Alphaproteobacteria	Hyphomicrobiales	Rhizobiaceae	Rhizobium
AFBS101		NR_041396.1	99.362	940	6	0	1	940	235	1174	0	1703	Bacteria	Pseudomonadota	Alphaproteobacteria	Hyphomicrobiales	Rhizobiaceae	Agrobacterium
AFBS101		NR_114990.1	99.362	940	6	0	1	940	230	1169	0	1703	Bacteria	Pseudomonadota	Alphaproteobacteria	Hyphomicrobiales	Rhizobiaceae	Agrobacterium
AFBS101		NR_118035.1	99.362	940	6	0	1	940	241	1180	0	1703	Bacteria	Pseudomonadota	Alphaproteobacteria	Hyphomicrobiales	Rhizobiaceae	Rhizobium
AFBS201	OR809418	NR_179337.1	99.79	953	2	0	1	953	272	1224	0	1749	Bacteria	Pseudomonadota	Gammaproteobacteria	Pseudomonadales	Pseudomonadaceae	Pseudomonas
AFBS201		NR_179450.1	99.79	953	2	0	1	953	239	1191	0	1749	Bacteria	Pseudomonadota	Gammaproteobacteria	Pseudomonadales	Pseudomonadaceae	Pseudomonas
AFBS201		NR_028987.1	99.79	953	2	0	1	953	268	1220	0	1749	Bacteria	Pseudomonadota	Gammaproteobacteria	Pseudomonadales	Pseudomonadaceae	Pseudomonas
AFBS201		NR_028986.1	99.79	953	2	0	1	953	268	1220	0	1749	Bacteria	Pseudomonadota	Gammaproteobacteria	Pseudomonadales	Pseudomonadaceae	Pseudomonas
AFBS201		NR_042392.1	99.79	953	2	0	1	953	218	1170	0	1749	Bacteria	Pseudomonadota	Gammaproteobacteria	Pseudomonadales	Pseudomonadaceae	Pseudomonas
AFBS201		NR_179481.1	99.685	953	3	0	1	953	201	1153	0	1744	Bacteria	Pseudomonadota	Gammaproteobacteria	Pseudomonadales	Pseudomonadaceae	Pseudomonas
AFBS201		NR_025164.1	99.685	953	3	0	1	953	268	1220	0	1744	Bacteria	Pseudomonadota	Gammaproteobacteria	Pseudomonadales	Pseudomonadaceae	Pseudomonas
AFBS201		NR_042199.1	99.685	953	3	0	1	953	268	1220	0	1744	Bacteria	Pseudomonadota	Gammaproteobacteria	Pseudomonadales	Pseudomonadaceae	Pseudomonas
AFBS201		NR_179315.1	99.58	953	4	0	1	953	241	1193	0	1738	Bacteria	Pseudomonadota	Gammaproteobacteria	Pseudomonadales	Pseudomonadaceae	Pseudomonas
AFBS201		NR_025587.1	99.58	953	4	0	1	953	276	1228	0	1738	Bacteria	Pseudomonadota	Gammaproteobacteria	Pseudomonadales	Pseudomonadaceae	Pseudomonas
AFBS301	OR809419	NR_026395.1	99.779	904	2	0	1	904	306	1209	0	1659	Bacteria	Pseudomonadota	Gammaproteobacteria	Pseudomonadales	Pseudomonadaceae	Pseudomonas
AFBS301		NR_181571.1	99.447	904	5	0	1	904	313	1216	0	1642	Bacteria	Pseudomonadota	Gammaproteobacteria	Pseudomonadales	Pseudomonadaceae	Pseudomonas
AFBS301		NR_029063.1	99.336	904	6	0	1	904	307	1210	0	1639	Bacteria	Pseudomonadota	Gammaproteobacteria	Pseudomonadales	Pseudomonadaceae	Pseudomonas
AFBS301		NR_169411.1	99.336	904	6	0	1	904	306	1209	0	1637	Bacteria	Pseudomonadota	Gammaproteobacteria	Pseudomonadales	Pseudomonadaceae	Pseudomonas
AFBS301		NR_181427.1	99.336	904	6	0	1	904	313	1216	0	1637	Bacteria	Pseudomonadota	Gammaproteobacteria	Pseudomonadales	Pseudomonadaceae	Pseudomonas
AFBS301		NR_029103.1	99.337	905	4	2	1	904	307	1210	0	1637	Bacteria	Pseudomonadota	Gammaproteobacteria	Pseudomonadales	Pseudomonadaceae	Pseudomonas
AFBS301		NR_179168.1	99.226	904	7	0	1	904	309	1212	0	1631	Bacteria	Pseudomonadota	Gammaproteobacteria	Pseudomonadales	Pseudomonadaceae	Pseudomonas
AFBS301		NR_179327.1	99.115	904	8	0	1	904	259	1162	0	1628	Bacteria	Pseudomonadota	Gammaproteobacteria	Pseudomonadales	Pseudomonadaceae	Pseudomonas
AFBS301		NR_137215.1	99.004	904	9	0	1	904	293	1196	0	1620	Bacteria	Pseudomonadota	Gammaproteobacteria	Pseudomonadales	Pseudomonadaceae	Pseudomonas
AFBS301		NR_181265.1	98.783	904	11	0	1	904	313	1216	0	1609	Bacteria	Pseudomonadota	Gammaproteobacteria	Pseudomonadales	Pseudomonadaceae	Pseudomonas
AFBS303	OR809420	NR_042129.1	99.508	1016	4	1	1	1015	225	1240	0	1855	Bacteria	Pseudomonadota	Alphaproteobacteria	Sphingomonadales	Sphingomonadaceae	Sphingomonas
AFBS303		NR_042128.1	98.818	1015	12	0	1	1015	225	1239	0	1816	Bacteria	Pseudomonadota	Alphaproteobacteria	Sphingomonadales	Sphingomonadaceae	Sphingomonas
AFBS303		NR_117830.1	98.818	1015	12	0	1	1015	214	1228	0	1808	Bacteria	Pseudomonadota	Alphaproteobacteria	Sphingomonadales	Sphingomonadaceae	Sphingomonas
AFBS303		NR_042130.1	98.622	1016	13	1	1	1015	222	1237	0	1801	Bacteria	Pseudomonadota	Alphaproteobacteria	Sphingomonadales	Sphingomonadaceae	Sphingomonas
AFBS303		NR_181765.1	97.835	1016	21	1	1	1015	189	1204	0	1753	Bacteria	Pseudomonadota	Alphaproteobacteria	Sphingomonadales	Sphingomonadaceae	Sphingomonas
AFBS303		NR_157757.1	97.835	1016	21	1	1	1015	207	1222	0	1753	Bacteria	Pseudomonadota	Alphaproteobacteria	Sphingomonadales	Sphingomonadaceae	Sphingomonas
AFBS303		NR_146851.1	97.835	1016	21	1	1	1015	219	1234	0	1753	Bacteria	Pseudomonadota	Alphaproteobacteria	Sphingomonadales	Sphingomonadaceae	Sphingomonas
AFBS303		NR_117716.1	97.044	1015	30	0	1	1015	221	1235	0	1709	Bacteria	Pseudomonadota	Alphaproteobacteria	Sphingomonadales	Sphingomonadaceae	Sphingomonas
AFBS303		NR_113867.1	96.847	1015	32	0	1	1015	204	1218	0	1698	Bacteria	Pseudomonadota	Alphaproteobacteria	Sphingomonadales	Sphingomonadaceae	Sphingomonas
AFBS303		NR_113762.1	96.847	1015	32	0	1	1015	204	1218	0	1698	Bacteria	Pseudomonadota	Alphaproteobacteria	Sphingomonadales	Sphingomonadaceae	Sphingomonas
AFBS304	OR809421	NR_113581.1	99.462	930	5	0	1	930	272	1201	0	1690	Bacteria	Pseudomonadota	Gammaproteobacteria	Pseudomonadales	Pseudomonadaceae	Pseudomonas
AFBS304		NR_116763.1	99.462	930	5	0	1	930	272	1201	0	1690	Bacteria	Pseudomonadota	Gammaproteobacteria	Pseudomonadales	Pseudomonadaceae	Pseudomonas
AFBS304		NR_044974.1	99.462	930	5	0	1	930	272	1201	0	1690	Bacteria	Pseudomonadota	Gammaproteobacteria	Pseudomonadales	Pseudomonadaceae	Pseudomonas
AFBS304		NR_149822.1	99.462	930	5	0	1	930	255	1184	0	1690	Bacteria	Pseudomonadota	Gammaproteobacteria	Pseudomonadales	Pseudomonadaceae	Pseudomonas
AFBS304		NR_116723.1	99.462	930	5	0	1	930	272	1201	0	1690	Bacteria	Pseudomonadota	Gammaproteobacteria	Pseudomonadales	Pseudomonadaceae	Pseudomonas
AFBS304		NR_119340.1	99.355	930	6	0	1	930	272	1201	0	1687	Bacteria	Pseudomonadota	Gammaproteobacteria	Pseudomonadales	Pseudomonadaceae	Pseudomonas
AFBS304		NR_164626.1	99.355	930	6	0	1	930	282	1211	0	1685	Bacteria	Pseudomonadota	Gammaproteobacteria	Pseudomonadales	Pseudomonadaceae	Pseudomonas
AFBS304		NR_178761.1	99.355	930	6	0	1	930	221	1150	0	1685	Bacteria	Pseudomonadota	Gammaproteobacteria	Pseudomonadales	Pseudomonadaceae	Pseudomonas
AFBS304		NR_178423.1	99.355	930	6	0	1	930	274	1203	0	1685	Bacteria	Pseudomonadota	Gammaproteobacteria	Pseudomonadales	Pseudomonadaceae	Pseudomonas
AFBS304		NR_025549.1	99.355	930	6	0	1	930	274	1203	0	1685	Bacteria	Pseudomonadota	Gammaproteobacteria	Pseudomonadales	Pseudomonadaceae	Pseudomonas
ALBN201	OR809422	NR_024911.1	100	864	0	0	1	864	310	1173	0	1596	Bacteria	Pseudomonadota	Gammaproteobacteria	Pseudomonadales	Pseudomonadaceae	Pseudomonas
ALBN201		NR_025102.1	99.884	864	1	0	1	864	289	1152	0	1592	Bacteria	Pseudomonadota	Gammaproteobacteria	Pseudomonadales	Pseudomonadaceae	Pseudomonas
ALBN201		NR_181728.1	99.884	864	1	0	1	864	303	1166	0	1591	Bacteria	Pseudomonadota	Gammaproteobacteria	Pseudomonadales	Pseudomonadaceae	Pseudomonas
ALBN201		NR_112074.1	99.537	864	4	0	1	864	294	1157	0	1581	Bacteria	Pseudomonadota	Gammaproteobacteria	Pseudomonadales	Pseudomonadaceae	Pseudomonas
ALBN201		NR_179384.1	99.653	864	3	0	1	864	310	1173	0	1580	Bacteria	Pseudomonadota	Gammaproteobacteria	Pseudomonadales	Pseudomonadaceae	Pseudomonas
ALBN201		NR_114911.1	99.653	864	3	0	1	864	320	1183	0	1580	Bacteria	Pseudomonadota	Gammaproteobacteria	Pseudomonadales	Pseudomonadaceae	Pseudomonas
ALBN201		NR_117821.1	99.653	864	3	0	1	864	269	1132	0	1580	Bacteria	Pseudomonadota	Gammaproteobacteria	Pseudomonadales	Pseudomonadaceae	Pseudomonas
ALBN201		NR_170438.1	99.537	864	4	0	1	864	306	1169	0	1574	Bacteria	Pseudomonadota	Gammaproteobacteria	Pseudomonadales	Pseudomonadaceae	Pseudomonas
ALBN201		NR_179315.1	99.537	864	4	0	1	864	270	1133	0	1574	Bacteria	Pseudomonadota	Gammaproteobacteria	Pseudomonadales	Pseudomonadaceae	Pseudomonas
ALBN201		NR_025587.1	99.537	864	4	0	1	864	305	1168	0	1574	Bacteria	Pseudomonadota	Gammaproteobacteria	Pseudomonadales	Pseudomonadaceae	Pseudomonas
ALBN202	OR809423	NR_157704.1	99.586	966	4	0	1	966	244	1209	0	1766	Bacteria	Actinomycetota	Actinomycetes	Micrococcales	Microbacteriaceae	Conyzicola
ALBN202		NR_134011.1	99.068	966	9	0	1	966	261	1226	0	1738	Bacteria	Actinomycetota	Actinomycetes	Micrococcales	Microbacteriaceae	Conyzicola
ALBN202		NR_115031.1	98.758	966	12	0	1	966	285	1250	0	1722	Bacteria	Actinomycetota	Actinomycetes	Micrococcales	Microbacteriaceae	Leifsonia
ALBN202		NR_028739.1	98.758	966	12	0	1	966	285	1250	0	1722	Bacteria	Actinomycetota	Actinomycetes	Micrococcales	Microbacteriaceae	Leifsonia
ALBN202		NR_042669.1	98.654	966	13	0	1	966	276	1241	0	1716	Bacteria	Actinomycetota	Actinomycetes	Micrococcales	Microbacteriaceae	Leifsonia
ALBN202		NR_025460.1	98.654	966	13	0	1	966	254	1219	0	1716	Bacteria	Actinomycetota	Actinomycetes	Micrococcales	Microbacteriaceae	Agreia
ALBN202		NR_108604.1	98.447	966	15	0	1	966	205	1170	0	1705	Bacteria	Actinomycetota	Actinomycetes	Micrococcales	Microbacteriaceae	Leifsonia
ALBN202		NR_044236.1	98.347	968	14	2	1	966	315	1282	0	1701	Bacteria	Actinomycetota	Actinomycetes	Micrococcales	Microbacteriaceae	Leifsonia
ALBN202		NR_171520.1	98.344	966	16	0	1	966	283	1248	0	1700	Bacteria	Actinomycetota	Actinomycetes	Micrococcales	Microbacteriaceae	Salinibacterium
ALBN202		NR_171409.1	98.344	966	16	0	1	966	285	1250	0	1700	Bacteria	Actinomycetota	Actinomycetes	Micrococcales	Microbacteriaceae	Salinibacterium
ALBN204	OR809424	NR_042129.1	99.577	946	3	1	1	945	263	1208	0	1729	Bacteria	Pseudomonadota	Alphaproteobacteria	Sphingomonadales	Sphingomonadaceae	Sphingomonas
ALBN204		NR_117830.1	99.253	937	7	0	1	937	252	1188	0	1692	Bacteria	Pseudomonadota	Alphaproteobacteria	Sphingomonadales	Sphingomonadaceae	Sphingomonas
ALBN204		NR_042128.1	98.94	943	10	0	1	943	263	1205	0	1690	Bacteria	Pseudomonadota	Alphaproteobacteria	Sphingomonadales	Sphingomonadaceae	Sphingomonas
ALBN204		NR_042130.1	98.52	946	13	1	1	945	260	1205	0	1672	Bacteria	Pseudomonadota	Alphaproteobacteria	Sphingomonadales	Sphingomonadaceae	Sphingomonas
ALBN204		NR_181765.1	98.307	945	16	0	1	945	228	1172	0	1657	Bacteria	Pseudomonadota	Alphaproteobacteria	Sphingomonadales	Sphingomonadaceae	Sphingomonas
ALBN204		NR_157757.1	98.201	945	17	0	1	945	246	1190	0	1652	Bacteria	Pseudomonadota	Alphaproteobacteria	Sphingomonadales	Sphingomonadaceae	Sphingomonas
ALBN204		NR_146851.1	98.201	945	17	0	1	945	258	1202	0	1652	Bacteria	Pseudomonadota	Alphaproteobacteria	Sphingomonadales	Sphingomonadaceae	Sphingomonas
ALBN204		NR_117716.1	97.46	945	24	0	1	945	259	1203	0	1613	Bacteria	Pseudomonadota	Alphaproteobacteria	Sphingomonadales	Sphingomonadaceae	Sphingomonas
ALBN204		NR_042192.1	97.143	945	27	0	1	945	240	1184	0	1598	Bacteria	Pseudomonadota	Alphaproteobacteria	Sphingomonadales	Sphingomonadaceae	Sphingomonas
ALBN204		NR_113762.1	97.037	945	28	0	1	945	242	1186	0	1591	Bacteria	Pseudomonadota	Alphaproteobacteria	Sphingomonadales	Sphingomonadaceae	Sphingomonas
ALBN205	OR809425	NR_042129.1	99.574	940	3	1	1	939	265	1204	0	1718	Bacteria	Pseudomonadota	Alphaproteobacteria	Sphingomonadales	Sphingomonadaceae	Sphingomonas
ALBN205		NR_117830.1	99.251	935	7	0	1	935	254	1188	0	1688	Bacteria	Pseudomonadota	Alphaproteobacteria	Sphingomonadales	Sphingomonadaceae	Sphingomonas
ALBN205		NR_042128.1	98.935	939	10	0	1	939	265	1203	0	1683	Bacteria	Pseudomonadota	Alphaproteobacteria	Sphingomonadales	Sphingomonadaceae	Sphingomonas
ALBN205		NR_042130.1	98.511	940	13	1	1	939	262	1201	0	1661	Bacteria	Pseudomonadota	Alphaproteobacteria	Sphingomonadales	Sphingomonadaceae	Sphingomonas
ALBN205		NR_181765.1	98.503	935	14	0	1	935	230	1164	0	1650	Bacteria	Pseudomonadota	Alphaproteobacteria	Sphingomonadales	Sphingomonadaceae	Sphingomonas
ALBN205		NR_157757.1	98.396	935	15	0	1	935	248	1182	0	1644	Bacteria	Pseudomonadota	Alphaproteobacteria	Sphingomonadales	Sphingomonadaceae	Sphingomonas
ALBN205		NR_146851.1	98.396	935	15	0	1	935	260	1194	0	1644	Bacteria	Pseudomonadota	Alphaproteobacteria	Sphingomonadales	Sphingomonadaceae	Sphingomonas
ALBN205		NR_117716.1	97.647	935	22	0	1	935	261	1195	0	1605	Bacteria	Pseudomonadota	Alphaproteobacteria	Sphingomonadales	Sphingomonadaceae	Sphingomonas
ALBN205		NR_042192.1	97.326	935	25	0	1	935	242	1176	0	1591	Bacteria	Pseudomonadota	Alphaproteobacteria	Sphingomonadales	Sphingomonadaceae	Sphingomonas
ALBN205		NR_113762.1	97.219	935	26	0	1	935	244	1178	0	1583	Bacteria	Pseudomonadota	Alphaproteobacteria	Sphingomonadales	Sphingomonadaceae	Sphingomonas
ALBN206	OR809426	NR_118559.1	99.89	906	1	0	1	906	220	1125	0	1668	Bacteria	Pseudomonadota	Alphaproteobacteria	Hyphomicrobiales	Rhizobiaceae	Rhizobium
ALBN206		NR_178307.1	99.558	906	4	0	1	906	278	1183	0	1652	Bacteria	Pseudomonadota	Alphaproteobacteria	Hyphomicrobiales	Rhizobiaceae	Agrobacterium
ALBN206		NR_179408.1	99.338	906	6	0	1	906	233	1138	0	1640	Bacteria	Pseudomonadota	Alphaproteobacteria	Hyphomicrobiales	Rhizobiaceae	Agrobacterium
ALBN206		NR_178777.1	99.338	906	6	0	1	906	205	1110	0	1640	Bacteria	Pseudomonadota	Alphaproteobacteria	Hyphomicrobiales	Rhizobiaceae	Agrobacterium
ALBN206		NR_174322.1	99.338	906	6	0	1	906	288	1193	0	1640	Bacteria	Pseudomonadota	Alphaproteobacteria	Hyphomicrobiales	Rhizobiaceae	Agrobacterium
ALBN206		NR_113608.1	99.338	906	6	0	1	906	261	1166	0	1640	Bacteria	Pseudomonadota	Alphaproteobacteria	Hyphomicrobiales	Rhizobiaceae	Agrobacterium
ALBN206		NR_117203.1	99.338	906	6	0	1	906	247	1152	0	1640	Bacteria	Pseudomonadota	Alphaproteobacteria	Hyphomicrobiales	Rhizobiaceae	Rhizobium
ALBN206		NR_041396.1	99.338	906	6	0	1	906	255	1160	0	1640	Bacteria	Pseudomonadota	Alphaproteobacteria	Hyphomicrobiales	Rhizobiaceae	Agrobacterium
ALBN206		NR_114990.1	99.338	906	6	0	1	906	250	1155	0	1640	Bacteria	Pseudomonadota	Alphaproteobacteria	Hyphomicrobiales	Rhizobiaceae	Agrobacterium
ALBN206		NR_118035.1	99.338	906	6	0	1	906	261	1166	0	1640	Bacteria	Pseudomonadota	Alphaproteobacteria	Hyphomicrobiales	Rhizobiaceae	Rhizobium
ALBN301	OR809427	NR_152639.1	99.684	949	3	0	1	949	239	1187	0	1736	Bacteria	Pseudomonadota	Gammaproteobacteria	Pseudomonadales	Pseudomonadaceae	Pseudomonas
ALBN301		NR_146827.1	99.579	949	4	0	1	949	228	1176	0	1731	Bacteria	Pseudomonadota	Gammaproteobacteria	Pseudomonadales	Pseudomonadaceae	Pseudomonas
ALBN301		NR_178761.1	99.579	949	4	0	1	949	204	1152	0	1731	Bacteria	Pseudomonadota	Gammaproteobacteria	Pseudomonadales	Pseudomonadaceae	Pseudomonas
ALBN301		NR_178423.1	99.579	949	4	0	1	949	257	1205	0	1731	Bacteria	Pseudomonadota	Gammaproteobacteria	Pseudomonadales	Pseudomonadaceae	Pseudomonas
ALBN301		NR_025550.1	99.579	949	4	0	1	949	257	1205	0	1731	Bacteria	Pseudomonadota	Gammaproteobacteria	Pseudomonadales	Pseudomonadaceae	Pseudomonas
ALBN301		NR_025549.1	99.579	949	4	0	1	949	257	1205	0	1731	Bacteria	Pseudomonadota	Gammaproteobacteria	Pseudomonadales	Pseudomonadaceae	Pseudomonas
ALBN301		NR_028906.1	99.473	949	5	0	1	949	294	1242	0	1725	Bacteria	Pseudomonadota	Gammaproteobacteria	Pseudomonadales	Pseudomonadaceae	Pseudomonas
ALBN301		NR_117822.1	99.473	949	5	0	1	949	229	1177	0	1725	Bacteria	Pseudomonadota	Gammaproteobacteria	Pseudomonadales	Pseudomonadaceae	Pseudomonas
ALBN301		NR_117820.1	99.473	949	5	0	1	949	229	1177	0	1725	Bacteria	Pseudomonadota	Gammaproteobacteria	Pseudomonadales	Pseudomonadaceae	Pseudomonas
ALBN301		NR_028985.1	99.473	949	5	0	1	949	257	1205	0	1725	Bacteria	Pseudomonadota	Gammaproteobacteria	Pseudomonadales	Pseudomonadaceae	Pseudomonas
ALBN304	OR809428	NR_042129.1	99.59	976	3	1	1	975	239	1214	0	1784	Bacteria	Pseudomonadota	Alphaproteobacteria	Sphingomonadales	Sphingomonadaceae	Sphingomonas
ALBN304		NR_042128.1	98.872	975	11	0	1	975	239	1213	0	1746	Bacteria	Pseudomonadota	Alphaproteobacteria	Sphingomonadales	Sphingomonadaceae	Sphingomonas
ALBN304		NR_117830.1	98.872	975	11	0	1	975	228	1202	0	1740	Bacteria	Pseudomonadota	Alphaproteobacteria	Sphingomonadales	Sphingomonadaceae	Sphingomonas
ALBN304		NR_042130.1	98.566	976	13	1	1	975	236	1211	0	1727	Bacteria	Pseudomonadota	Alphaproteobacteria	Sphingomonadales	Sphingomonadaceae	Sphingomonas
ALBN304		NR_181765.1	98.351	970	16	0	1	970	204	1173	0	1703	Bacteria	Pseudomonadota	Alphaproteobacteria	Sphingomonadales	Sphingomonadaceae	Sphingomonas
ALBN304		NR_157757.1	98.154	975	18	0	1	975	222	1196	0	1701	Bacteria	Pseudomonadota	Alphaproteobacteria	Sphingomonadales	Sphingomonadaceae	Sphingomonas
ALBN304		NR_146851.1	98.154	975	18	0	1	975	234	1208	0	1701	Bacteria	Pseudomonadota	Alphaproteobacteria	Sphingomonadales	Sphingomonadaceae	Sphingomonas
ALBN304		NR_117716.1	97.331	974	26	0	1	974	235	1208	0	1655	Bacteria	Pseudomonadota	Alphaproteobacteria	Sphingomonadales	Sphingomonadaceae	Sphingomonas
ALBN304		NR_113762.1	97.026	975	29	0	1	975	218	1192	0	1640	Bacteria	Pseudomonadota	Alphaproteobacteria	Sphingomonadales	Sphingomonadaceae	Sphingomonas
ALBN304		NR_113760.1	96.923	975	30	0	1	975	218	1192	0	1635	Bacteria	Pseudomonadota	Alphaproteobacteria	Sphingomonadales	Sphingomonadaceae	Sphingomonas
ALBS101	OR809429	NR_042129.1	99.347	919	5	1	1	918	269	1187	0	1668	Bacteria	Pseudomonadota	Alphaproteobacteria	Sphingomonadales	Sphingomonadaceae	Sphingomonas
ALBS101		NR_117830.1	99.02	918	9	0	1	918	258	1175	0	1646	Bacteria	Pseudomonadota	Alphaproteobacteria	Sphingomonadales	Sphingomonadaceae	Sphingomonas
ALBS101		NR_042128.1	98.693	918	12	0	1	918	269	1186	0	1633	Bacteria	Pseudomonadota	Alphaproteobacteria	Sphingomonadales	Sphingomonadaceae	Sphingomonas
ALBS101		NR_181765.1	98.686	913	12	0	1	913	234	1146	0	1620	Bacteria	Pseudomonadota	Alphaproteobacteria	Sphingomonadales	Sphingomonadaceae	Sphingomonas
ALBS101		NR_157757.1	98.576	913	13	0	1	913	252	1164	0	1615	Bacteria	Pseudomonadota	Alphaproteobacteria	Sphingomonadales	Sphingomonadaceae	Sphingomonas
ALBS101		NR_146851.1	98.576	913	13	0	1	913	264	1176	0	1615	Bacteria	Pseudomonadota	Alphaproteobacteria	Sphingomonadales	Sphingomonadaceae	Sphingomonas
ALBS101		NR_042130.1	98.259	919	15	1	1	918	266	1184	0	1611	Bacteria	Pseudomonadota	Alphaproteobacteria	Sphingomonadales	Sphingomonadaceae	Sphingomonas
ALBS101		NR_117716.1	97.603	918	22	0	1	918	265	1182	0	1574	Bacteria	Pseudomonadota	Alphaproteobacteria	Sphingomonadales	Sphingomonadaceae	Sphingomonas
ALBS101		NR_042192.1	97.277	918	25	0	1	918	246	1163	0	1559	Bacteria	Pseudomonadota	Alphaproteobacteria	Sphingomonadales	Sphingomonadaceae	Sphingomonas
ALBS101		NR_113760.1	97.059	918	27	0	1	918	248	1165	0	1546	Bacteria	Pseudomonadota	Alphaproteobacteria	Sphingomonadales	Sphingomonadaceae	Sphingomonas
ALBS104	OR809430	NR_042129.1	99.601	1002	3	1	1	1001	215	1216	0	1832	Bacteria	Pseudomonadota	Alphaproteobacteria	Sphingomonadales	Sphingomonadaceae	Sphingomonas
ALBS104		NR_042128.1	98.901	1001	11	0	1	1001	215	1215	0	1794	Bacteria	Pseudomonadota	Alphaproteobacteria	Sphingomonadales	Sphingomonadaceae	Sphingomonas
ALBS104		NR_117830.1	98.801	1001	12	0	1	1001	204	1204	0	1783	Bacteria	Pseudomonadota	Alphaproteobacteria	Sphingomonadales	Sphingomonadaceae	Sphingomonas
ALBS104		NR_042130.1	98.603	1002	13	1	1	1001	212	1213	0	1775	Bacteria	Pseudomonadota	Alphaproteobacteria	Sphingomonadales	Sphingomonadaceae	Sphingomonas
ALBS104		NR_181765.1	97.902	1001	21	0	1	1001	180	1180	0	1733	Bacteria	Pseudomonadota	Alphaproteobacteria	Sphingomonadales	Sphingomonadaceae	Sphingomonas
ALBS104		NR_157757.1	97.902	1001	21	0	1	1001	198	1198	0	1733	Bacteria	Pseudomonadota	Alphaproteobacteria	Sphingomonadales	Sphingomonadaceae	Sphingomonas
ALBS104		NR_146851.1	97.902	1001	21	0	1	1001	210	1210	0	1733	Bacteria	Pseudomonadota	Alphaproteobacteria	Sphingomonadales	Sphingomonadaceae	Sphingomonas
ALBS104		NR_117716.1	96.994	998	30	0	1	998	211	1208	0	1677	Bacteria	Pseudomonadota	Alphaproteobacteria	Sphingomonadales	Sphingomonadaceae	Sphingomonas
ALBS104		NR_113867.1	96.894	998	31	0	1	998	194	1191	0	1672	Bacteria	Pseudomonadota	Alphaproteobacteria	Sphingomonadales	Sphingomonadaceae	Sphingomonas
ALBS104		NR_024997.1	96.894	998	31	0	1	998	194	1191	0	1672	Bacteria	Pseudomonadota	Alphaproteobacteria	Sphingomonadales	Sphingomonadaceae	Sphingomonas
ALBS201	OR809431	NR_042129.1	99.591	978	3	1	1	977	223	1200	0	1788	Bacteria	Pseudomonadota	Alphaproteobacteria	Sphingomonadales	Sphingomonadaceae	Sphingomonas
ALBS201		NR_117830.1	99.181	977	8	0	1	977	212	1188	0	1760	Bacteria	Pseudomonadota	Alphaproteobacteria	Sphingomonadales	Sphingomonadaceae	Sphingomonas
ALBS201		NR_042128.1	98.976	977	10	0	1	977	223	1199	0	1753	Bacteria	Pseudomonadota	Alphaproteobacteria	Sphingomonadales	Sphingomonadaceae	Sphingomonas
ALBS201		NR_042130.1	98.569	978	13	1	1	977	220	1197	0	1731	Bacteria	Pseudomonadota	Alphaproteobacteria	Sphingomonadales	Sphingomonadaceae	Sphingomonas
ALBS201		NR_181765.1	98.361	976	15	1	3	977	189	1164	0	1712	Bacteria	Pseudomonadota	Alphaproteobacteria	Sphingomonadales	Sphingomonadaceae	Sphingomonas
ALBS201		NR_157757.1	98.258	976	16	1	3	977	207	1182	0	1707	Bacteria	Pseudomonadota	Alphaproteobacteria	Sphingomonadales	Sphingomonadaceae	Sphingomonas
ALBS201		NR_146851.1	98.258	976	16	1	3	977	219	1194	0	1707	Bacteria	Pseudomonadota	Alphaproteobacteria	Sphingomonadales	Sphingomonadaceae	Sphingomonas
ALBS201		NR_117716.1	97.339	977	26	0	1	977	219	1195	0	1661	Bacteria	Pseudomonadota	Alphaproteobacteria	Sphingomonadales	Sphingomonadaceae	Sphingomonas
ALBS201		NR_113867.1	97.134	977	28	0	1	977	202	1178	0	1650	Bacteria	Pseudomonadota	Alphaproteobacteria	Sphingomonadales	Sphingomonadaceae	Sphingomonas
ALBS201		NR_024997.1	97.134	977	28	0	1	977	202	1178	0	1650	Bacteria	Pseudomonadota	Alphaproteobacteria	Sphingomonadales	Sphingomonadaceae	Sphingomonas
ALBS202	OR809432	NR_179736.1	99.272	824	6	0	1	824	353	1176	0	1489	Bacteria	Pseudomonadota	Gammaproteobacteria	Pseudomonadales	Pseudomonadaceae	Pseudomonas
ALBS202		NR_036999.1	99.15	824	7	0	1	824	331	1154	0	1483	Bacteria	Pseudomonadota	Gammaproteobacteria	Pseudomonadales	Pseudomonadaceae	Pseudomonas
ALBS202		NR_117822.1	98.909	825	7	2	1	824	303	1126	0	1472	Bacteria	Pseudomonadota	Gammaproteobacteria	Pseudomonadales	Pseudomonadaceae	Pseudomonas
ALBS202		NR_146827.1	98.788	825	8	2	1	824	302	1125	0	1467	Bacteria	Pseudomonadota	Gammaproteobacteria	Pseudomonadales	Pseudomonadaceae	Pseudomonas
ALBS202		NR_178761.1	98.788	825	8	2	1	824	278	1101	0	1467	Bacteria	Pseudomonadota	Gammaproteobacteria	Pseudomonadales	Pseudomonadaceae	Pseudomonas
ALBS202		NR_178423.1	98.788	825	8	2	1	824	331	1154	0	1467	Bacteria	Pseudomonadota	Gammaproteobacteria	Pseudomonadales	Pseudomonadaceae	Pseudomonas
ALBS202		NR_114749.1	98.788	825	8	2	1	824	349	1172	0	1467	Bacteria	Pseudomonadota	Gammaproteobacteria	Pseudomonadales	Pseudomonadaceae	Pseudomonas
ALBS202		NR_025550.1	98.789	826	6	4	1	824	331	1154	0	1467	Bacteria	Pseudomonadota	Gammaproteobacteria	Pseudomonadales	Pseudomonadaceae	Pseudomonas
ALBS202		NR_025549.1	98.788	825	8	2	1	824	331	1154	0	1467	Bacteria	Pseudomonadota	Gammaproteobacteria	Pseudomonadales	Pseudomonadaceae	Pseudomonas
ALBS202		NR_117820.1	98.667	825	9	2	1	824	303	1126	0	1461	Bacteria	Pseudomonadota	Gammaproteobacteria	Pseudomonadales	Pseudomonadaceae	Pseudomonas
ALBS203	OR809433	NR_116445.1	98.477	919	12	2	1	918	263	1180	0	1618	Bacteria	Pseudomonadota	Alphaproteobacteria	Hyphomicrobiales	Rhizobiaceae	Rhizobium
ALBS203		NR_174205.1	98.259	919	14	2	1	918	224	1141	0	1607	Bacteria	Pseudomonadota	Alphaproteobacteria	Hyphomicrobiales	Rhizobiaceae	Rhizobium
ALBS203		NR_118559.1	98.261	920	12	4	1	918	203	1120	0	1607	Bacteria	Pseudomonadota	Alphaproteobacteria	Hyphomicrobiales	Rhizobiaceae	Rhizobium
ALBS203		NR_179408.1	98.152	920	13	4	1	918	216	1133	0	1602	Bacteria	Pseudomonadota	Alphaproteobacteria	Hyphomicrobiales	Rhizobiaceae	Agrobacterium
ALBS203		NR_178777.1	98.152	920	13	4	1	918	188	1105	0	1602	Bacteria	Pseudomonadota	Alphaproteobacteria	Hyphomicrobiales	Rhizobiaceae	Agrobacterium
ALBS203		NR_174322.1	98.152	920	13	4	1	918	271	1188	0	1602	Bacteria	Pseudomonadota	Alphaproteobacteria	Hyphomicrobiales	Rhizobiaceae	Agrobacterium
ALBS203		NR_117203.1	98.152	920	13	4	1	918	230	1147	0	1602	Bacteria	Pseudomonadota	Alphaproteobacteria	Hyphomicrobiales	Rhizobiaceae	Rhizobium
ALBS203		NR_041396.1	98.152	920	13	4	1	918	238	1155	0	1602	Bacteria	Pseudomonadota	Alphaproteobacteria	Hyphomicrobiales	Rhizobiaceae	Agrobacterium
ALBS203		NR_181268.1	98.039	918	18	0	1	918	264	1181	0	1596	Bacteria	Pseudomonadota	Alphaproteobacteria	Hyphomicrobiales	Rhizobiaceae	Rhizobium
ALBS203		NR_178307.1	97.935	920	15	4	1	918	261	1178	0	1591	Bacteria	Pseudomonadota	Alphaproteobacteria	Hyphomicrobiales	Rhizobiaceae	Agrobacterium
ALBS302	OR809434	NR_026395.1	99.647	850	3	0	1	850	330	1179	0	1554	Bacteria	Pseudomonadota	Gammaproteobacteria	Pseudomonadales	Pseudomonadaceae	Pseudomonas
ALBS302		NR_181571.1	99.294	850	6	0	1	850	337	1186	0	1537	Bacteria	Pseudomonadota	Gammaproteobacteria	Pseudomonadales	Pseudomonadaceae	Pseudomonas
ALBS302		NR_029063.1	99.176	850	7	0	1	850	331	1180	0	1533	Bacteria	Pseudomonadota	Gammaproteobacteria	Pseudomonadales	Pseudomonadaceae	Pseudomonas
ALBS302		NR_169411.1	99.176	850	7	0	1	850	330	1179	0	1531	Bacteria	Pseudomonadota	Gammaproteobacteria	Pseudomonadales	Pseudomonadaceae	Pseudomonas
ALBS302		NR_181427.1	99.176	850	7	0	1	850	337	1186	0	1531	Bacteria	Pseudomonadota	Gammaproteobacteria	Pseudomonadales	Pseudomonadaceae	Pseudomonas
ALBS302		NR_029103.1	99.177	851	5	2	1	850	331	1180	0	1531	Bacteria	Pseudomonadota	Gammaproteobacteria	Pseudomonadales	Pseudomonadaceae	Pseudomonas
ALBS302		NR_179168.1	99.059	850	8	0	1	850	333	1182	0	1526	Bacteria	Pseudomonadota	Gammaproteobacteria	Pseudomonadales	Pseudomonadaceae	Pseudomonas
ALBS302		NR_179327.1	98.941	850	9	0	1	850	283	1132	0	1522	Bacteria	Pseudomonadota	Gammaproteobacteria	Pseudomonadales	Pseudomonadaceae	Pseudomonas
ALBS302		NR_137215.1	98.824	850	10	0	1	850	317	1166	0	1515	Bacteria	Pseudomonadota	Gammaproteobacteria	Pseudomonadales	Pseudomonadaceae	Pseudomonas
ALBS302		NR_181265.1	98.588	850	12	0	1	850	337	1186	0	1504	Bacteria	Pseudomonadota	Gammaproteobacteria	Pseudomonadales	Pseudomonadaceae	Pseudomonas
ALBS303	OR809435	NR_156852.1	99.89	906	1	0	1	906	250	1155	0	1668	Bacteria	Pseudomonadota	Gammaproteobacteria	Pseudomonadales	Pseudomonadaceae	Pseudomonas
ALBS303		NR_113647.1	99.779	906	2	0	1	906	272	1177	0	1663	Bacteria	Pseudomonadota	Gammaproteobacteria	Pseudomonadales	Pseudomonadaceae	Pseudomonas
ALBS303		NR_115642.1	99.779	906	2	0	1	906	263	1168	0	1663	Bacteria	Pseudomonadota	Gammaproteobacteria	Pseudomonadales	Pseudomonadaceae	Pseudomonas
ALBS303		NR_114476.1	99.779	906	2	0	1	906	280	1185	0	1663	Bacteria	Pseudomonadota	Gammaproteobacteria	Pseudomonadales	Pseudomonadaceae	Pseudomonas
ALBS303		NR_115715.1	99.779	906	2	0	1	906	292	1197	0	1663	Bacteria	Pseudomonadota	Gammaproteobacteria	Pseudomonadales	Pseudomonadaceae	Pseudomonas
ALBS303		NR_029051.1	99.669	906	3	0	1	906	212	1117	0	1657	Bacteria	Pseudomonadota	Gammaproteobacteria	Pseudomonadales	Pseudomonadaceae	Pseudomonas
ALBS303		NR_179337.1	99.558	906	4	0	1	906	276	1181	0	1652	Bacteria	Pseudomonadota	Gammaproteobacteria	Pseudomonadales	Pseudomonadaceae	Pseudomonas
ALBS303		NR_179450.1	99.558	906	4	0	1	906	243	1148	0	1652	Bacteria	Pseudomonadota	Gammaproteobacteria	Pseudomonadales	Pseudomonadaceae	Pseudomonas
ALBS303		NR_028987.1	99.558	906	4	0	1	906	272	1177	0	1652	Bacteria	Pseudomonadota	Gammaproteobacteria	Pseudomonadales	Pseudomonadaceae	Pseudomonas
ALBS303		NR_028986.1	99.558	906	4	0	1	906	272	1177	0	1652	Bacteria	Pseudomonadota	Gammaproteobacteria	Pseudomonadales	Pseudomonadaceae	Pseudomonas
ARBN101	OR809436	NR_180977.1	99.881	840	1	0	1	840	301	1140	0	1546	Bacteria	Pseudomonadota	Betaproteobacteria	Burkholderiales	Oxalobacteraceae	Duganella
ARBN101		NR_180845.1	99.286	840	6	0	1	840	325	1164	0	1519	Bacteria	Pseudomonadota	Betaproteobacteria	Burkholderiales	Oxalobacteraceae	Rugamonas
ARBN101		NR_181422.1	98.81	840	10	0	1	840	269	1108	0	1502	Bacteria	Pseudomonadota	Betaproteobacteria	Burkholderiales	Oxalobacteraceae	Rugamonas
ARBN101		NR_104915.1	98.333	840	14	0	1	840	323	1162	0	1474	Bacteria	Pseudomonadota	Betaproteobacteria	Burkholderiales	Oxalobacteraceae	Rugamonas
ARBN101		NR_180583.1	98.214	840	15	0	1	840	325	1164	0	1472	Bacteria	Pseudomonadota	Betaproteobacteria	Burkholderiales	Oxalobacteraceae	Rugamonas
ARBN101		NR_178730.1	97.979	841	15	2	1	840	301	1140	0	1458	Bacteria	Pseudomonadota	Betaproteobacteria	Burkholderiales	Oxalobacteraceae	Massilia
ARBN101		NR_117042.1	97.86	841	16	2	1	840	260	1099	0	1452	Bacteria	Pseudomonadota	Betaproteobacteria	Burkholderiales	Oxalobacteraceae	Duganella
ARBN101		NR_108529.1	97.86	841	16	2	1	840	260	1099	0	1452	Bacteria	Pseudomonadota	Betaproteobacteria	Burkholderiales	Oxalobacteraceae	Duganella
ARBN101		NR_114106.1	97.619	840	20	0	1	840	307	1146	0	1441	Bacteria	Pseudomonadota	Betaproteobacteria	Burkholderiales	Oxalobacteraceae	Duganella
ARBN101		NR_025833.1	97.619	840	20	0	1	840	305	1144	0	1441	Bacteria	Pseudomonadota	Betaproteobacteria	Burkholderiales	Oxalobacteraceae	Duganella
ARBN102	OR809437	NR_119365.1	99.021	817	8	0	1	817	337	1153	0	1469	Bacteria	Pseudomonadota	Gammaproteobacteria	Enterobacterales	Erwiniaceae	Erwinia
ARBN102		NR_114078.1	99.021	817	8	0	1	817	335	1151	0	1467	Bacteria	Pseudomonadota	Gammaproteobacteria	Enterobacterales	Erwiniaceae	Erwinia
ARBN102		NR_041976.1	99.021	817	8	0	1	817	343	1159	0	1465	Bacteria	Pseudomonadota	Gammaproteobacteria	Enterobacterales	Erwiniaceae	Erwinia
ARBN102		NR_026049.1	99.021	817	8	0	1	817	313	1129	0	1465	Bacteria	Pseudomonadota	Gammaproteobacteria	Enterobacterales	Erwiniaceae	Erwinia
ARBN102		NR_119364.1	98.898	817	9	0	1	817	335	1151	0	1463	Bacteria	Pseudomonadota	Gammaproteobacteria	Enterobacterales	Erwiniaceae	Erwinia
ARBN102		NR_104724.1	98.898	817	9	0	1	817	335	1151	0	1459	Bacteria	Pseudomonadota	Gammaproteobacteria	Enterobacterales	Erwiniaceae	Erwinia
ARBN102		NR_117000.1	98.776	817	10	0	1	817	335	1151	0	1456	Bacteria	Pseudomonadota	Gammaproteobacteria	Enterobacterales	Erwiniaceae	Erwinia
ARBN102		NR_118858.1	98.654	817	11	0	1	817	315	1131	0	1448	Bacteria	Pseudomonadota	Gammaproteobacteria	Enterobacterales	Erwiniaceae	Erwinia
ARBN102		NR_118431.1	97.8	818	16	2	1	817	335	1151	0	1410	Bacteria	Pseudomonadota	Gammaproteobacteria	Enterobacterales	Erwiniaceae	Erwinia
ARBN102		NR_104932.1	97.797	817	18	0	1	817	355	1171	0	1410	Bacteria	Pseudomonadota	Gammaproteobacteria	Enterobacterales	Erwiniaceae	Erwinia
ARBN104	OR809438	NR_179384.1	99.751	804	2	0	1	804	329	1132	0	1474	Bacteria	Pseudomonadota	Gammaproteobacteria	Pseudomonadales	Pseudomonadaceae	Pseudomonas
ARBN104		NR_114911.1	99.751	804	2	0	1	804	339	1142	0	1474	Bacteria	Pseudomonadota	Gammaproteobacteria	Pseudomonadales	Pseudomonadaceae	Pseudomonas
ARBN104		NR_117821.1	99.751	804	2	0	1	804	288	1091	0	1474	Bacteria	Pseudomonadota	Gammaproteobacteria	Pseudomonadales	Pseudomonadaceae	Pseudomonas
ARBN104		NR_024911.1	99.751	804	2	0	1	804	329	1132	0	1474	Bacteria	Pseudomonadota	Gammaproteobacteria	Pseudomonadales	Pseudomonadaceae	Pseudomonas
ARBN104		NR_025102.1	99.627	804	3	0	1	804	308	1111	0	1471	Bacteria	Pseudomonadota	Gammaproteobacteria	Pseudomonadales	Pseudomonadaceae	Pseudomonas
ARBN104		NR_181728.1	99.627	804	3	0	1	804	322	1125	0	1469	Bacteria	Pseudomonadota	Gammaproteobacteria	Pseudomonadales	Pseudomonadaceae	Pseudomonas
ARBN104		NR_170438.1	99.627	804	3	0	1	804	325	1128	0	1469	Bacteria	Pseudomonadota	Gammaproteobacteria	Pseudomonadales	Pseudomonadaceae	Pseudomonas
ARBN104		NR_179315.1	99.627	804	3	0	1	804	289	1092	0	1469	Bacteria	Pseudomonadota	Gammaproteobacteria	Pseudomonadales	Pseudomonadaceae	Pseudomonas
ARBN104		NR_025587.1	99.627	804	3	0	1	804	324	1127	0	1469	Bacteria	Pseudomonadota	Gammaproteobacteria	Pseudomonadales	Pseudomonadaceae	Pseudomonas
ARBN104		NR_025586.1	99.627	804	3	0	1	804	324	1127	0	1469	Bacteria	Pseudomonadota	Gammaproteobacteria	Pseudomonadales	Pseudomonadaceae	Pseudomonas
ARBN201	OR809439	NR_180743.1	100	865	0	0	1	865	289	1153	0	1598	Bacteria	Pseudomonadota	Gammaproteobacteria	Pseudomonadales	Pseudomonadaceae	Pseudomonas
ARBN201		NR_181838.1	99.884	865	1	0	1	865	311	1175	0	1592	Bacteria	Pseudomonadota	Gammaproteobacteria	Pseudomonadales	Pseudomonadaceae	Pseudomonas
ARBN201		NR_181703.1	99.884	865	1	0	1	865	315	1179	0	1592	Bacteria	Pseudomonadota	Gammaproteobacteria	Pseudomonadales	Pseudomonadaceae	Pseudomonas
ARBN201		NR_179483.1	99.884	865	1	0	1	865	191	1055	0	1592	Bacteria	Pseudomonadota	Gammaproteobacteria	Pseudomonadales	Pseudomonadaceae	Pseudomonas
ARBN201		NR_181528.1	99.653	865	3	0	1	865	262	1126	0	1581	Bacteria	Pseudomonadota	Gammaproteobacteria	Pseudomonadales	Pseudomonadaceae	Pseudomonas
ARBN201		NR_126220.1	99.653	865	3	0	1	865	294	1158	0	1581	Bacteria	Pseudomonadota	Gammaproteobacteria	Pseudomonadales	Pseudomonadaceae	Pseudomonas
ARBN201		NR_114223.1	99.653	865	3	0	1	865	288	1152	0	1581	Bacteria	Pseudomonadota	Gammaproteobacteria	Pseudomonadales	Pseudomonadaceae	Pseudomonas
ARBN201		NR_116899.1	99.653	865	3	0	1	865	275	1139	0	1581	Bacteria	Pseudomonadota	Gammaproteobacteria	Pseudomonadales	Pseudomonadaceae	Pseudomonas
ARBN201		NR_024927.1	99.653	865	3	0	1	865	301	1165	0	1581	Bacteria	Pseudomonadota	Gammaproteobacteria	Pseudomonadales	Pseudomonadaceae	Pseudomonas
ARBN201		NR_178482.1	99.538	865	4	0	1	865	278	1142	0	1576	Bacteria	Pseudomonadota	Gammaproteobacteria	Pseudomonadales	Pseudomonadaceae	Pseudomonas
ARBN202	OR809440	NR_179481.1	99.755	817	2	0	1	817	253	1069	0	1498	Bacteria	Pseudomonadota	Gammaproteobacteria	Pseudomonadales	Pseudomonadaceae	Pseudomonas
ARBN202		NR_179337.1	99.756	818	0	2	1	817	324	1140	0	1498	Bacteria	Pseudomonadota	Gammaproteobacteria	Pseudomonadales	Pseudomonadaceae	Pseudomonas
ARBN202		NR_179450.1	99.756	818	0	2	1	817	291	1107	0	1498	Bacteria	Pseudomonadota	Gammaproteobacteria	Pseudomonadales	Pseudomonadaceae	Pseudomonas
ARBN202		NR_025164.1	99.755	817	2	0	1	817	320	1136	0	1498	Bacteria	Pseudomonadota	Gammaproteobacteria	Pseudomonadales	Pseudomonadaceae	Pseudomonas
ARBN202		NR_028987.1	99.756	818	0	2	1	817	320	1136	0	1498	Bacteria	Pseudomonadota	Gammaproteobacteria	Pseudomonadales	Pseudomonadaceae	Pseudomonas
ARBN202		NR_028986.1	99.756	818	0	2	1	817	320	1136	0	1498	Bacteria	Pseudomonadota	Gammaproteobacteria	Pseudomonadales	Pseudomonadaceae	Pseudomonas
ARBN202		NR_042199.1	99.755	817	2	0	1	817	320	1136	0	1498	Bacteria	Pseudomonadota	Gammaproteobacteria	Pseudomonadales	Pseudomonadaceae	Pseudomonas
ARBN202		NR_042392.1	99.756	818	0	2	1	817	270	1086	0	1498	Bacteria	Pseudomonadota	Gammaproteobacteria	Pseudomonadales	Pseudomonadaceae	Pseudomonas
ARBN202		NR_179315.1	99.511	818	2	2	1	817	293	1109	0	1487	Bacteria	Pseudomonadota	Gammaproteobacteria	Pseudomonadales	Pseudomonadaceae	Pseudomonas
ARBN202		NR_025587.1	99.511	818	2	2	1	817	328	1144	0	1487	Bacteria	Pseudomonadota	Gammaproteobacteria	Pseudomonadales	Pseudomonadaceae	Pseudomonas
ARBN203	OR809441	NR_178482.1	100	604	0	0	1	604	303	906	0	1116	Bacteria	Pseudomonadota	Gammaproteobacteria	Pseudomonadales	Pseudomonadaceae	Pseudomonas
ARBN203		NR_178342.1	100	604	0	0	1	604	313	916	0	1116	Bacteria	Pseudomonadota	Gammaproteobacteria	Pseudomonadales	Pseudomonadaceae	Pseudomonas
ARBN203		NR_181838.1	99.834	604	1	0	1	604	336	939	0	1110	Bacteria	Pseudomonadota	Gammaproteobacteria	Pseudomonadales	Pseudomonadaceae	Pseudomonas
ARBN203		NR_181703.1	99.834	604	1	0	1	604	340	943	0	1110	Bacteria	Pseudomonadota	Gammaproteobacteria	Pseudomonadales	Pseudomonadaceae	Pseudomonas
ARBN203		NR_181528.1	99.834	604	1	0	1	604	287	890	0	1110	Bacteria	Pseudomonadota	Gammaproteobacteria	Pseudomonadales	Pseudomonadaceae	Pseudomonas
ARBN203		NR_180743.1	99.834	604	1	0	1	604	314	917	0	1110	Bacteria	Pseudomonadota	Gammaproteobacteria	Pseudomonadales	Pseudomonadaceae	Pseudomonas
ARBN203		NR_179483.1	99.834	604	1	0	1	604	216	819	0	1110	Bacteria	Pseudomonadota	Gammaproteobacteria	Pseudomonadales	Pseudomonadaceae	Pseudomonas
ARBN203		NR_178481.1	99.834	604	1	0	1	604	303	906	0	1110	Bacteria	Pseudomonadota	Gammaproteobacteria	Pseudomonadales	Pseudomonadaceae	Pseudomonas
ARBN203		NR_114223.1	99.669	604	2	0	1	604	313	916	0	1105	Bacteria	Pseudomonadota	Gammaproteobacteria	Pseudomonadales	Pseudomonadaceae	Pseudomonas
ARBN203		NR_116899.1	99.669	604	2	0	1	604	300	903	0	1105	Bacteria	Pseudomonadota	Gammaproteobacteria	Pseudomonadales	Pseudomonadaceae	Pseudomonas
ARBN205	OR809442	NR_179337.1	99.841	628	0	1	1	628	281	907	0	1153	Bacteria	Pseudomonadota	Gammaproteobacteria	Pseudomonadales	Pseudomonadaceae	Pseudomonas
ARBN205		NR_179450.1	99.841	628	0	1	1	628	248	874	0	1153	Bacteria	Pseudomonadota	Gammaproteobacteria	Pseudomonadales	Pseudomonadaceae	Pseudomonas
ARBN205		NR_025174.1	99.841	628	0	1	1	628	285	911	0	1153	Bacteria	Pseudomonadota	Gammaproteobacteria	Pseudomonadales	Pseudomonadaceae	Pseudomonas
ARBN205		NR_028987.1	99.841	628	0	1	1	628	277	903	0	1153	Bacteria	Pseudomonadota	Gammaproteobacteria	Pseudomonadales	Pseudomonadaceae	Pseudomonas
ARBN205		NR_028986.1	99.841	628	0	1	1	628	277	903	0	1153	Bacteria	Pseudomonadota	Gammaproteobacteria	Pseudomonadales	Pseudomonadaceae	Pseudomonas
ARBN205		NR_042392.1	99.841	628	0	1	1	628	227	853	0	1153	Bacteria	Pseudomonadota	Gammaproteobacteria	Pseudomonadales	Pseudomonadaceae	Pseudomonas
ARBN205		NR_179481.1	99.523	629	0	3	1	628	210	836	0	1142	Bacteria	Pseudomonadota	Gammaproteobacteria	Pseudomonadales	Pseudomonadaceae	Pseudomonas
ARBN205		NR_179315.1	99.522	628	2	1	1	628	250	876	0	1142	Bacteria	Pseudomonadota	Gammaproteobacteria	Pseudomonadales	Pseudomonadaceae	Pseudomonas
ARBN205		NR_179451.1	99.522	628	2	1	1	628	247	873	0	1142	Bacteria	Pseudomonadota	Gammaproteobacteria	Pseudomonadales	Pseudomonadaceae	Pseudomonas
ARBN205		NR_025587.1	99.522	628	2	1	1	628	285	911	0	1142	Bacteria	Pseudomonadota	Gammaproteobacteria	Pseudomonadales	Pseudomonadaceae	Pseudomonas
ARBN206	OR809443	NR_178974.1	99.889	903	1	0	1	903	280	1182	0	1664	Bacteria	Pseudomonadota	Gammaproteobacteria	Pseudomonadales	Pseudomonadaceae	Pseudomonas
ARBN206		NR_117552.1	99.557	903	4	0	1	903	281	1183	0	1646	Bacteria	Pseudomonadota	Gammaproteobacteria	Pseudomonadales	Pseudomonadaceae	Pseudomonas
ARBN206		NR_178975.1	99.446	903	5	0	1	903	280	1182	0	1640	Bacteria	Pseudomonadota	Gammaproteobacteria	Pseudomonadales	Pseudomonadaceae	Pseudomonas
ARBN206		NR_148764.1	99.446	903	5	0	1	903	301	1203	0	1640	Bacteria	Pseudomonadota	Gammaproteobacteria	Pseudomonadales	Pseudomonadaceae	Pseudomonas
ARBN206		NR_024946.1	99.446	903	5	0	1	903	289	1191	0	1640	Bacteria	Pseudomonadota	Gammaproteobacteria	Pseudomonadales	Pseudomonadaceae	Pseudomonas
ARBN206		NR_113578.1	99.225	903	7	0	1	903	281	1183	0	1633	Bacteria	Pseudomonadota	Gammaproteobacteria	Pseudomonadales	Pseudomonadaceae	Pseudomonas
ARBN206		NR_028619.1	99.336	903	5	1	1	903	302	1203	0	1633	Bacteria	Pseudomonadota	Gammaproteobacteria	Pseudomonadales	Pseudomonadaceae	Pseudomonas
ARBN206		NR_148763.1	99.114	903	8	0	1	903	301	1203	0	1624	Bacteria	Pseudomonadota	Gammaproteobacteria	Pseudomonadales	Pseudomonadaceae	Pseudomonas
ARBN206		NR_146827.1	99.114	903	8	0	1	903	254	1156	0	1624	Bacteria	Pseudomonadota	Gammaproteobacteria	Pseudomonadales	Pseudomonadaceae	Pseudomonas
ARBN206		NR_178761.1	99.114	903	8	0	1	903	230	1132	0	1624	Bacteria	Pseudomonadota	Gammaproteobacteria	Pseudomonadales	Pseudomonadaceae	Pseudomonas
ARBN302	OR809444	NR_118858.1	99.214	891	7	0	1	891	262	1152	0	1607	Bacteria	Pseudomonadota	Gammaproteobacteria	Enterobacterales	Erwiniaceae	Erwinia
ARBN302		NR_119365.1	98.878	891	10	0	1	891	284	1174	0	1594	Bacteria	Pseudomonadota	Gammaproteobacteria	Enterobacterales	Erwiniaceae	Erwinia
ARBN302		NR_041976.1	98.878	891	10	0	1	891	290	1180	0	1591	Bacteria	Pseudomonadota	Gammaproteobacteria	Enterobacterales	Erwiniaceae	Erwinia
ARBN302		NR_104724.1	98.765	891	11	0	1	891	282	1172	0	1585	Bacteria	Pseudomonadota	Gammaproteobacteria	Enterobacterales	Erwiniaceae	Erwinia
ARBN302		NR_114078.1	98.653	891	12	0	1	891	282	1172	0	1581	Bacteria	Pseudomonadota	Gammaproteobacteria	Enterobacterales	Erwiniaceae	Erwinia
ARBN302		NR_117000.1	98.653	891	12	0	1	891	282	1172	0	1581	Bacteria	Pseudomonadota	Gammaproteobacteria	Enterobacterales	Erwiniaceae	Erwinia
ARBN302		NR_026049.1	98.653	891	12	0	1	891	260	1150	0	1580	Bacteria	Pseudomonadota	Gammaproteobacteria	Enterobacterales	Erwiniaceae	Erwinia
ARBN302		NR_119364.1	98.541	891	13	0	1	891	282	1172	0	1578	Bacteria	Pseudomonadota	Gammaproteobacteria	Enterobacterales	Erwiniaceae	Erwinia
ARBN302		NR_118431.1	98.206	892	14	2	1	891	282	1172	0	1557	Bacteria	Pseudomonadota	Gammaproteobacteria	Enterobacterales	Erwiniaceae	Erwinia
ARBN302		NR_104932.1	98.204	891	16	0	1	891	302	1192	0	1557	Bacteria	Pseudomonadota	Gammaproteobacteria	Enterobacterales	Erwiniaceae	Erwinia
ARBS101	OR809445	NR_026395.1	100	741	0	0	1	741	368	1108	0	1369	Bacteria	Pseudomonadota	Gammaproteobacteria	Pseudomonadales	Pseudomonadaceae	Pseudomonas
ARBS101		NR_181571.1	99.46	741	4	0	1	741	375	1115	0	1347	Bacteria	Pseudomonadota	Gammaproteobacteria	Pseudomonadales	Pseudomonadaceae	Pseudomonas
ARBS101		NR_029063.1	99.46	741	4	0	1	741	369	1109	0	1347	Bacteria	Pseudomonadota	Gammaproteobacteria	Pseudomonadales	Pseudomonadaceae	Pseudomonas
ARBS101		NR_169411.1	99.325	741	5	0	1	741	368	1108	0	1341	Bacteria	Pseudomonadota	Gammaproteobacteria	Pseudomonadales	Pseudomonadaceae	Pseudomonas
ARBS101		NR_181427.1	99.325	741	5	0	1	741	375	1115	0	1341	Bacteria	Pseudomonadota	Gammaproteobacteria	Pseudomonadales	Pseudomonadaceae	Pseudomonas
ARBS101		NR_179327.1	99.325	741	5	0	1	741	321	1061	0	1341	Bacteria	Pseudomonadota	Gammaproteobacteria	Pseudomonadales	Pseudomonadaceae	Pseudomonas
ARBS101		NR_179168.1	99.19	741	6	0	1	741	371	1111	0	1336	Bacteria	Pseudomonadota	Gammaproteobacteria	Pseudomonadales	Pseudomonadaceae	Pseudomonas
ARBS101		NR_029103.1	99.191	742	4	2	1	741	369	1109	0	1336	Bacteria	Pseudomonadota	Gammaproteobacteria	Pseudomonadales	Pseudomonadaceae	Pseudomonas
ARBS101		NR_178340.1	99.186	737	5	1	4	739	18	754	0	1327	Bacteria	Pseudomonadota	Gammaproteobacteria	Pseudomonadales	Pseudomonadaceae	Pseudomonas
ARBS101		NR_137215.1	98.92	741	8	0	1	741	355	1095	0	1325	Bacteria	Pseudomonadota	Gammaproteobacteria	Pseudomonadales	Pseudomonadaceae	Pseudomonas
ARBS102	OR809446	NR_179337.1	100	756	0	0	1	756	341	1096	0	1397	Bacteria	Pseudomonadota	Gammaproteobacteria	Pseudomonadales	Pseudomonadaceae	Pseudomonas
ARBS102		NR_179450.1	100	756	0	0	1	756	308	1063	0	1397	Bacteria	Pseudomonadota	Gammaproteobacteria	Pseudomonadales	Pseudomonadaceae	Pseudomonas
ARBS102		NR_028987.1	100	756	0	0	1	756	337	1092	0	1397	Bacteria	Pseudomonadota	Gammaproteobacteria	Pseudomonadales	Pseudomonadaceae	Pseudomonas
ARBS102		NR_028986.1	100	756	0	0	1	756	337	1092	0	1397	Bacteria	Pseudomonadota	Gammaproteobacteria	Pseudomonadales	Pseudomonadaceae	Pseudomonas
ARBS102		NR_042392.1	100	756	0	0	1	756	287	1042	0	1397	Bacteria	Pseudomonadota	Gammaproteobacteria	Pseudomonadales	Pseudomonadaceae	Pseudomonas
ARBS102		NR_179315.1	99.735	756	2	0	1	756	310	1065	0	1386	Bacteria	Pseudomonadota	Gammaproteobacteria	Pseudomonadales	Pseudomonadaceae	Pseudomonas
ARBS102		NR_025587.1	99.735	756	2	0	1	756	345	1100	0	1386	Bacteria	Pseudomonadota	Gammaproteobacteria	Pseudomonadales	Pseudomonadaceae	Pseudomonas
ARBS102		NR_025586.1	99.735	756	2	0	1	756	345	1100	0	1386	Bacteria	Pseudomonadota	Gammaproteobacteria	Pseudomonadales	Pseudomonadaceae	Pseudomonas
ARBS102		NR_179481.1	99.604	757	1	2	1	756	270	1025	0	1380	Bacteria	Pseudomonadota	Gammaproteobacteria	Pseudomonadales	Pseudomonadaceae	Pseudomonas
ARBS102		NR_179384.1	99.603	756	3	0	1	756	350	1105	0	1380	Bacteria	Pseudomonadota	Gammaproteobacteria	Pseudomonadales	Pseudomonadaceae	Pseudomonas
ARBS103	OR809447	NR_179384.1	100	823	0	0	1	823	331	1153	0	1520	Bacteria	Pseudomonadota	Gammaproteobacteria	Pseudomonadales	Pseudomonadaceae	Pseudomonas
ARBS103		NR_114911.1	100	823	0	0	1	823	341	1163	0	1520	Bacteria	Pseudomonadota	Gammaproteobacteria	Pseudomonadales	Pseudomonadaceae	Pseudomonas
ARBS103		NR_117821.1	100	823	0	0	1	823	290	1112	0	1520	Bacteria	Pseudomonadota	Gammaproteobacteria	Pseudomonadales	Pseudomonadaceae	Pseudomonas
ARBS103		NR_170438.1	99.878	823	1	0	1	823	327	1149	0	1515	Bacteria	Pseudomonadota	Gammaproteobacteria	Pseudomonadales	Pseudomonadaceae	Pseudomonas
ARBS103		NR_179315.1	99.878	823	1	0	1	823	291	1113	0	1515	Bacteria	Pseudomonadota	Gammaproteobacteria	Pseudomonadales	Pseudomonadaceae	Pseudomonas
ARBS103		NR_025587.1	99.878	823	1	0	1	823	326	1148	0	1515	Bacteria	Pseudomonadota	Gammaproteobacteria	Pseudomonadales	Pseudomonadaceae	Pseudomonas
ARBS103		NR_025586.1	99.878	823	1	0	1	823	326	1148	0	1515	Bacteria	Pseudomonadota	Gammaproteobacteria	Pseudomonadales	Pseudomonadaceae	Pseudomonas
ARBS103		NR_169460.1	99.635	823	3	0	1	823	323	1145	0	1504	Bacteria	Pseudomonadota	Gammaproteobacteria	Pseudomonadales	Pseudomonadaceae	Pseudomonas
ARBS103		NR_179337.1	99.635	823	3	0	1	823	322	1144	0	1504	Bacteria	Pseudomonadota	Gammaproteobacteria	Pseudomonadales	Pseudomonadaceae	Pseudomonas
ARBS103		NR_179450.1	99.635	823	3	0	1	823	289	1111	0	1504	Bacteria	Pseudomonadota	Gammaproteobacteria	Pseudomonadales	Pseudomonadaceae	Pseudomonas
ARBS104	OR809448	NR_179227.1	99.374	799	5	0	1	799	341	1139	0	1448	Bacteria	Pseudomonadota	Gammaproteobacteria	Pseudomonadales	Pseudomonadaceae	Pseudomonas
ARBS104		NR_025588.1	99.249	799	6	0	1	799	329	1127	0	1443	Bacteria	Pseudomonadota	Gammaproteobacteria	Pseudomonadales	Pseudomonadaceae	Pseudomonas
ARBS104		NR_025103.1	99.249	799	6	0	1	799	313	1111	0	1443	Bacteria	Pseudomonadota	Gammaproteobacteria	Pseudomonadales	Pseudomonadaceae	Pseudomonas
ARBS104		NR_179365.1	99.124	799	7	0	1	799	300	1098	0	1437	Bacteria	Pseudomonadota	Gammaproteobacteria	Pseudomonadales	Pseudomonadaceae	Pseudomonas
ARBS104		NR_178482.1	99.125	800	5	2	1	799	311	1109	0	1437	Bacteria	Pseudomonadota	Gammaproteobacteria	Pseudomonadales	Pseudomonadaceae	Pseudomonas
ARBS104		NR_024909.1	99.124	799	7	0	1	799	334	1132	0	1437	Bacteria	Pseudomonadota	Gammaproteobacteria	Pseudomonadales	Pseudomonadaceae	Pseudomonas
ARBS104		NR_181528.1	99	800	6	2	1	799	295	1093	0	1432	Bacteria	Pseudomonadota	Gammaproteobacteria	Pseudomonadales	Pseudomonadaceae	Pseudomonas
ARBS104		NR_178481.1	98.999	799	8	0	1	799	311	1109	0	1432	Bacteria	Pseudomonadota	Gammaproteobacteria	Pseudomonadales	Pseudomonadaceae	Pseudomonas
ARBS104		NR_178342.1	99	800	6	2	1	799	321	1119	0	1432	Bacteria	Pseudomonadota	Gammaproteobacteria	Pseudomonadales	Pseudomonadaceae	Pseudomonas
ARBS104		NR_024912.1	98.874	799	9	0	1	799	334	1132	0	1426	Bacteria	Pseudomonadota	Gammaproteobacteria	Pseudomonadales	Pseudomonadaceae	Pseudomonas
ARBS205	OR809449	NR_043555.1	99.884	861	1	0	1	861	263	1123	0	1585	Bacteria	Bacteroidota	Sphingobacteriia	Sphingobacteriales	Sphingobacteriaceae	Pedobacter
ARBS205		NR_132685.1	99.187	861	7	0	1	861	293	1153	0	1552	Bacteria	Bacteroidota	Sphingobacteriia	Sphingobacteriales	Sphingobacteriaceae	Pedobacter
ARBS205		NR_044005.1	99.071	861	8	0	1	861	292	1152	0	1546	Bacteria	Bacteroidota	Sphingobacteriia	Sphingobacteriales	Sphingobacteriaceae	Pedobacter
ARBS205		NR_149278.1	98.958	864	6	3	1	861	291	1154	0	1543	Bacteria	Bacteroidota	Sphingobacteriia	Sphingobacteriales	Sphingobacteriaceae	Pedobacter
ARBS205		NR_179485.1	98.955	861	9	0	1	861	316	1176	0	1541	Bacteria	Bacteroidota	Sphingobacteriia	Sphingobacteriales	Sphingobacteriaceae	Pedobacter
ARBS205		NR_132668.1	98.955	861	9	0	1	861	198	1058	0	1541	Bacteria	Bacteroidota	Sphingobacteriia	Sphingobacteriales	Sphingobacteriaceae	Pedobacter
ARBS205		NR_164958.1	98.839	861	10	0	1	861	292	1152	0	1535	Bacteria	Bacteroidota	Sphingobacteriia	Sphingobacteriales	Sphingobacteriaceae	Pedobacter
ARBS205		NR_156064.1	98.722	861	11	0	1	861	312	1172	0	1530	Bacteria	Bacteroidota	Sphingobacteriia	Sphingobacteriales	Sphingobacteriaceae	Pedobacter
ARBS205		NR_044382.1	98.722	861	11	0	1	861	226	1086	0	1530	Bacteria	Bacteroidota	Sphingobacteriia	Sphingobacteriales	Sphingobacteriaceae	Pedobacter
ARBS205		NR_043543.1	98.492	862	12	1	1	861	283	1144	0	1519	Bacteria	Bacteroidota	Sphingobacteriia	Sphingobacteriales	Sphingobacteriaceae	Pedobacter
ARBS302	OR809450	NR_178342.1	100	831	0	0	1	831	307	1137	0	1535	Bacteria	Pseudomonadota	Gammaproteobacteria	Pseudomonadales	Pseudomonadaceae	Pseudomonas
ARBS302		NR_178482.1	99.88	831	1	0	1	831	297	1127	0	1530	Bacteria	Pseudomonadota	Gammaproteobacteria	Pseudomonadales	Pseudomonadaceae	Pseudomonas
ARBS302		NR_178481.1	99.88	831	1	0	1	831	297	1127	0	1530	Bacteria	Pseudomonadota	Gammaproteobacteria	Pseudomonadales	Pseudomonadaceae	Pseudomonas
ARBS302		NR_181528.1	99.759	831	2	0	1	831	281	1111	0	1524	Bacteria	Pseudomonadota	Gammaproteobacteria	Pseudomonadales	Pseudomonadaceae	Pseudomonas
ARBS302		NR_181838.1	99.639	831	3	0	1	831	330	1160	0	1519	Bacteria	Pseudomonadota	Gammaproteobacteria	Pseudomonadales	Pseudomonadaceae	Pseudomonas
ARBS302		NR_179483.1	99.639	831	3	0	1	831	210	1040	0	1519	Bacteria	Pseudomonadota	Gammaproteobacteria	Pseudomonadales	Pseudomonadaceae	Pseudomonas
ARBS302		NR_025103.1	99.639	832	1	2	1	831	299	1129	0	1519	Bacteria	Pseudomonadota	Gammaproteobacteria	Pseudomonadales	Pseudomonadaceae	Pseudomonas
ARBS302		NR_181703.1	99.519	831	4	0	1	831	334	1164	0	1513	Bacteria	Pseudomonadota	Gammaproteobacteria	Pseudomonadales	Pseudomonadaceae	Pseudomonas
ARBS302		NR_180743.1	99.519	831	4	0	1	831	308	1138	0	1513	Bacteria	Pseudomonadota	Gammaproteobacteria	Pseudomonadales	Pseudomonadaceae	Pseudomonas
ARBS302		NR_025588.1	99.519	832	2	2	1	831	315	1145	0	1513	Bacteria	Pseudomonadota	Gammaproteobacteria	Pseudomonadales	Pseudomonadaceae	Pseudomonas
ARBS303	OR809451	NR_024911.1	100	843	0	0	1	843	312	1154	0	1557	Bacteria	Pseudomonadota	Gammaproteobacteria	Pseudomonadales	Pseudomonadaceae	Pseudomonas
ARBS303		NR_025102.1	99.881	843	1	0	1	843	291	1133	0	1554	Bacteria	Pseudomonadota	Gammaproteobacteria	Pseudomonadales	Pseudomonadaceae	Pseudomonas
ARBS303		NR_181728.1	99.881	843	1	0	1	843	305	1147	0	1552	Bacteria	Pseudomonadota	Gammaproteobacteria	Pseudomonadales	Pseudomonadaceae	Pseudomonas
ARBS303		NR_112074.1	99.526	843	4	0	1	843	296	1138	0	1543	Bacteria	Pseudomonadota	Gammaproteobacteria	Pseudomonadales	Pseudomonadaceae	Pseudomonas
ARBS303		NR_179384.1	99.644	843	3	0	1	843	312	1154	0	1541	Bacteria	Pseudomonadota	Gammaproteobacteria	Pseudomonadales	Pseudomonadaceae	Pseudomonas
ARBS303		NR_114911.1	99.644	843	3	0	1	843	322	1164	0	1541	Bacteria	Pseudomonadota	Gammaproteobacteria	Pseudomonadales	Pseudomonadaceae	Pseudomonas
ARBS303		NR_117821.1	99.644	843	3	0	1	843	271	1113	0	1541	Bacteria	Pseudomonadota	Gammaproteobacteria	Pseudomonadales	Pseudomonadaceae	Pseudomonas
ARBS303		NR_170438.1	99.526	843	4	0	1	843	308	1150	0	1535	Bacteria	Pseudomonadota	Gammaproteobacteria	Pseudomonadales	Pseudomonadaceae	Pseudomonas
ARBS303		NR_179315.1	99.526	843	4	0	1	843	272	1114	0	1535	Bacteria	Pseudomonadota	Gammaproteobacteria	Pseudomonadales	Pseudomonadaceae	Pseudomonas
ARBS303		NR_025587.1	99.526	843	4	0	1	843	307	1149	0	1535	Bacteria	Pseudomonadota	Gammaproteobacteria	Pseudomonadales	Pseudomonadaceae	Pseudomonas
ARBS304	OR809452	NR_178975.1	100	792	0	0	1	792	318	1109	0	1463	Bacteria	Pseudomonadota	Gammaproteobacteria	Pseudomonadales	Pseudomonadaceae	Pseudomonas
ARBS304		NR_148764.1	100	792	0	0	1	792	339	1130	0	1463	Bacteria	Pseudomonadota	Gammaproteobacteria	Pseudomonadales	Pseudomonadaceae	Pseudomonas
ARBS304		NR_028619.1	100	792	0	0	1	792	340	1131	0	1463	Bacteria	Pseudomonadota	Gammaproteobacteria	Pseudomonadales	Pseudomonadaceae	Pseudomonas
ARBS304		NR_117552.1	99.874	792	1	0	1	792	319	1110	0	1458	Bacteria	Pseudomonadota	Gammaproteobacteria	Pseudomonadales	Pseudomonadaceae	Pseudomonas
ARBS304		NR_024946.1	99.747	792	2	0	1	792	327	1118	0	1452	Bacteria	Pseudomonadota	Gammaproteobacteria	Pseudomonadales	Pseudomonadaceae	Pseudomonas
ARBS304		NR_149823.1	99.621	792	3	0	1	792	290	1081	0	1447	Bacteria	Pseudomonadota	Gammaproteobacteria	Pseudomonadales	Pseudomonadaceae	Pseudomonas
ARBS304		NR_113578.1	99.495	792	4	0	1	792	319	1110	0	1445	Bacteria	Pseudomonadota	Gammaproteobacteria	Pseudomonadales	Pseudomonadaceae	Pseudomonas
ARBS304		NR_136473.1	99.495	792	4	0	1	792	322	1113	0	1443	Bacteria	Pseudomonadota	Gammaproteobacteria	Pseudomonadales	Pseudomonadaceae	Pseudomonas
ARBS304		NR_178974.1	99.369	792	5	0	1	792	318	1109	0	1435	Bacteria	Pseudomonadota	Gammaproteobacteria	Pseudomonadales	Pseudomonadaceae	Pseudomonas
ARBS304		NR_148763.1	99.242	792	6	0	1	792	339	1130	0	1430	Bacteria	Pseudomonadota	Gammaproteobacteria	Pseudomonadales	Pseudomonadaceae	Pseudomonas
GFBN101	OR809453	NR_042129.1	99.54	869	3	1	1	868	297	1165	0	1587	Bacteria	Pseudomonadota	Alphaproteobacteria	Sphingomonadales	Sphingomonadaceae	Sphingomonas
GFBN101		NR_117830.1	99.194	868	7	0	1	868	286	1153	0	1565	Bacteria	Pseudomonadota	Alphaproteobacteria	Sphingomonadales	Sphingomonadaceae	Sphingomonas
GFBN101		NR_042128.1	98.848	868	10	0	1	868	297	1164	0	1552	Bacteria	Pseudomonadota	Alphaproteobacteria	Sphingomonadales	Sphingomonadaceae	Sphingomonas
GFBN101		NR_181765.1	98.848	868	10	0	1	868	262	1129	0	1548	Bacteria	Pseudomonadota	Alphaproteobacteria	Sphingomonadales	Sphingomonadaceae	Sphingomonas
GFBN101		NR_157757.1	98.733	868	11	0	1	868	280	1147	0	1543	Bacteria	Pseudomonadota	Alphaproteobacteria	Sphingomonadales	Sphingomonadaceae	Sphingomonas
GFBN101		NR_146851.1	98.733	868	11	0	1	868	292	1159	0	1543	Bacteria	Pseudomonadota	Alphaproteobacteria	Sphingomonadales	Sphingomonadaceae	Sphingomonas
GFBN101		NR_042130.1	98.389	869	13	1	1	868	294	1162	0	1530	Bacteria	Pseudomonadota	Alphaproteobacteria	Sphingomonadales	Sphingomonadaceae	Sphingomonas
GFBN101		NR_117716.1	97.465	868	22	0	1	868	293	1160	0	1482	Bacteria	Pseudomonadota	Alphaproteobacteria	Sphingomonadales	Sphingomonadaceae	Sphingomonas
GFBN101		NR_134812.1	97.235	868	24	0	1	868	282	1149	0	1471	Bacteria	Pseudomonadota	Alphaproteobacteria	Sphingomonadales	Sphingomonadaceae	Sphingomonas
GFBN101		NR_134182.1	97.235	868	24	0	1	868	298	1165	0	1471	Bacteria	Pseudomonadota	Alphaproteobacteria	Sphingomonadales	Sphingomonadaceae	Sphingomonas
GFBN103	OR809454	NR_133791.1	99.405	840	5	0	1	840	331	1170	0	1524	Bacteria	Bacteroidota	Sphingobacteriia	Sphingobacteriales	Sphingobacteriaceae	Mucilaginibacter
GFBN103		NR_118407.1	98.81	840	10	0	1	840	330	1169	0	1496	Bacteria	Bacteroidota	Sphingobacteriia	Sphingobacteriales	Sphingobacteriaceae	Mucilaginibacter
GFBN103		NR_175523.1	98.333	840	14	0	1	840	311	1150	0	1474	Bacteria	Bacteroidota	Sphingobacteriia	Sphingobacteriales	Sphingobacteriaceae	Mucilaginibacter
GFBN103		NR_180328.1	97.381	840	22	0	1	840	331	1170	0	1430	Bacteria	Bacteroidota	Sphingobacteriia	Sphingobacteriales	Sphingobacteriaceae	Mucilaginibacter
GFBN103		NR_181232.1	97.262	840	23	0	1	840	319	1158	0	1424	Bacteria	Bacteroidota	Sphingobacteriia	Sphingobacteriales	Sphingobacteriaceae	Mucilaginibacter
GFBN103		NR_181229.1	97.262	840	23	0	1	840	319	1158	0	1424	Bacteria	Bacteroidota	Sphingobacteriia	Sphingobacteriales	Sphingobacteriaceae	Mucilaginibacter
GFBN103		NR_152043.1	97.262	840	23	0	1	840	290	1129	0	1424	Bacteria	Bacteroidota	Sphingobacteriia	Sphingobacteriales	Sphingobacteriaceae	Mucilaginibacter
GFBN103		NR_178699.1	97.262	840	22	1	1	840	283	1121	0	1423	Bacteria	Bacteroidota	Sphingobacteriia	Sphingobacteriales	Sphingobacteriaceae	Mucilaginibacter
GFBN103		NR_181228.1	97.143	840	24	0	1	840	319	1158	0	1419	Bacteria	Bacteroidota	Sphingobacteriia	Sphingobacteriales	Sphingobacteriaceae	Mucilaginibacter
GFBN103		NR_181225.1	97.143	840	24	0	1	840	319	1158	0	1419	Bacteria	Bacteroidota	Sphingobacteriia	Sphingobacteriales	Sphingobacteriaceae	Mucilaginibacter
GFBN105	OR809455	NR_178342.1	99.398	831	4	1	1	831	315	1144	0	1507	Bacteria	Pseudomonadota	Gammaproteobacteria	Pseudomonadales	Pseudomonadaceae	Pseudomonas
GFBN105		NR_178482.1	99.278	831	5	1	1	831	305	1134	0	1502	Bacteria	Pseudomonadota	Gammaproteobacteria	Pseudomonadales	Pseudomonadaceae	Pseudomonas
GFBN105		NR_178481.1	99.278	831	5	1	1	831	305	1134	0	1502	Bacteria	Pseudomonadota	Gammaproteobacteria	Pseudomonadales	Pseudomonadaceae	Pseudomonas
GFBN105		NR_181528.1	99.158	831	6	1	1	831	289	1118	0	1496	Bacteria	Pseudomonadota	Gammaproteobacteria	Pseudomonadales	Pseudomonadaceae	Pseudomonas
GFBN105		NR_181838.1	99.037	831	7	1	1	831	338	1167	0	1491	Bacteria	Pseudomonadota	Gammaproteobacteria	Pseudomonadales	Pseudomonadaceae	Pseudomonas
GFBN105		NR_179483.1	99.037	831	7	1	1	831	218	1047	0	1491	Bacteria	Pseudomonadota	Gammaproteobacteria	Pseudomonadales	Pseudomonadaceae	Pseudomonas
GFBN105		NR_025103.1	99.038	832	5	3	1	831	307	1136	0	1491	Bacteria	Pseudomonadota	Gammaproteobacteria	Pseudomonadales	Pseudomonadaceae	Pseudomonas
GFBN105		NR_181703.1	98.917	831	8	1	1	831	342	1171	0	1485	Bacteria	Pseudomonadota	Gammaproteobacteria	Pseudomonadales	Pseudomonadaceae	Pseudomonas
GFBN105		NR_180743.1	98.917	831	8	1	1	831	316	1145	0	1485	Bacteria	Pseudomonadota	Gammaproteobacteria	Pseudomonadales	Pseudomonadaceae	Pseudomonas
GFBN105		NR_025588.1	98.918	832	6	3	1	831	323	1152	0	1485	Bacteria	Pseudomonadota	Gammaproteobacteria	Pseudomonadales	Pseudomonadaceae	Pseudomonas
GFBN107	OR809456	NR_113583.1	99.884	863	1	0	1	863	318	1180	0	1589	Bacteria	Pseudomonadota	Gammaproteobacteria	Pseudomonadales	Pseudomonadaceae	Pseudomonas
GFBN107		NR_024928.1	99.884	863	1	0	1	863	331	1193	0	1589	Bacteria	Pseudomonadota	Gammaproteobacteria	Pseudomonadales	Pseudomonadaceae	Pseudomonas
GFBN107		NR_024901.1	99.884	863	1	0	1	863	331	1193	0	1589	Bacteria	Pseudomonadota	Gammaproteobacteria	Pseudomonadales	Pseudomonadaceae	Pseudomonas
GFBN107		NR_114225.1	99.768	863	2	0	1	863	318	1180	0	1585	Bacteria	Pseudomonadota	Gammaproteobacteria	Pseudomonadales	Pseudomonadaceae	Pseudomonas
GFBN107		NR_178976.1	99.652	863	3	0	1	863	317	1179	0	1578	Bacteria	Pseudomonadota	Gammaproteobacteria	Pseudomonadales	Pseudomonadaceae	Pseudomonas
GFBN107		NR_179365.1	99.537	863	4	0	1	863	297	1159	0	1572	Bacteria	Pseudomonadota	Gammaproteobacteria	Pseudomonadales	Pseudomonadaceae	Pseudomonas
GFBN107		NR_156987.1	99.537	863	4	0	1	863	326	1188	0	1572	Bacteria	Pseudomonadota	Gammaproteobacteria	Pseudomonadales	Pseudomonadaceae	Pseudomonas
GFBN107		NR_156986.1	99.537	863	4	0	1	863	326	1188	0	1572	Bacteria	Pseudomonadota	Gammaproteobacteria	Pseudomonadales	Pseudomonadaceae	Pseudomonas
GFBN107		NR_113600.1	99.537	863	4	0	1	863	318	1180	0	1572	Bacteria	Pseudomonadota	Gammaproteobacteria	Pseudomonadales	Pseudomonadaceae	Pseudomonas
GFBN107		NR_043425.1	99.421	863	5	0	1	863	336	1198	0	1568	Bacteria	Pseudomonadota	Gammaproteobacteria	Pseudomonadales	Pseudomonadaceae	Pseudomonas
GFBN201	OR809457	NR_181422.1	98.168	819	13	2	1	817	279	1097	0	1432	Bacteria	Pseudomonadota	Betaproteobacteria	Burkholderiales	Oxalobacteraceae	Rugamonas
GFBN201		NR_180977.1	98.046	819	14	2	1	817	311	1129	0	1423	Bacteria	Pseudomonadota	Betaproteobacteria	Burkholderiales	Oxalobacteraceae	Duganella
GFBN201		NR_180845.1	97.924	819	15	2	1	817	335	1153	0	1417	Bacteria	Pseudomonadota	Betaproteobacteria	Burkholderiales	Oxalobacteraceae	Rugamonas
GFBN201		NR_104915.1	97.802	819	16	2	1	817	333	1151	0	1411	Bacteria	Pseudomonadota	Betaproteobacteria	Burkholderiales	Oxalobacteraceae	Rugamonas
GFBN201		NR_179101.1	97.439	820	17	4	1	817	291	1109	0	1395	Bacteria	Pseudomonadota	Betaproteobacteria	Burkholderiales	Oxalobacteraceae	Pseudoduganella
GFBN201		NR_132608.1	97.317	820	18	4	1	817	295	1113	0	1391	Bacteria	Pseudomonadota	Betaproteobacteria	Burkholderiales	Oxalobacteraceae	Janthinobacterium
GFBN201		NR_170540.1	97.317	820	18	4	1	817	337	1155	0	1389	Bacteria	Pseudomonadota	Betaproteobacteria	Burkholderiales	Oxalobacteraceae	Janthinobacterium
GFBN201		NR_164625.1	97.195	820	19	4	1	817	330	1148	0	1384	Bacteria	Pseudomonadota	Betaproteobacteria	Burkholderiales	Oxalobacteraceae	Janthinobacterium
GFBN201		NR_026365.1	97.195	820	19	4	1	817	316	1134	0	1384	Bacteria	Pseudomonadota	Betaproteobacteria	Burkholderiales	Oxalobacteraceae	Janthinobacterium
GFBN201		NR_125708.1	97.073	820	20	4	1	817	317	1135	0	1380	Bacteria	Bacteroidota	Flavobacteriia	Flavobacteriales	Weeksellaceae	Empedobacter
GFBN204	OR809458	NR_114214.1	99.296	852	6	0	1	852	313	1164	0	1541	Bacteria	Pseudomonadota	Betaproteobacteria	Burkholderiales	Comamonadaceae	Variovorax
GFBN204		NR_041588.1	99.296	852	6	0	1	852	311	1162	0	1541	Bacteria	Pseudomonadota	Betaproteobacteria	Burkholderiales	Comamonadaceae	Variovorax
GFBN204		NR_169353.1	99.062	853	6	2	1	852	319	1170	0	1530	Bacteria	Pseudomonadota	Betaproteobacteria	Burkholderiales	Comamonadaceae	Variovorax
GFBN204		NR_112562.1	98.828	853	8	2	1	852	332	1183	0	1519	Bacteria	Pseudomonadota	Betaproteobacteria	Burkholderiales	Comamonadaceae	Variovorax
GFBN204		NR_178837.1	98.709	852	11	0	1	852	322	1173	0	1513	Bacteria	Pseudomonadota	Betaproteobacteria	Burkholderiales	Comamonadaceae	Variovorax
GFBN204		NR_113736.1	98.709	852	11	0	1	852	313	1164	0	1513	Bacteria	Pseudomonadota	Betaproteobacteria	Burkholderiales	Comamonadaceae	Variovorax
GFBN204		NR_134828.1	98.71	853	9	2	1	852	282	1133	0	1513	Bacteria	Pseudomonadota	Betaproteobacteria	Burkholderiales	Comamonadaceae	Variovorax
GFBN204		NR_113329.1	98.709	852	11	0	1	852	303	1154	0	1513	Bacteria	Pseudomonadota	Betaproteobacteria	Burkholderiales	Comamonadaceae	Variovorax
GFBN204		NR_036930.1	98.709	852	11	0	1	852	303	1154	0	1513	Bacteria	Pseudomonadota	Betaproteobacteria	Burkholderiales	Comamonadaceae	Variovorax
GFBN204		NR_179934.1	98.592	852	12	0	1	852	296	1147	0	1507	Bacteria	Pseudomonadota	Betaproteobacteria	Burkholderiales	Comamonadaceae	Variovorax
GFBN205	OR809459	NR_042129.1	99.431	878	4	1	1	877	293	1170	0	1598	Bacteria	Pseudomonadota	Alphaproteobacteria	Sphingomonadales	Sphingomonadaceae	Sphingomonas
GFBN205		NR_117830.1	99.088	877	8	0	1	877	282	1158	0	1576	Bacteria	Pseudomonadota	Alphaproteobacteria	Sphingomonadales	Sphingomonadaceae	Sphingomonas
GFBN205		NR_042128.1	98.746	877	11	0	1	877	293	1169	0	1563	Bacteria	Pseudomonadota	Alphaproteobacteria	Sphingomonadales	Sphingomonadaceae	Sphingomonas
GFBN205		NR_181765.1	98.746	877	11	0	1	877	258	1134	0	1559	Bacteria	Pseudomonadota	Alphaproteobacteria	Sphingomonadales	Sphingomonadaceae	Sphingomonas
GFBN205		NR_157757.1	98.632	877	12	0	1	877	276	1152	0	1554	Bacteria	Pseudomonadota	Alphaproteobacteria	Sphingomonadales	Sphingomonadaceae	Sphingomonas
GFBN205		NR_146851.1	98.632	877	12	0	1	877	288	1164	0	1554	Bacteria	Pseudomonadota	Alphaproteobacteria	Sphingomonadales	Sphingomonadaceae	Sphingomonas
GFBN205		NR_042130.1	98.292	878	14	1	1	877	290	1167	0	1541	Bacteria	Pseudomonadota	Alphaproteobacteria	Sphingomonadales	Sphingomonadaceae	Sphingomonas
GFBN205		NR_117716.1	97.605	877	21	0	1	877	289	1165	0	1504	Bacteria	Pseudomonadota	Alphaproteobacteria	Sphingomonadales	Sphingomonadaceae	Sphingomonas
GFBN205		NR_042192.1	97.263	877	24	0	1	877	270	1146	0	1489	Bacteria	Pseudomonadota	Alphaproteobacteria	Sphingomonadales	Sphingomonadaceae	Sphingomonas
GFBN205		NR_134812.1	97.149	877	25	0	1	877	278	1154	0	1482	Bacteria	Pseudomonadota	Alphaproteobacteria	Sphingomonadales	Sphingomonadaceae	Sphingomonas
GFBN206	OR809460	NR_114735.1	98.936	752	8	0	1	752	353	1104	0	1349	Bacteria	Pseudomonadota	Gammaproteobacteria	Enterobacterales	Erwiniaceae	Pantoea
GFBN206		NR_041978.1	98.936	752	8	0	1	752	339	1090	0	1345	Bacteria	Pseudomonadota	Gammaproteobacteria	Enterobacterales	Erwiniaceae	Pantoea
GFBN206		NR_104943.1	98.803	752	9	0	1	752	318	1069	0	1339	Bacteria	Pseudomonadota	Gammaproteobacteria	Enterobacterales	Erwiniaceae	Pantoea
GFBN206		NR_114111.1	98.803	752	8	1	1	752	356	1106	0	1338	Bacteria	Pseudomonadota	Gammaproteobacteria	Enterobacterales	Erwiniaceae	Pantoea
GFBN206		NR_116112.1	98.168	764	14	0	1	764	277	1040	0	1336	Bacteria	Pseudomonadota	Gammaproteobacteria	Enterobacterales	Erwiniaceae	Pantoea
GFBN206		NR_114505.1	98.404	752	12	0	1	752	130	881	0	1336	Bacteria	Pseudomonadota	Gammaproteobacteria	Enterobacterales	Erwiniaceae	Pantoea
GFBN206		NR_116247.1	98.67	752	10	0	1	752	277	1028	0	1334	Bacteria	Pseudomonadota	Gammaproteobacteria	Enterobacterales	Erwiniaceae	Pantoea
GFBN206		NR_116751.1	98.404	752	12	0	1	752	278	1029	0	1332	Bacteria	Pseudomonadota	Gammaproteobacteria	Enterobacterales	Erwiniaceae	Pantoea
GFBN206		NR_118431.1	97.906	764	16	0	1	764	354	1117	0	1325	Bacteria	Pseudomonadota	Gammaproteobacteria	Enterobacterales	Erwiniaceae	Erwinia
GFBN206		NR_116748.1	98.406	753	10	2	1	752	278	1029	0	1323	Bacteria	Pseudomonadota	Gammaproteobacteria	Enterobacterales	Erwiniaceae	Pantoea
GFBN303	OR809461	NR_181874.1	99.775	889	2	0	1	889	296	1184	0	1631	Bacteria	Actinomycetota	Actinomycetes	Micrococcales	Microbacteriaceae	Curtobacterium
GFBN303		NR_181607.1	99.775	889	2	0	1	889	282	1170	0	1631	Bacteria	Actinomycetota	Actinomycetes	Micrococcales	Microbacteriaceae	Curtobacterium
GFBN303		NR_116064.1	99.775	889	2	0	1	889	288	1176	0	1631	Bacteria	Actinomycetota	Actinomycetes	Micrococcales	Microbacteriaceae	Curtobacterium
GFBN303		NR_025467.1	99.775	889	2	0	1	889	288	1176	0	1631	Bacteria	Actinomycetota	Actinomycetes	Micrococcales	Microbacteriaceae	Curtobacterium
GFBN303		NR_104839.1	99.775	889	2	0	1	889	292	1180	0	1631	Bacteria	Actinomycetota	Actinomycetes	Micrococcales	Microbacteriaceae	Curtobacterium
GFBN303		NR_026157.1	99.55	889	4	0	1	889	288	1176	0	1624	Bacteria	Actinomycetota	Actinomycetes	Micrococcales	Microbacteriaceae	Curtobacterium
GFBN303		NR_181606.1	99.55	889	4	0	1	889	259	1147	0	1620	Bacteria	Actinomycetota	Actinomycetes	Micrococcales	Microbacteriaceae	Curtobacterium
GFBN303		NR_115034.1	99.55	889	4	0	1	889	288	1176	0	1620	Bacteria	Actinomycetota	Actinomycetes	Micrococcales	Microbacteriaceae	Curtobacterium
GFBN303		NR_042315.1	99.55	889	4	0	1	889	305	1193	0	1620	Bacteria	Actinomycetota	Actinomycetes	Micrococcales	Microbacteriaceae	Curtobacterium
GFBN303		NR_026156.1	99.55	889	4	0	1	889	288	1176	0	1620	Bacteria	Actinomycetota	Actinomycetes	Micrococcales	Microbacteriaceae	Curtobacterium
GFBN104	OR809462	NR_026395.1	100	686	0	0	1	686	407	1092	0	1267	Bacteria	Pseudomonadota	Gammaproteobacteria	Pseudomonadales	Pseudomonadaceae	Pseudomonas
GFBN104		NR_181571.1	99.417	686	4	0	1	686	414	1099	0	1245	Bacteria	Pseudomonadota	Gammaproteobacteria	Pseudomonadales	Pseudomonadaceae	Pseudomonas
GFBN104		NR_029063.1	99.417	686	4	0	1	686	408	1093	0	1245	Bacteria	Pseudomonadota	Gammaproteobacteria	Pseudomonadales	Pseudomonadaceae	Pseudomonas
GFBN104		NR_169411.1	99.271	686	5	0	1	686	407	1092	0	1240	Bacteria	Pseudomonadota	Gammaproteobacteria	Pseudomonadales	Pseudomonadaceae	Pseudomonas
GFBN104		NR_181427.1	99.271	686	5	0	1	686	414	1099	0	1240	Bacteria	Pseudomonadota	Gammaproteobacteria	Pseudomonadales	Pseudomonadaceae	Pseudomonas
GFBN104		NR_179327.1	99.271	686	5	0	1	686	360	1045	0	1240	Bacteria	Pseudomonadota	Gammaproteobacteria	Pseudomonadales	Pseudomonadaceae	Pseudomonas
GFBN104		NR_178340.1	99.271	686	5	0	1	686	55	740	0	1240	Bacteria	Pseudomonadota	Gammaproteobacteria	Pseudomonadales	Pseudomonadaceae	Pseudomonas
GFBN104		NR_179168.1	99.125	686	6	0	1	686	410	1095	0	1234	Bacteria	Pseudomonadota	Gammaproteobacteria	Pseudomonadales	Pseudomonadaceae	Pseudomonas
GFBN104		NR_029103.1	99.127	687	4	2	1	686	408	1093	0	1234	Bacteria	Pseudomonadota	Gammaproteobacteria	Pseudomonadales	Pseudomonadaceae	Pseudomonas
GFBN104		NR_137215.1	98.834	686	8	0	1	686	394	1079	0	1223	Bacteria	Pseudomonadota	Gammaproteobacteria	Pseudomonadales	Pseudomonadaceae	Pseudomonas
GFBN307	OR809463	NR_178556.1	100	710	0	0	1	710	401	1110	0	1312	Bacteria	Actinomycetota	Actinomycetes	Micrococcales	Micrococcaceae	Arthrobacter
GFBN307		NR_104702.1	99.859	710	1	0	1	710	390	1099	0	1306	Bacteria	Actinomycetota	Actinomycetes	Micrococcales	Micrococcaceae	Arthrobacter
GFBN307		NR_108846.1	98.873	710	8	0	1	710	401	1110	0	1267	Bacteria	Actinomycetota	Actinomycetes	Micrococcales	Micrococcaceae	Arthrobacter
GFBN307		NR_159109.1	98.873	710	8	0	1	710	390	1099	0	1267	Bacteria	Actinomycetota	Actinomycetes	Micrococcales	Micrococcaceae	Arthrobacter
GFBN307		NR_042258.1	98.734	711	5	3	1	710	394	1101	0	1260	Bacteria	Actinomycetota	Actinomycetes	Micrococcales	Micrococcaceae	Arthrobacter
GFBN307		NR_117254.1	98.594	711	7	3	1	710	403	1111	0	1254	Bacteria	Actinomycetota	Actinomycetes	Micrococcales	Micrococcaceae	Arthrobacter
GFBN307		NR_117355.1	98.453	711	8	3	1	710	344	1052	0	1249	Bacteria	Actinomycetota	Actinomycetes	Micrococcales	Micrococcaceae	Arthrobacter
GFBN307		NR_180909.1	98.028	710	13	1	1	710	403	1111	0	1232	Bacteria	Actinomycetota	Actinomycetes	Micrococcales	Micrococcaceae	Arthrobacter
GFBN307		NR_025003.1	98.028	710	13	1	1	710	384	1092	0	1232	Bacteria	Actinomycetota	Actinomycetes	Micrococcales	Micrococcaceae	Arthrobacter
GFBN307		NR_024783.1	97.187	711	18	2	1	710	380	1089	0	1201	Bacteria	Actinomycetota	Actinomycetes	Micrococcales	Micrococcaceae	Arthrobacter
GFBS102	OR809464	NR_125644.1	99.639	832	3	0	1	832	323	1154	0	1520	Bacteria	Actinomycetota	Actinomycetes	Micrococcales	Microbacteriaceae	Frondihabitans
GFBS102		NR_117029.1	98.798	832	10	0	1	832	284	1115	0	1482	Bacteria	Actinomycetota	Actinomycetes	Micrococcales	Microbacteriaceae	Frondihabitans
GFBS102		NR_179698.1	97.362	834	16	5	1	832	333	1162	0	1413	Bacteria	Actinomycetota	Actinomycetes	Micrococcales	Microbacteriaceae	Subtercola
GFBS102		NR_115023.1	97.136	838	17	6	1	832	303	1139	0	1408	Bacteria	Actinomycetota	Actinomycetes	Micrococcales	Microbacteriaceae	Subtercola
GFBS102		NR_025075.1	97.136	838	17	6	1	832	303	1139	0	1408	Bacteria	Actinomycetota	Actinomycetes	Micrococcales	Microbacteriaceae	Subtercola
GFBS102		NR_181272.1	96.875	832	24	1	1	832	286	1115	0	1391	Bacteria	Actinomycetota	Actinomycetes	Micrococcales	Microbacteriaceae	Rathayibacter
GFBS102		NR_178770.1	96.875	832	24	1	1	832	283	1112	0	1391	Bacteria	Actinomycetota	Actinomycetes	Micrococcales	Microbacteriaceae	Rathayibacter
GFBS102		NR_115032.1	96.875	832	24	1	1	832	312	1141	0	1391	Bacteria	Actinomycetota	Actinomycetes	Micrococcales	Microbacteriaceae	Rathayibacter
GFBS102		NR_026158.1	96.875	832	24	1	1	832	312	1141	0	1391	Bacteria	Actinomycetota	Actinomycetes	Micrococcales	Microbacteriaceae	Rathayibacter
GFBS102		NR_118543.1	96.755	832	25	1	1	832	333	1162	0	1386	Bacteria	Actinomycetota	Actinomycetes	Micrococcales	Microbacteriaceae	Rathayibacter
GFBS103	OR809465	NR_125644.1	100	912	0	0	1	912	265	1176	0	1685	Bacteria	Actinomycetota	Actinomycetes	Micrococcales	Microbacteriaceae	Frondihabitans
GFBS103		NR_117029.1	98.575	912	13	0	1	912	226	1137	0	1613	Bacteria	Actinomycetota	Actinomycetes	Micrococcales	Microbacteriaceae	Frondihabitans
GFBS103		NR_179698.1	97.921	914	13	5	1	912	275	1184	0	1578	Bacteria	Actinomycetota	Actinomycetes	Micrococcales	Microbacteriaceae	Subtercola
GFBS103		NR_115023.1	97.712	918	14	6	1	912	245	1161	0	1572	Bacteria	Actinomycetota	Actinomycetes	Micrococcales	Microbacteriaceae	Subtercola
GFBS103		NR_025075.1	97.712	918	14	6	1	912	245	1161	0	1572	Bacteria	Actinomycetota	Actinomycetes	Micrococcales	Microbacteriaceae	Subtercola
GFBS103		NR_181272.1	97.478	912	21	1	1	912	228	1137	0	1555	Bacteria	Actinomycetota	Actinomycetes	Micrococcales	Microbacteriaceae	Rathayibacter
GFBS103		NR_178770.1	97.478	912	21	1	1	912	225	1134	0	1555	Bacteria	Actinomycetota	Actinomycetes	Micrococcales	Microbacteriaceae	Rathayibacter
GFBS103		NR_115032.1	97.478	912	21	1	1	912	254	1163	0	1555	Bacteria	Actinomycetota	Actinomycetes	Micrococcales	Microbacteriaceae	Rathayibacter
GFBS103		NR_026158.1	97.478	912	21	1	1	912	254	1163	0	1555	Bacteria	Actinomycetota	Actinomycetes	Micrococcales	Microbacteriaceae	Rathayibacter
GFBS103		NR_118543.1	97.368	912	22	1	1	912	275	1184	0	1550	Bacteria	Actinomycetota	Actinomycetes	Micrococcales	Microbacteriaceae	Rathayibacter
GFBS201	OR809466	NR_113647.1	99.772	878	2	0	1	878	299	1176	0	1611	Bacteria	Pseudomonadota	Gammaproteobacteria	Pseudomonadales	Pseudomonadaceae	Pseudomonas
GFBS201		NR_115642.1	99.772	878	2	0	1	878	290	1167	0	1611	Bacteria	Pseudomonadota	Gammaproteobacteria	Pseudomonadales	Pseudomonadaceae	Pseudomonas
GFBS201		NR_114476.1	99.772	878	2	0	1	878	307	1184	0	1611	Bacteria	Pseudomonadota	Gammaproteobacteria	Pseudomonadales	Pseudomonadaceae	Pseudomonas
GFBS201		NR_115715.1	99.772	878	2	0	1	878	319	1196	0	1611	Bacteria	Pseudomonadota	Gammaproteobacteria	Pseudomonadales	Pseudomonadaceae	Pseudomonas
GFBS201		NR_156852.1	99.658	878	3	0	1	878	277	1154	0	1605	Bacteria	Pseudomonadota	Gammaproteobacteria	Pseudomonadales	Pseudomonadaceae	Pseudomonas
GFBS201		NR_029051.1	99.658	878	3	0	1	878	239	1116	0	1605	Bacteria	Pseudomonadota	Gammaproteobacteria	Pseudomonadales	Pseudomonadaceae	Pseudomonas
GFBS201		NR_179337.1	99.317	878	6	0	1	878	303	1180	0	1589	Bacteria	Pseudomonadota	Gammaproteobacteria	Pseudomonadales	Pseudomonadaceae	Pseudomonas
GFBS201		NR_179315.1	99.317	878	6	0	1	878	272	1149	0	1589	Bacteria	Pseudomonadota	Gammaproteobacteria	Pseudomonadales	Pseudomonadaceae	Pseudomonas
GFBS201		NR_179450.1	99.317	878	6	0	1	878	270	1147	0	1589	Bacteria	Pseudomonadota	Gammaproteobacteria	Pseudomonadales	Pseudomonadaceae	Pseudomonas
GFBS201		NR_043420.1	99.317	878	6	0	1	878	317	1194	0	1589	Bacteria	Pseudomonadota	Gammaproteobacteria	Pseudomonadales	Pseudomonadaceae	Pseudomonas
GFBS202	OR809467	NR_181730.1	99.504	807	4	0	1	807	380	1186	0	1469	Bacteria	Pseudomonadota	Gammaproteobacteria	Pseudomonadales	Pseudomonadaceae	Pseudomonas
GFBS202		NR_181857.1	99.38	807	5	0	1	807	432	1238	0	1463	Bacteria	Pseudomonadota	Gammaproteobacteria	Pseudomonadales	Pseudomonadaceae	Pseudomonas
GFBS202		NR_179480.1	99.38	807	5	0	1	807	325	1131	0	1463	Bacteria	Pseudomonadota	Gammaproteobacteria	Pseudomonadales	Pseudomonadaceae	Pseudomonas
GFBS202		NR_181265.1	99.257	807	6	0	1	807	401	1207	0	1458	Bacteria	Pseudomonadota	Gammaproteobacteria	Pseudomonadales	Pseudomonadaceae	Pseudomonas
GFBS202		NR_041952.1	99.133	807	7	0	1	807	374	1180	0	1452	Bacteria	Pseudomonadota	Gammaproteobacteria	Pseudomonadales	Pseudomonadaceae	Pseudomonas
GFBS202		NR_159301.1	98.888	809	5	4	1	807	308	1114	0	1441	Bacteria	Pseudomonadota	Gammaproteobacteria	Pseudomonadales	Pseudomonadaceae	Pseudomonas
GFBS202		NR_180737.1	98.885	807	9	0	1	807	375	1181	0	1441	Bacteria	Pseudomonadota	Gammaproteobacteria	Pseudomonadales	Pseudomonadaceae	Pseudomonas
GFBS202		NR_179168.1	98.885	807	9	0	1	807	397	1203	0	1441	Bacteria	Pseudomonadota	Gammaproteobacteria	Pseudomonadales	Pseudomonadaceae	Pseudomonas
GFBS202		NR_029103.1	98.888	809	5	4	1	807	395	1201	0	1441	Bacteria	Pseudomonadota	Gammaproteobacteria	Pseudomonadales	Pseudomonadaceae	Pseudomonas
GFBS202		NR_169411.1	98.761	807	10	0	1	807	394	1200	0	1435	Bacteria	Pseudomonadota	Gammaproteobacteria	Pseudomonadales	Pseudomonadaceae	Pseudomonas
GFBS204	OR809468	NR_180863.1	99.665	895	3	0	1	895	319	1213	0	1637	Bacteria	Pseudomonadota	Gammaproteobacteria	Enterobacterales	Yersiniaceae	Serratia
GFBS204		NR_114158.1	99.665	895	3	0	1	895	295	1189	0	1637	Bacteria	Pseudomonadota	Gammaproteobacteria	Enterobacterales	Yersiniaceae	Serratia
GFBS204		NR_037111.1	99.665	895	3	0	1	895	301	1195	0	1637	Bacteria	Pseudomonadota	Gammaproteobacteria	Enterobacterales	Yersiniaceae	Serratia
GFBS204		NR_114579.1	99.33	896	5	1	1	895	280	1175	0	1620	Bacteria	Pseudomonadota	Gammaproteobacteria	Enterobacterales	Yersiniaceae	Serratia
GFBS204		NR_037112.1	98.998	898	4	4	1	895	303	1198	0	1604	Bacteria	Pseudomonadota	Gammaproteobacteria	Enterobacterales	Yersiniaceae	Serratia
GFBS204		NR_114575.1	98.886	898	5	4	1	895	279	1174	0	1600	Bacteria	Pseudomonadota	Gammaproteobacteria	Enterobacterales	Yersiniaceae	Serratia
GFBS204		NR_180981.1	98.884	896	9	1	1	895	302	1197	0	1598	Bacteria	Pseudomonadota	Gammaproteobacteria	Enterobacterales	Yersiniaceae	Rahnella
GFBS204		NR_169374.1	98.559	902	4	8	1	895	321	1220	0	1585	Bacteria	Pseudomonadota	Gammaproteobacteria	Enterobacterales	Yersiniaceae	Serratia
GFBS204		NR_113616.1	98.328	897	12	3	1	895	295	1190	0	1583	Bacteria	Pseudomonadota	Gammaproteobacteria	Enterobacterales	Yersiniaceae	Serratia
GFBS204		NR_122057.1	98.551	897	10	3	1	895	323	1218	0	1581	Bacteria	Pseudomonadota	Gammaproteobacteria	Enterobacterales	Yersiniaceae	Serratia
GFBS205	OR809469	NR_108216.1	99.132	922	8	0	1	922	258	1179	0	1659	Bacteria	Pseudomonadota	Betaproteobacteria	Burkholderiales	Oxalobacteraceae	Duganella
GFBS205		NR_170535.1	99.024	922	9	0	1	922	304	1225	0	1653	Bacteria	Pseudomonadota	Betaproteobacteria	Burkholderiales	Oxalobacteraceae	Duganella
GFBS205		NR_181015.1	98.482	922	14	0	1	922	304	1225	0	1626	Bacteria	Pseudomonadota	Betaproteobacteria	Burkholderiales	Oxalobacteraceae	Duganella
GFBS205		NR_170536.1	98.373	922	15	0	1	922	302	1223	0	1620	Bacteria	Pseudomonadota	Betaproteobacteria	Burkholderiales	Oxalobacteraceae	Duganella
GFBS205		NR_180843.1	98.375	923	13	2	1	922	302	1223	0	1620	Bacteria	Pseudomonadota	Betaproteobacteria	Burkholderiales	Oxalobacteraceae	Duganella
GFBS205		NR_108217.1	98.373	922	15	0	1	922	261	1182	0	1620	Bacteria	Pseudomonadota	Betaproteobacteria	Burkholderiales	Oxalobacteraceae	Duganella
GFBS205		NR_180845.1	98.158	923	15	2	1	922	302	1223	0	1609	Bacteria	Pseudomonadota	Betaproteobacteria	Burkholderiales	Oxalobacteraceae	Rugamonas
GFBS205		NR_181016.1	97.941	923	17	2	1	922	306	1227	0	1598	Bacteria	Pseudomonadota	Betaproteobacteria	Burkholderiales	Oxalobacteraceae	Duganella
GFBS205		NR_180583.1	97.835	924	16	4	1	922	302	1223	0	1596	Bacteria	Pseudomonadota	Betaproteobacteria	Burkholderiales	Oxalobacteraceae	Rugamonas
GFBS205		NR_152711.1	97.831	922	20	0	1	922	266	1187	0	1594	Bacteria	Pseudomonadota	Betaproteobacteria	Burkholderiales	Oxalobacteraceae	Pseudoduganella
GFBS302	OR809470	NR_026395.1	99.895	950	1	0	1	950	292	1241	0	1749	Bacteria	Pseudomonadota	Gammaproteobacteria	Pseudomonadales	Pseudomonadaceae	Pseudomonas
GFBS302		NR_181571.1	99.579	950	4	0	1	950	299	1248	0	1733	Bacteria	Pseudomonadota	Gammaproteobacteria	Pseudomonadales	Pseudomonadaceae	Pseudomonas
GFBS302		NR_029063.1	99.474	950	5	0	1	950	293	1242	0	1729	Bacteria	Pseudomonadota	Gammaproteobacteria	Pseudomonadales	Pseudomonadaceae	Pseudomonas
GFBS302		NR_169411.1	99.474	950	5	0	1	950	292	1241	0	1727	Bacteria	Pseudomonadota	Gammaproteobacteria	Pseudomonadales	Pseudomonadaceae	Pseudomonas
GFBS302		NR_181427.1	99.474	950	5	0	1	950	299	1248	0	1727	Bacteria	Pseudomonadota	Gammaproteobacteria	Pseudomonadales	Pseudomonadaceae	Pseudomonas
GFBS302		NR_179168.1	99.368	950	6	0	1	950	295	1244	0	1722	Bacteria	Pseudomonadota	Gammaproteobacteria	Pseudomonadales	Pseudomonadaceae	Pseudomonas
GFBS302		NR_179327.1	99.263	950	7	0	1	950	245	1194	0	1718	Bacteria	Pseudomonadota	Gammaproteobacteria	Pseudomonadales	Pseudomonadaceae	Pseudomonas
GFBS302		NR_029103.1	99.264	951	5	2	1	950	293	1242	0	1716	Bacteria	Pseudomonadota	Gammaproteobacteria	Pseudomonadales	Pseudomonadaceae	Pseudomonas
GFBS302		NR_137215.1	99.158	950	8	0	1	950	279	1228	0	1711	Bacteria	Pseudomonadota	Gammaproteobacteria	Pseudomonadales	Pseudomonadaceae	Pseudomonas
GFBS302		NR_181265.1	98.947	950	10	0	1	950	299	1248	0	1700	Bacteria	Pseudomonadota	Gammaproteobacteria	Pseudomonadales	Pseudomonadaceae	Pseudomonas
GFBS303	OR809471	NR_104932.1	100	892	0	0	1	892	316	1207	0	1648	Bacteria	Pseudomonadota	Gammaproteobacteria	Enterobacterales	Erwiniaceae	Erwinia
GFBS303		NR_118431.1	99.888	892	1	0	1	892	296	1187	0	1644	Bacteria	Pseudomonadota	Gammaproteobacteria	Enterobacterales	Erwiniaceae	Erwinia
GFBS303		NR_118858.1	98.991	892	9	0	1	892	276	1167	0	1598	Bacteria	Pseudomonadota	Gammaproteobacteria	Enterobacterales	Erwiniaceae	Erwinia
GFBS303		NR_148650.1	98.991	892	7	2	1	892	305	1194	0	1596	Bacteria	Pseudomonadota	Gammaproteobacteria	Enterobacterales	Erwiniaceae	Erwinia
GFBS303		NR_104828.1	98.544	893	12	1	1	892	285	1177	0	1580	Bacteria	Pseudomonadota	Gammaproteobacteria	Enterobacterales	Erwiniaceae	Erwinia
GFBS303		NR_114078.1	98.43	892	14	0	1	892	296	1187	0	1572	Bacteria	Pseudomonadota	Gammaproteobacteria	Enterobacterales	Erwiniaceae	Erwinia
GFBS303		NR_041976.1	98.43	892	14	0	1	892	304	1195	0	1570	Bacteria	Pseudomonadota	Gammaproteobacteria	Enterobacterales	Erwiniaceae	Erwinia
GFBS303		NR_026049.1	98.43	892	14	0	1	892	274	1165	0	1570	Bacteria	Pseudomonadota	Gammaproteobacteria	Enterobacterales	Erwiniaceae	Erwinia
GFBS303		NR_119365.1	98.318	892	15	0	1	892	298	1189	0	1568	Bacteria	Pseudomonadota	Gammaproteobacteria	Enterobacterales	Erwiniaceae	Erwinia
GFBS303		NR_119364.1	98.318	892	15	0	1	892	296	1187	0	1568	Bacteria	Pseudomonadota	Gammaproteobacteria	Enterobacterales	Erwiniaceae	Erwinia
GFBS304		NR_152639.1	99.664	894	3	0	1	894	282	1175	0	1635	Bacteria	Pseudomonadota	Gammaproteobacteria	Pseudomonadales	Pseudomonadaceae	Pseudomonas
GFBS304	OR809472	NR_117826.1	99.664	894	3	0	1	894	270	1163	0	1635	Bacteria	Pseudomonadota	Gammaproteobacteria	Pseudomonadales	Pseudomonadaceae	Pseudomonas
GFBS304		NR_156815.1	99.553	894	4	0	1	894	327	1220	0	1629	Bacteria	Pseudomonadota	Gammaproteobacteria	Pseudomonadales	Pseudomonadaceae	Pseudomonas
GFBS304		NR_114216.1	99.553	894	4	0	1	894	300	1193	0	1629	Bacteria	Pseudomonadota	Gammaproteobacteria	Pseudomonadales	Pseudomonadaceae	Pseudomonas
GFBS304		NR_028929.1	99.553	894	4	0	1	894	315	1208	0	1629	Bacteria	Pseudomonadota	Gammaproteobacteria	Pseudomonadales	Pseudomonadaceae	Pseudomonas
GFBS304		NR_028906.1	99.553	894	4	0	1	894	337	1230	0	1629	Bacteria	Pseudomonadota	Gammaproteobacteria	Pseudomonadales	Pseudomonadaceae	Pseudomonas
GFBS304		NR_117022.1	99.553	894	4	0	1	894	305	1198	0	1629	Bacteria	Pseudomonadota	Gammaproteobacteria	Pseudomonadales	Pseudomonadaceae	Pseudomonas
GFBS304		NR_117177.1	99.553	894	4	0	1	894	316	1209	0	1629	Bacteria	Pseudomonadota	Gammaproteobacteria	Pseudomonadales	Pseudomonadaceae	Pseudomonas
GFBS304		NR_024902.1	99.553	894	4	0	1	894	313	1206	0	1629	Bacteria	Pseudomonadota	Gammaproteobacteria	Pseudomonadales	Pseudomonadaceae	Pseudomonas
GFBS304		NR_037135.1	99.553	894	3	1	1	894	279	1171	0	1628	Bacteria	Pseudomonadota	Gammaproteobacteria	Pseudomonadales	Pseudomonadaceae	Pseudomonas
GFBS305	OR809473	NR_180894.1	98.585	919	13	0	1	919	306	1224	0	1626	Bacteria	Pseudomonadota	Betaproteobacteria	Burkholderiales	Oxalobacteraceae	Massilia
GFBS305		NR_116872.1	98.585	919	13	0	1	919	271	1189	0	1626	Bacteria	Pseudomonadota	Betaproteobacteria	Burkholderiales	Oxalobacteraceae	Massilia
GFBS305		NR_180896.1	98.259	919	16	0	1	919	306	1224	0	1615	Bacteria	Pseudomonadota	Betaproteobacteria	Burkholderiales	Oxalobacteraceae	Massilia
GFBS305		NR_180893.1	98.368	919	15	0	1	919	306	1224	0	1615	Bacteria	Pseudomonadota	Betaproteobacteria	Burkholderiales	Oxalobacteraceae	Massilia
GFBS305		NR_171529.1	98.37	920	13	2	1	919	304	1222	0	1615	Bacteria	Pseudomonadota	Betaproteobacteria	Burkholderiales	Oxalobacteraceae	Massilia
GFBS305		NR_044274.1	98.268	924	11	4	1	919	292	1215	0	1613	Bacteria	Pseudomonadota	Betaproteobacteria	Burkholderiales	Oxalobacteraceae	Massilia
GFBS305		NR_180895.1	98.041	919	18	0	1	919	306	1224	0	1607	Bacteria	Pseudomonadota	Betaproteobacteria	Burkholderiales	Oxalobacteraceae	Massilia
GFBS305		NR_178603.1	98.15	919	17	0	1	919	287	1205	0	1604	Bacteria	Pseudomonadota	Betaproteobacteria	Burkholderiales	Oxalobacteraceae	Massilia
GFBS305		NR_136470.1	98.15	919	17	0	1	919	274	1192	0	1604	Bacteria	Pseudomonadota	Betaproteobacteria	Burkholderiales	Oxalobacteraceae	Massilia
GFBS305		NR_117180.1	97.941	923	15	3	1	919	281	1203	0	1598	Bacteria	Pseudomonadota	Betaproteobacteria	Burkholderiales	Oxalobacteraceae	Massilia
GFBS306	OR809474	NR_181102.1	99.457	920	5	0	1	920	239	1158	0	1672	Bacteria	Bacteroidota	Flavobacteriia	Flavobacteriales	Flavobacteriaceae	Flavobacterium
GFBS306		NR_180024.1	99.457	920	5	0	1	920	210	1129	0	1672	Bacteria	Bacteroidota	Flavobacteriia	Flavobacteriales	Flavobacteriaceae	Flavobacterium
GFBS306		NR_145952.1	99.348	920	6	0	1	920	284	1203	0	1666	Bacteria	Bacteroidota	Flavobacteriia	Flavobacteriales	Flavobacteriaceae	Flavobacterium
GFBS306		NR_133746.1	99.348	920	6	0	1	920	286	1205	0	1666	Bacteria	Bacteroidota	Flavobacteriia	Flavobacteriales	Flavobacteriaceae	Flavobacterium
GFBS306		NR_118480.1	99.348	920	6	0	1	920	208	1127	0	1666	Bacteria	Bacteroidota	Flavobacteriia	Flavobacteriales	Flavobacteriaceae	Flavobacterium
GFBS306		NR_041057.1	99.348	920	6	0	1	920	266	1185	0	1666	Bacteria	Bacteroidota	Flavobacteriia	Flavobacteriales	Flavobacteriaceae	Flavobacterium
GFBS306		NR_178535.1	99.132	922	6	2	1	920	222	1143	0	1657	Bacteria	Bacteroidota	Flavobacteriia	Flavobacteriales	Flavobacteriaceae	Flavobacterium
GFBS306		NR_118475.1	99.022	920	9	0	1	920	208	1127	0	1652	Bacteria	Bacteroidota	Flavobacteriia	Flavobacteriales	Flavobacteriaceae	Flavobacterium
GFBS306		NR_180023.1	99.022	920	9	0	1	920	210	1129	0	1650	Bacteria	Bacteroidota	Flavobacteriia	Flavobacteriales	Flavobacteriaceae	Flavobacterium
GFBS306		NR_042470.1	99.022	920	9	0	1	920	276	1195	0	1650	Bacteria	Bacteroidota	Flavobacteriia	Flavobacteriales	Flavobacteriaceae	Flavobacterium
GLBN101	OR809475	NR_115024.1	99.588	971	4	0	1	971	236	1206	0	1772	Bacteria	Actinomycetota	Actinomycetes	Micrococcales	Microbacteriaceae	Subtercola
GLBN101		NR_025074.1	99.588	971	4	0	1	971	236	1206	0	1772	Bacteria	Actinomycetota	Actinomycetes	Micrococcales	Microbacteriaceae	Subtercola
GLBN101		NR_044236.1	97.631	971	21	1	1	971	305	1273	0	1664	Bacteria	Actinomycetota	Actinomycetes	Micrococcales	Microbacteriaceae	Leifsonia
GLBN101		NR_115030.1	96.273	966	36	0	6	971	241	1206	0	1585	Bacteria	Actinomycetota	Actinomycetes	Micrococcales	Microbacteriaceae	Agromyces
GLBN101		NR_029092.1	96.273	966	36	0	6	971	241	1206	0	1585	Bacteria	Actinomycetota	Actinomycetes	Micrococcales	Microbacteriaceae	Agromyces
GLBN101		NR_181465.1	96.266	964	36	0	5	968	272	1235	0	1581	Bacteria	Actinomycetota	Actinomycetes	Micrococcales	Microbacteriaceae	Leucobacter
GLBN101		NR_180854.1	96.281	968	29	5	5	968	273	1237	0	1581	Bacteria	Actinomycetota	Actinomycetes	Micrococcales	Microbacteriaceae	Microbacterium
GLBN101		NR_119081.1	96.17	966	37	0	6	971	251	1216	0	1581	Bacteria	Actinomycetota	Actinomycetes	Micrococcales	Microbacteriaceae	Agromyces
GLBN101		NR_115029.1	96.17	966	37	0	6	971	251	1216	0	1581	Bacteria	Actinomycetota	Actinomycetes	Micrococcales	Microbacteriaceae	Agromyces
GLBN101		NR_043304.1	96.17	966	35	2	6	971	244	1207	0	1578	Bacteria	Actinomycetota	Actinomycetes	Micrococcales	Microbacteriaceae	Microbacterium
GLBN302	OR809476	NR_179803.1	100	963	0	0	1	963	178	1140	0	1779	Bacteria	Pseudomonadota	Alphaproteobacteria	Hyphomicrobiales	Rhizobiaceae	Rhizobium
GLBN302		NR_116255.1	99.065	963	9	0	1	963	207	1169	0	1729	Bacteria	Pseudomonadota	Alphaproteobacteria	Hyphomicrobiales	Rhizobiaceae	Rhizobium
GLBN302		NR_116254.1	98.446	965	11	4	1	963	212	1174	0	1696	Bacteria	Pseudomonadota	Alphaproteobacteria	Hyphomicrobiales	Rhizobiaceae	Rhizobium
GLBN302		NR_180083.1	98.34	964	14	2	1	963	249	1211	0	1690	Bacteria	Pseudomonadota	Alphaproteobacteria	Hyphomicrobiales	Rhizobiaceae	Rhizobium
GLBN302		NR_137242.1	98.34	964	14	2	1	963	252	1214	0	1690	Bacteria	Pseudomonadota	Alphaproteobacteria	Hyphomicrobiales	Rhizobiaceae	Rhizobium
GLBN302		NR_137241.1	98.34	964	14	2	1	963	252	1214	0	1690	Bacteria	Pseudomonadota	Alphaproteobacteria	Hyphomicrobiales	Rhizobiaceae	Rhizobium
GLBN302		NR_137399.1	98.34	964	14	2	1	963	251	1213	0	1690	Bacteria	Pseudomonadota	Alphaproteobacteria	Hyphomicrobiales	Rhizobiaceae	Rhizobium
GLBN302		NR_178708.1	98.34	964	14	2	1	963	208	1170	0	1690	Bacteria	Pseudomonadota	Alphaproteobacteria	Hyphomicrobiales	Rhizobiaceae	Rhizobium
GLBN302		NR_074499.2	98.237	964	15	2	1	963	259	1221	0	1685	Bacteria	Pseudomonadota	Alphaproteobacteria	Hyphomicrobiales	Rhizobiaceae	Rhizobium
GLBN302		NR_180514.1	98.237	964	15	2	1	963	240	1202	0	1685	Bacteria	Pseudomonadota	Alphaproteobacteria	Hyphomicrobiales	Rhizobiaceae	Rhizobium
GLBN303	OR809477	NR_179803.1	100	989	0	0	1	989	163	1151	0	1827	Bacteria	Pseudomonadota	Alphaproteobacteria	Hyphomicrobiales	Rhizobiaceae	Rhizobium
GLBN303		NR_116255.1	99.09	989	9	0	1	989	192	1180	0	1777	Bacteria	Pseudomonadota	Alphaproteobacteria	Hyphomicrobiales	Rhizobiaceae	Rhizobium
GLBN303		NR_116254.1	98.486	991	11	4	1	989	197	1185	0	1744	Bacteria	Pseudomonadota	Alphaproteobacteria	Hyphomicrobiales	Rhizobiaceae	Rhizobium
GLBN303		NR_180083.1	98.384	990	14	2	1	989	234	1222	0	1738	Bacteria	Pseudomonadota	Alphaproteobacteria	Hyphomicrobiales	Rhizobiaceae	Rhizobium
GLBN303		NR_137242.1	98.384	990	14	2	1	989	237	1225	0	1738	Bacteria	Pseudomonadota	Alphaproteobacteria	Hyphomicrobiales	Rhizobiaceae	Rhizobium
GLBN303		NR_137241.1	98.384	990	14	2	1	989	237	1225	0	1738	Bacteria	Pseudomonadota	Alphaproteobacteria	Hyphomicrobiales	Rhizobiaceae	Rhizobium
GLBN303		NR_137399.1	98.384	990	14	2	1	989	236	1224	0	1738	Bacteria	Pseudomonadota	Alphaproteobacteria	Hyphomicrobiales	Rhizobiaceae	Rhizobium
GLBN303		NR_178708.1	98.384	990	14	2	1	989	193	1181	0	1738	Bacteria	Pseudomonadota	Alphaproteobacteria	Hyphomicrobiales	Rhizobiaceae	Rhizobium
GLBN303		NR_074499.2	98.283	990	15	2	1	989	244	1232	0	1733	Bacteria	Pseudomonadota	Alphaproteobacteria	Hyphomicrobiales	Rhizobiaceae	Rhizobium
GLBN303		NR_180514.1	98.283	990	15	2	1	989	225	1213	0	1733	Bacteria	Pseudomonadota	Alphaproteobacteria	Hyphomicrobiales	Rhizobiaceae	Rhizobium
GLBS101	OR809478	NR_125644.1	99.685	951	3	0	1	951	270	1220	0	1740	Bacteria	Actinomycetota	Actinomycetes	Micrococcales	Microbacteriaceae	Frondihabitans
GLBS101		NR_117029.1	98.948	951	10	0	1	951	231	1181	0	1701	Bacteria	Actinomycetota	Actinomycetes	Micrococcales	Microbacteriaceae	Frondihabitans
GLBS101		NR_179698.1	97.587	953	17	5	1	951	280	1228	0	1628	Bacteria	Actinomycetota	Actinomycetes	Micrococcales	Microbacteriaceae	Subtercola
GLBS101		NR_115023.1	97.388	957	18	6	1	951	250	1205	0	1622	Bacteria	Actinomycetota	Actinomycetes	Micrococcales	Microbacteriaceae	Subtercola
GLBS101		NR_025075.1	97.388	957	18	6	1	951	250	1205	0	1622	Bacteria	Actinomycetota	Actinomycetes	Micrococcales	Microbacteriaceae	Subtercola
GLBS101		NR_181272.1	97.161	951	25	1	1	951	233	1181	0	1605	Bacteria	Actinomycetota	Actinomycetes	Micrococcales	Microbacteriaceae	Rathayibacter
GLBS101		NR_178770.1	97.161	951	25	1	1	951	230	1178	0	1605	Bacteria	Actinomycetota	Actinomycetes	Micrococcales	Microbacteriaceae	Rathayibacter
GLBS101		NR_115032.1	97.161	951	25	1	1	951	259	1207	0	1605	Bacteria	Actinomycetota	Actinomycetes	Micrococcales	Microbacteriaceae	Rathayibacter
GLBS101		NR_026158.1	97.161	951	25	1	1	951	259	1207	0	1605	Bacteria	Actinomycetota	Actinomycetes	Micrococcales	Microbacteriaceae	Rathayibacter
GLBS101		NR_118543.1	97.056	951	26	1	1	951	280	1228	0	1600	Bacteria	Actinomycetota	Actinomycetes	Micrococcales	Microbacteriaceae	Rathayibacter
GLBS102	OR809479	NR_179803.1	100	946	0	0	1	946	185	1130	0	1748	Bacteria	Pseudomonadota	Alphaproteobacteria	Hyphomicrobiales	Rhizobiaceae	Rhizobium
GLBS102		NR_116255.1	99.153	944	8	0	1	944	214	1157	0	1700	Bacteria	Pseudomonadota	Alphaproteobacteria	Hyphomicrobiales	Rhizobiaceae	Rhizobium
GLBS102		NR_116254.1	99.038	936	9	0	1	936	219	1154	0	1679	Bacteria	Pseudomonadota	Alphaproteobacteria	Hyphomicrobiales	Rhizobiaceae	Rhizobium
GLBS102		NR_180083.1	98.826	937	9	2	1	936	256	1191	0	1668	Bacteria	Pseudomonadota	Alphaproteobacteria	Hyphomicrobiales	Rhizobiaceae	Rhizobium
GLBS102		NR_137242.1	98.826	937	9	2	1	936	259	1194	0	1668	Bacteria	Pseudomonadota	Alphaproteobacteria	Hyphomicrobiales	Rhizobiaceae	Rhizobium
GLBS102		NR_137241.1	98.826	937	9	2	1	936	259	1194	0	1668	Bacteria	Pseudomonadota	Alphaproteobacteria	Hyphomicrobiales	Rhizobiaceae	Rhizobium
GLBS102		NR_137399.1	98.826	937	9	2	1	936	258	1193	0	1668	Bacteria	Pseudomonadota	Alphaproteobacteria	Hyphomicrobiales	Rhizobiaceae	Rhizobium
GLBS102		NR_178708.1	98.826	937	9	2	1	936	215	1150	0	1668	Bacteria	Pseudomonadota	Alphaproteobacteria	Hyphomicrobiales	Rhizobiaceae	Rhizobium
GLBS102		NR_074499.2	98.719	937	10	2	1	936	266	1201	0	1663	Bacteria	Pseudomonadota	Alphaproteobacteria	Hyphomicrobiales	Rhizobiaceae	Rhizobium
GLBS102		NR_180514.1	98.719	937	10	2	1	936	247	1182	0	1663	Bacteria	Pseudomonadota	Alphaproteobacteria	Hyphomicrobiales	Rhizobiaceae	Rhizobium
GLBS202	OR809480	NR_179803.1	100	1012	0	0	1	1012	153	1164	0	1869	Bacteria	Pseudomonadota	Alphaproteobacteria	Hyphomicrobiales	Rhizobiaceae	Rhizobium
GLBS202		NR_116255.1	99.111	1012	9	0	1	1012	182	1193	0	1820	Bacteria	Pseudomonadota	Alphaproteobacteria	Hyphomicrobiales	Rhizobiaceae	Rhizobium
GLBS202		NR_116254.1	98.521	1014	11	4	1	1012	187	1198	0	1786	Bacteria	Pseudomonadota	Alphaproteobacteria	Hyphomicrobiales	Rhizobiaceae	Rhizobium
GLBS202		NR_180083.1	98.421	1013	14	2	1	1012	224	1235	0	1781	Bacteria	Pseudomonadota	Alphaproteobacteria	Hyphomicrobiales	Rhizobiaceae	Rhizobium
GLBS202		NR_137242.1	98.421	1013	14	2	1	1012	227	1238	0	1781	Bacteria	Pseudomonadota	Alphaproteobacteria	Hyphomicrobiales	Rhizobiaceae	Rhizobium
GLBS202		NR_137241.1	98.421	1013	14	2	1	1012	227	1238	0	1781	Bacteria	Pseudomonadota	Alphaproteobacteria	Hyphomicrobiales	Rhizobiaceae	Rhizobium
GLBS202		NR_137399.1	98.421	1013	14	2	1	1012	226	1237	0	1781	Bacteria	Pseudomonadota	Alphaproteobacteria	Hyphomicrobiales	Rhizobiaceae	Rhizobium
GLBS202		NR_178708.1	98.421	1013	14	2	1	1012	183	1194	0	1781	Bacteria	Pseudomonadota	Alphaproteobacteria	Hyphomicrobiales	Rhizobiaceae	Rhizobium
GLBS202		NR_074499.2	98.322	1013	15	2	1	1012	234	1245	0	1775	Bacteria	Pseudomonadota	Alphaproteobacteria	Hyphomicrobiales	Rhizobiaceae	Rhizobium
GLBS202		NR_180514.1	98.322	1013	15	2	1	1012	215	1226	0	1775	Bacteria	Pseudomonadota	Alphaproteobacteria	Hyphomicrobiales	Rhizobiaceae	Rhizobium
GLBS302	OR809481	NR_179803.1	100	907	0	0	1	907	202	1108	0	1676	Bacteria	Pseudomonadota	Alphaproteobacteria	Hyphomicrobiales	Rhizobiaceae	Rhizobium
GLBS302		NR_116255.1	99.338	907	6	0	1	907	231	1137	0	1642	Bacteria	Pseudomonadota	Alphaproteobacteria	Hyphomicrobiales	Rhizobiaceae	Rhizobium
GLBS302		NR_116254.1	99.008	907	9	0	1	907	236	1142	0	1626	Bacteria	Pseudomonadota	Alphaproteobacteria	Hyphomicrobiales	Rhizobiaceae	Rhizobium
GLBS302		NR_180083.1	98.789	908	9	2	1	907	273	1179	0	1615	Bacteria	Pseudomonadota	Alphaproteobacteria	Hyphomicrobiales	Rhizobiaceae	Rhizobium
GLBS302		NR_137242.1	98.789	908	9	2	1	907	276	1182	0	1615	Bacteria	Pseudomonadota	Alphaproteobacteria	Hyphomicrobiales	Rhizobiaceae	Rhizobium
GLBS302		NR_137241.1	98.789	908	9	2	1	907	276	1182	0	1615	Bacteria	Pseudomonadota	Alphaproteobacteria	Hyphomicrobiales	Rhizobiaceae	Rhizobium
GLBS302		NR_137399.1	98.789	908	9	2	1	907	275	1181	0	1615	Bacteria	Pseudomonadota	Alphaproteobacteria	Hyphomicrobiales	Rhizobiaceae	Rhizobium
GLBS302		NR_178708.1	98.789	908	9	2	1	907	232	1138	0	1615	Bacteria	Pseudomonadota	Alphaproteobacteria	Hyphomicrobiales	Rhizobiaceae	Rhizobium
GLBS302		NR_074499.2	98.678	908	10	2	1	907	283	1189	0	1609	Bacteria	Pseudomonadota	Alphaproteobacteria	Hyphomicrobiales	Rhizobiaceae	Rhizobium
GLBS302		NR_180514.1	98.678	908	10	2	1	907	264	1170	0	1609	Bacteria	Pseudomonadota	Alphaproteobacteria	Hyphomicrobiales	Rhizobiaceae	Rhizobium
GRBN101	OR809482	NR_104932.1	100	939	0	0	1	939	296	1234	0	1735	Bacteria	Pseudomonadota	Gammaproteobacteria	Enterobacterales	Erwiniaceae	Erwinia
GRBN101		NR_118431.1	99.894	939	1	0	1	939	276	1214	0	1731	Bacteria	Pseudomonadota	Gammaproteobacteria	Enterobacterales	Erwiniaceae	Erwinia
GRBN101		NR_118858.1	99.042	939	9	0	1	939	256	1194	0	1685	Bacteria	Pseudomonadota	Gammaproteobacteria	Enterobacterales	Erwiniaceae	Erwinia
GRBN101		NR_148650.1	99.042	939	7	2	1	939	285	1221	0	1683	Bacteria	Pseudomonadota	Gammaproteobacteria	Enterobacterales	Erwiniaceae	Erwinia
GRBN101		NR_104828.1	98.617	940	12	1	1	939	265	1204	0	1666	Bacteria	Pseudomonadota	Gammaproteobacteria	Enterobacterales	Erwiniaceae	Erwinia
GRBN101		NR_114078.1	98.509	939	14	0	1	939	276	1214	0	1659	Bacteria	Pseudomonadota	Gammaproteobacteria	Enterobacterales	Erwiniaceae	Erwinia
GRBN101		NR_041976.1	98.509	939	14	0	1	939	284	1222	0	1657	Bacteria	Pseudomonadota	Gammaproteobacteria	Enterobacterales	Erwiniaceae	Erwinia
GRBN101		NR_026049.1	98.509	939	14	0	1	939	254	1192	0	1657	Bacteria	Pseudomonadota	Gammaproteobacteria	Enterobacterales	Erwiniaceae	Erwinia
GRBN101		NR_119365.1	98.403	939	15	0	1	939	278	1216	0	1655	Bacteria	Pseudomonadota	Gammaproteobacteria	Enterobacterales	Erwiniaceae	Erwinia
GRBN101		NR_119364.1	98.403	939	15	0	1	939	276	1214	0	1655	Bacteria	Pseudomonadota	Gammaproteobacteria	Enterobacterales	Erwiniaceae	Erwinia
GRBN102	OR809483	NR_042129.1	99.579	951	3	1	1	950	254	1204	0	1738	Bacteria	Pseudomonadota	Alphaproteobacteria	Sphingomonadales	Sphingomonadaceae	Sphingomonas
GRBN102		NR_117830.1	99.26	946	7	0	1	946	243	1188	0	1709	Bacteria	Pseudomonadota	Alphaproteobacteria	Sphingomonadales	Sphingomonadaceae	Sphingomonas
GRBN102		NR_042128.1	98.947	950	10	0	1	950	254	1203	0	1703	Bacteria	Pseudomonadota	Alphaproteobacteria	Sphingomonadales	Sphingomonadaceae	Sphingomonas
GRBN102		NR_042130.1	98.528	951	13	1	1	950	251	1201	0	1681	Bacteria	Pseudomonadota	Alphaproteobacteria	Sphingomonadales	Sphingomonadaceae	Sphingomonas
GRBN102		NR_181765.1	98.52	946	14	0	1	946	219	1164	0	1670	Bacteria	Pseudomonadota	Alphaproteobacteria	Sphingomonadales	Sphingomonadaceae	Sphingomonas
GRBN102		NR_157757.1	98.414	946	15	0	1	946	237	1182	0	1664	Bacteria	Pseudomonadota	Alphaproteobacteria	Sphingomonadales	Sphingomonadaceae	Sphingomonas
GRBN102		NR_146851.1	98.414	946	15	0	1	946	249	1194	0	1664	Bacteria	Pseudomonadota	Alphaproteobacteria	Sphingomonadales	Sphingomonadaceae	Sphingomonas
GRBN102		NR_117716.1	97.674	946	22	0	1	946	250	1195	0	1626	Bacteria	Pseudomonadota	Alphaproteobacteria	Sphingomonadales	Sphingomonadaceae	Sphingomonas
GRBN102		NR_042192.1	97.357	946	25	0	1	946	231	1176	0	1611	Bacteria	Pseudomonadota	Alphaproteobacteria	Sphingomonadales	Sphingomonadaceae	Sphingomonas
GRBN102		NR_113762.1	97.252	946	26	0	1	946	233	1178	0	1604	Bacteria	Pseudomonadota	Alphaproteobacteria	Sphingomonadales	Sphingomonadaceae	Sphingomonas
GRBN103	OR809484	NR_026395.1	99.69	967	3	0	1	967	281	1247	0	1770	Bacteria	Pseudomonadota	Gammaproteobacteria	Pseudomonadales	Pseudomonadaceae	Pseudomonas
GRBN103		NR_181571.1	99.378	964	6	0	1	964	288	1251	0	1748	Bacteria	Pseudomonadota	Gammaproteobacteria	Pseudomonadales	Pseudomonadaceae	Pseudomonas
GRBN103		NR_029103.1	99.277	968	5	2	1	967	282	1248	0	1748	Bacteria	Pseudomonadota	Gammaproteobacteria	Pseudomonadales	Pseudomonadaceae	Pseudomonas
GRBN103		NR_029063.1	99.274	964	7	0	1	964	282	1245	0	1744	Bacteria	Pseudomonadota	Gammaproteobacteria	Pseudomonadales	Pseudomonadaceae	Pseudomonas
GRBN103		NR_169411.1	99.274	964	7	0	1	964	281	1244	0	1742	Bacteria	Pseudomonadota	Gammaproteobacteria	Pseudomonadales	Pseudomonadaceae	Pseudomonas
GRBN103		NR_181427.1	99.274	964	7	0	1	964	288	1251	0	1742	Bacteria	Pseudomonadota	Gammaproteobacteria	Pseudomonadales	Pseudomonadaceae	Pseudomonas
GRBN103		NR_179168.1	99.173	967	8	0	1	967	284	1250	0	1742	Bacteria	Pseudomonadota	Gammaproteobacteria	Pseudomonadales	Pseudomonadaceae	Pseudomonas
GRBN103		NR_137215.1	99.069	967	9	0	1	967	268	1234	0	1736	Bacteria	Pseudomonadota	Gammaproteobacteria	Pseudomonadales	Pseudomonadaceae	Pseudomonas
GRBN103		NR_179327.1	99.066	964	9	0	1	964	234	1197	0	1733	Bacteria	Pseudomonadota	Gammaproteobacteria	Pseudomonadales	Pseudomonadaceae	Pseudomonas
GRBN103		NR_181730.1	98.862	967	11	0	1	967	267	1233	0	1725	Bacteria	Pseudomonadota	Gammaproteobacteria	Pseudomonadales	Pseudomonadaceae	Pseudomonas
GRBN104	OR809485	NR_181448.1	99.904	1039	1	0	1	1039	144	1182	0	1914	Bacteria	Pseudomonadota	Alphaproteobacteria	Caulobacterales	Caulobacteraceae	Brevundimonas
GRBN104		NR_114710.1	98.941	1039	11	0	1	1039	173	1211	0	1858	Bacteria	Pseudomonadota	Alphaproteobacteria	Caulobacterales	Caulobacteraceae	Brevundimonas
GRBN104		NR_179152.1	98.749	1039	13	0	1	1039	182	1220	0	1847	Bacteria	Pseudomonadota	Alphaproteobacteria	Caulobacterales	Caulobacteraceae	Brevundimonas
GRBN104		NR_179710.1	98.653	1039	14	0	1	1039	180	1218	0	1842	Bacteria	Pseudomonadota	Alphaproteobacteria	Caulobacterales	Caulobacteraceae	Brevundimonas
GRBN104		NR_074136.1	98.556	1039	15	0	1	1039	193	1231	0	1836	Bacteria	Pseudomonadota	Alphaproteobacteria	Caulobacterales	Caulobacteraceae	Brevundimonas
GRBN104		NR_113834.1	98.556	1039	15	0	1	1039	173	1211	0	1836	Bacteria	Pseudomonadota	Alphaproteobacteria	Caulobacterales	Caulobacteraceae	Brevundimonas
GRBN104		NR_113611.1	98.556	1039	15	0	1	1039	174	1212	0	1836	Bacteria	Pseudomonadota	Alphaproteobacteria	Caulobacterales	Caulobacteraceae	Brevundimonas
GRBN104		NR_112028.1	98.556	1039	15	0	1	1039	107	1145	0	1836	Bacteria	Pseudomonadota	Alphaproteobacteria	Caulobacterales	Caulobacteraceae	Brevundimonas
GRBN104		NR_028889.1	98.558	1040	13	2	1	1039	173	1211	0	1836	Bacteria	Pseudomonadota	Alphaproteobacteria	Caulobacterales	Caulobacteraceae	Brevundimonas
GRBN104		NR_037107.1	98.46	1039	16	0	1	1039	173	1211	0	1831	Bacteria	Pseudomonadota	Alphaproteobacteria	Caulobacterales	Caulobacteraceae	Brevundimonas
GRBN105	OR809486	NR_181703.1	99.888	890	1	0	1	890	315	1204	0	1639	Bacteria	Pseudomonadota	Gammaproteobacteria	Pseudomonadales	Pseudomonadaceae	Pseudomonas
GRBN105		NR_181838.1	99.775	890	2	0	1	890	311	1200	0	1633	Bacteria	Pseudomonadota	Gammaproteobacteria	Pseudomonadales	Pseudomonadaceae	Pseudomonas
GRBN105		NR_180743.1	99.775	890	2	0	1	890	289	1178	0	1633	Bacteria	Pseudomonadota	Gammaproteobacteria	Pseudomonadales	Pseudomonadaceae	Pseudomonas
GRBN105		NR_179483.1	99.775	890	2	0	1	890	191	1080	0	1633	Bacteria	Pseudomonadota	Gammaproteobacteria	Pseudomonadales	Pseudomonadaceae	Pseudomonas
GRBN105		NR_181528.1	99.663	890	3	0	1	890	262	1151	0	1628	Bacteria	Pseudomonadota	Gammaproteobacteria	Pseudomonadales	Pseudomonadaceae	Pseudomonas
GRBN105		NR_178482.1	99.551	890	4	0	1	890	278	1167	0	1622	Bacteria	Pseudomonadota	Gammaproteobacteria	Pseudomonadales	Pseudomonadaceae	Pseudomonas
GRBN105		NR_126220.1	99.551	890	4	0	1	890	294	1183	0	1622	Bacteria	Pseudomonadota	Gammaproteobacteria	Pseudomonadales	Pseudomonadaceae	Pseudomonas
GRBN105		NR_179728.1	99.438	890	5	0	1	890	308	1197	0	1616	Bacteria	Pseudomonadota	Gammaproteobacteria	Pseudomonadales	Pseudomonadaceae	Pseudomonas
GRBN105		NR_179103.1	99.438	890	5	0	1	890	312	1201	0	1616	Bacteria	Pseudomonadota	Gammaproteobacteria	Pseudomonadales	Pseudomonadaceae	Pseudomonas
GRBN105		NR_178342.1	99.438	890	5	0	1	890	288	1177	0	1616	Bacteria	Pseudomonadota	Gammaproteobacteria	Pseudomonadales	Pseudomonadaceae	Pseudomonas
GRBN106	OR809487	NR_178974.1	99.897	969	1	0	1	969	250	1218	0	1786	Bacteria	Pseudomonadota	Gammaproteobacteria	Pseudomonadales	Pseudomonadaceae	Pseudomonas
GRBN106		NR_117552.1	99.587	969	4	0	1	969	251	1219	0	1768	Bacteria	Pseudomonadota	Gammaproteobacteria	Pseudomonadales	Pseudomonadaceae	Pseudomonas
GRBN106		NR_178975.1	99.484	969	5	0	1	969	250	1218	0	1762	Bacteria	Pseudomonadota	Gammaproteobacteria	Pseudomonadales	Pseudomonadaceae	Pseudomonas
GRBN106		NR_148764.1	99.484	969	5	0	1	969	271	1239	0	1762	Bacteria	Pseudomonadota	Gammaproteobacteria	Pseudomonadales	Pseudomonadaceae	Pseudomonas
GRBN106		NR_024946.1	99.484	969	5	0	1	969	259	1227	0	1762	Bacteria	Pseudomonadota	Gammaproteobacteria	Pseudomonadales	Pseudomonadaceae	Pseudomonas
GRBN106		NR_113578.1	99.278	969	7	0	1	969	251	1219	0	1755	Bacteria	Pseudomonadota	Gammaproteobacteria	Pseudomonadales	Pseudomonadaceae	Pseudomonas
GRBN106		NR_028619.1	99.381	969	5	1	1	969	272	1239	0	1755	Bacteria	Pseudomonadota	Gammaproteobacteria	Pseudomonadales	Pseudomonadaceae	Pseudomonas
GRBN106		NR_148763.1	99.278	969	7	0	1	969	271	1239	0	1751	Bacteria	Pseudomonadota	Gammaproteobacteria	Pseudomonadales	Pseudomonadaceae	Pseudomonas
GRBN106		NR_149823.1	99.174	969	8	0	1	969	222	1190	0	1746	Bacteria	Pseudomonadota	Gammaproteobacteria	Pseudomonadales	Pseudomonadaceae	Pseudomonas
GRBN106		NR_136473.1	99.073	971	5	3	1	969	254	1222	0	1742	Bacteria	Pseudomonadota	Gammaproteobacteria	Pseudomonadales	Pseudomonadaceae	Pseudomonas
GRBN107	OR809488	NR_116899.1	98.66	970	13	0	1	970	247	1216	0	1720	Bacteria	Pseudomonadota	Gammaproteobacteria	Pseudomonadales	Pseudomonadaceae	Pseudomonas
GRBN107		NR_114223.1	98.557	970	14	0	1	970	260	1229	0	1714	Bacteria	Pseudomonadota	Gammaproteobacteria	Pseudomonadales	Pseudomonadaceae	Pseudomonas
GRBN107		NR_024927.1	98.557	970	14	0	1	970	273	1242	0	1714	Bacteria	Pseudomonadota	Gammaproteobacteria	Pseudomonadales	Pseudomonadaceae	Pseudomonas
GRBN107		NR_180743.1	98.454	970	15	0	1	970	261	1230	0	1709	Bacteria	Pseudomonadota	Gammaproteobacteria	Pseudomonadales	Pseudomonadaceae	Pseudomonas
GRBN107		NR_025227.1	98.454	970	15	0	1	970	256	1225	0	1709	Bacteria	Pseudomonadota	Gammaproteobacteria	Pseudomonadales	Pseudomonadaceae	Pseudomonas
GRBN107		NR_181838.1	98.351	970	16	0	1	970	283	1252	0	1703	Bacteria	Pseudomonadota	Gammaproteobacteria	Pseudomonadales	Pseudomonadaceae	Pseudomonas
GRBN107		NR_181703.1	98.351	970	16	0	1	970	287	1256	0	1703	Bacteria	Pseudomonadota	Gammaproteobacteria	Pseudomonadales	Pseudomonadaceae	Pseudomonas
GRBN107		NR_179985.1	98.351	970	16	0	1	970	280	1249	0	1703	Bacteria	Pseudomonadota	Gammaproteobacteria	Pseudomonadales	Pseudomonadaceae	Pseudomonas
GRBN107		NR_179728.1	98.351	970	16	0	1	970	280	1249	0	1703	Bacteria	Pseudomonadota	Gammaproteobacteria	Pseudomonadales	Pseudomonadaceae	Pseudomonas
GRBN107		NR_179483.1	98.351	970	16	0	1	970	163	1132	0	1703	Bacteria	Pseudomonadota	Gammaproteobacteria	Pseudomonadales	Pseudomonadaceae	Pseudomonas
GRBN202	OR809489	NR_179803.1	99.903	1034	1	0	1	1034	145	1178	0	1905	Bacteria	Pseudomonadota	Alphaproteobacteria	Hyphomicrobiales	Rhizobiaceae	Rhizobium
GRBN202		NR_116255.1	99.033	1034	10	0	1	1034	174	1207	0	1855	Bacteria	Pseudomonadota	Alphaproteobacteria	Hyphomicrobiales	Rhizobiaceae	Rhizobium
GRBN202		NR_137242.1	98.551	1035	13	2	1	1034	219	1252	0	1827	Bacteria	Pseudomonadota	Alphaproteobacteria	Hyphomicrobiales	Rhizobiaceae	Rhizobium
GRBN202		NR_137241.1	98.551	1035	13	2	1	1034	219	1252	0	1827	Bacteria	Pseudomonadota	Alphaproteobacteria	Hyphomicrobiales	Rhizobiaceae	Rhizobium
GRBN202		NR_137399.1	98.551	1035	13	2	1	1034	218	1251	0	1827	Bacteria	Pseudomonadota	Alphaproteobacteria	Hyphomicrobiales	Rhizobiaceae	Rhizobium
GRBN202		NR_074499.2	98.454	1035	14	2	1	1034	226	1259	0	1821	Bacteria	Pseudomonadota	Alphaproteobacteria	Hyphomicrobiales	Rhizobiaceae	Rhizobium
GRBN202		NR_137243.1	98.454	1035	14	2	1	1034	219	1252	0	1821	Bacteria	Pseudomonadota	Alphaproteobacteria	Hyphomicrobiales	Rhizobiaceae	Rhizobium
GRBN202		NR_113778.1	98.454	1035	14	2	1	1034	199	1232	0	1821	Bacteria	Pseudomonadota	Alphaproteobacteria	Hyphomicrobiales	Rhizobiaceae	Rhizobium
GRBN202		NR_116338.1	98.454	1035	14	2	1	1034	189	1222	0	1821	Bacteria	Pseudomonadota	Alphaproteobacteria	Hyphomicrobiales	Rhizobiaceae	Rhizobium
GRBN202		NR_116254.1	98.456	1036	12	4	1	1034	179	1212	0	1821	Bacteria	Pseudomonadota	Alphaproteobacteria	Hyphomicrobiales	Rhizobiaceae	Rhizobium
GRBN301	OR809490	NR_181810.1	99.021	919	9	0	1	919	306	1224	0	1648	Bacteria	Pseudomonadota	Gammaproteobacteria	Pseudomonadales	Pseudomonadaceae	Pseudomonas
GRBN301		NR_116299.1	98.912	919	10	0	1	919	290	1208	0	1642	Bacteria	Pseudomonadota	Gammaproteobacteria	Pseudomonadales	Pseudomonadaceae	Pseudomonas
GRBN301		NR_024951.1	98.803	919	10	1	1	919	306	1223	0	1635	Bacteria	Pseudomonadota	Gammaproteobacteria	Pseudomonadales	Pseudomonadaceae	Pseudomonas
GRBN301		NR_181570.1	98.694	919	12	0	1	919	316	1234	0	1631	Bacteria	Pseudomonadota	Gammaproteobacteria	Pseudomonadales	Pseudomonadaceae	Pseudomonas
GRBN301		NR_179482.1	98.694	919	12	0	1	919	192	1110	0	1631	Bacteria	Pseudomonadota	Gammaproteobacteria	Pseudomonadales	Pseudomonadaceae	Pseudomonas
GRBN301		NR_117826.1	98.694	919	12	0	1	919	261	1179	0	1631	Bacteria	Pseudomonadota	Gammaproteobacteria	Pseudomonadales	Pseudomonadaceae	Pseudomonas
GRBN301		NR_126220.1	98.585	919	13	0	1	919	295	1213	0	1626	Bacteria	Pseudomonadota	Gammaproteobacteria	Pseudomonadales	Pseudomonadaceae	Pseudomonas
GRBN301		NR_028929.1	98.585	919	13	0	1	919	306	1224	0	1626	Bacteria	Pseudomonadota	Gammaproteobacteria	Pseudomonadales	Pseudomonadaceae	Pseudomonas
GRBN301		NR_028906.1	98.585	919	13	0	1	919	328	1246	0	1626	Bacteria	Pseudomonadota	Gammaproteobacteria	Pseudomonadales	Pseudomonadaceae	Pseudomonas
GRBN301		NR_117177.1	98.585	919	13	0	1	919	307	1225	0	1626	Bacteria	Pseudomonadota	Gammaproteobacteria	Pseudomonadales	Pseudomonadaceae	Pseudomonas
GRBN304	OR809491	NR_116247.1	98.696	920	11	1	1	920	196	1114	0	1631	Bacteria	Pseudomonadota	Gammaproteobacteria	Enterobacterales	Erwiniaceae	Pantoea
GRBN304		NR_114505.1	98.37	920	14	1	1	920	49	967	0	1628	Bacteria	Pseudomonadota	Gammaproteobacteria	Enterobacterales	Erwiniaceae	Pantoea
GRBN304		NR_116112.1	98.478	920	14	0	1	920	196	1115	0	1624	Bacteria	Pseudomonadota	Gammaproteobacteria	Enterobacterales	Erwiniaceae	Pantoea
GRBN304		NR_116748.1	98.478	920	13	1	1	920	197	1115	0	1620	Bacteria	Pseudomonadota	Gammaproteobacteria	Enterobacterales	Erwiniaceae	Pantoea
GRBN304		NR_041978.1	98.478	920	13	1	1	920	258	1176	0	1620	Bacteria	Pseudomonadota	Gammaproteobacteria	Enterobacterales	Erwiniaceae	Pantoea
GRBN304		NR_104943.1	98.37	920	14	1	1	920	237	1155	0	1615	Bacteria	Pseudomonadota	Gammaproteobacteria	Enterobacterales	Erwiniaceae	Pantoea
GRBN304		NR_116245.1	98.261	920	15	1	1	920	196	1114	0	1613	Bacteria	Pseudomonadota	Gammaproteobacteria	Enterobacterales	Erwiniaceae	Pantoea
GRBN304		NR_114735.1	98.152	920	16	1	1	920	272	1190	0	1611	Bacteria	Pseudomonadota	Gammaproteobacteria	Enterobacterales	Erwiniaceae	Pantoea
GRBN304		NR_119362.1	98.152	920	16	1	1	920	273	1191	0	1607	Bacteria	Pseudomonadota	Gammaproteobacteria	Enterobacterales	Erwiniaceae	Pantoea
GRBN304		NR_114111.1	98.152	920	15	2	1	920	275	1192	0	1604	Bacteria	Pseudomonadota	Gammaproteobacteria	Enterobacterales	Erwiniaceae	Pantoea
GRBS102	OR809492	NR_026395.1	99.893	931	1	0	1	931	294	1224	0	1714	Bacteria	Pseudomonadota	Gammaproteobacteria	Pseudomonadales	Pseudomonadaceae	Pseudomonas
GRBS102		NR_181571.1	99.57	931	4	0	1	931	301	1231	0	1698	Bacteria	Pseudomonadota	Gammaproteobacteria	Pseudomonadales	Pseudomonadaceae	Pseudomonas
GRBS102		NR_029063.1	99.463	931	5	0	1	931	295	1225	0	1694	Bacteria	Pseudomonadota	Gammaproteobacteria	Pseudomonadales	Pseudomonadaceae	Pseudomonas
GRBS102		NR_169411.1	99.463	931	5	0	1	931	294	1224	0	1692	Bacteria	Pseudomonadota	Gammaproteobacteria	Pseudomonadales	Pseudomonadaceae	Pseudomonas
GRBS102		NR_181427.1	99.463	931	5	0	1	931	301	1231	0	1692	Bacteria	Pseudomonadota	Gammaproteobacteria	Pseudomonadales	Pseudomonadaceae	Pseudomonas
GRBS102		NR_179168.1	99.356	931	6	0	1	931	297	1227	0	1687	Bacteria	Pseudomonadota	Gammaproteobacteria	Pseudomonadales	Pseudomonadaceae	Pseudomonas
GRBS102		NR_179327.1	99.248	931	7	0	1	931	247	1177	0	1683	Bacteria	Pseudomonadota	Gammaproteobacteria	Pseudomonadales	Pseudomonadaceae	Pseudomonas
GRBS102		NR_029103.1	99.249	932	5	2	1	931	295	1225	0	1681	Bacteria	Pseudomonadota	Gammaproteobacteria	Pseudomonadales	Pseudomonadaceae	Pseudomonas
GRBS102		NR_137215.1	99.141	931	8	0	1	931	281	1211	0	1676	Bacteria	Pseudomonadota	Gammaproteobacteria	Pseudomonadales	Pseudomonadaceae	Pseudomonas
GRBS102		NR_181265.1	98.926	931	10	0	1	931	301	1231	0	1664	Bacteria	Pseudomonadota	Gammaproteobacteria	Pseudomonadales	Pseudomonadaceae	Pseudomonas
GRBS105	OR809493	NR_181730.1	99.577	945	4	0	1	945	275	1219	0	1724	Bacteria	Pseudomonadota	Gammaproteobacteria	Pseudomonadales	Pseudomonadaceae	Pseudomonas
GRBS105		NR_181857.1	99.471	945	5	0	1	945	327	1271	0	1718	Bacteria	Pseudomonadota	Gammaproteobacteria	Pseudomonadales	Pseudomonadaceae	Pseudomonas
GRBS105		NR_179480.1	99.471	945	5	0	1	945	220	1164	0	1718	Bacteria	Pseudomonadota	Gammaproteobacteria	Pseudomonadales	Pseudomonadaceae	Pseudomonas
GRBS105		NR_181265.1	99.365	945	6	0	1	945	296	1240	0	1712	Bacteria	Pseudomonadota	Gammaproteobacteria	Pseudomonadales	Pseudomonadaceae	Pseudomonas
GRBS105		NR_041952.1	99.259	945	7	0	1	945	269	1213	0	1707	Bacteria	Pseudomonadota	Gammaproteobacteria	Pseudomonadales	Pseudomonadaceae	Pseudomonas
GRBS105		NR_180737.1	99.048	945	9	0	1	945	270	1214	0	1696	Bacteria	Pseudomonadota	Gammaproteobacteria	Pseudomonadales	Pseudomonadaceae	Pseudomonas
GRBS105		NR_179168.1	99.048	945	9	0	1	945	292	1236	0	1696	Bacteria	Pseudomonadota	Gammaproteobacteria	Pseudomonadales	Pseudomonadaceae	Pseudomonas
GRBS105		NR_029103.1	99.05	947	5	4	1	945	290	1234	0	1696	Bacteria	Pseudomonadota	Gammaproteobacteria	Pseudomonadales	Pseudomonadaceae	Pseudomonas
GRBS105		NR_169411.1	98.942	945	10	0	1	945	289	1233	0	1690	Bacteria	Pseudomonadota	Gammaproteobacteria	Pseudomonadales	Pseudomonadaceae	Pseudomonas
GRBS105		NR_159301.1	98.944	947	6	4	1	945	203	1147	0	1690	Bacteria	Pseudomonadota	Gammaproteobacteria	Pseudomonadales	Pseudomonadaceae	Pseudomonas
GRBS106	OR809494	NR_025588.1	99.898	976	1	0	1	976	258	1233	0	1797	Bacteria	Pseudomonadota	Gammaproteobacteria	Pseudomonadales	Pseudomonadaceae	Pseudomonas
GRBS106		NR_025103.1	99.898	976	1	0	1	976	242	1217	0	1797	Bacteria	Pseudomonadota	Gammaproteobacteria	Pseudomonadales	Pseudomonadaceae	Pseudomonas
GRBS106		NR_178482.1	99.693	977	1	2	1	976	240	1215	0	1786	Bacteria	Pseudomonadota	Gammaproteobacteria	Pseudomonadales	Pseudomonadaceae	Pseudomonas
GRBS106		NR_181528.1	99.591	977	2	2	1	976	224	1199	0	1781	Bacteria	Pseudomonadota	Gammaproteobacteria	Pseudomonadales	Pseudomonadaceae	Pseudomonas
GRBS106		NR_179227.1	99.59	976	4	0	1	976	270	1245	0	1781	Bacteria	Pseudomonadota	Gammaproteobacteria	Pseudomonadales	Pseudomonadaceae	Pseudomonas
GRBS106		NR_178481.1	99.59	976	4	0	1	976	240	1215	0	1781	Bacteria	Pseudomonadota	Gammaproteobacteria	Pseudomonadales	Pseudomonadaceae	Pseudomonas
GRBS106		NR_178342.1	99.591	977	2	2	1	976	250	1225	0	1781	Bacteria	Pseudomonadota	Gammaproteobacteria	Pseudomonadales	Pseudomonadaceae	Pseudomonas
GRBS106		NR_181703.1	99.284	977	5	2	1	976	277	1252	0	1764	Bacteria	Pseudomonadota	Gammaproteobacteria	Pseudomonadales	Pseudomonadaceae	Pseudomonas
GRBS106		NR_179728.1	99.283	976	7	0	1	976	270	1245	0	1764	Bacteria	Pseudomonadota	Gammaproteobacteria	Pseudomonadales	Pseudomonadaceae	Pseudomonas
GRBS106		NR_179103.1	99.283	976	7	0	1	976	274	1249	0	1764	Bacteria	Pseudomonadota	Gammaproteobacteria	Pseudomonadales	Pseudomonadaceae	Pseudomonas
GRBS107	OR809495	NR_179803.1	100	931	0	0	1	931	191	1121	0	1720	Bacteria	Pseudomonadota	Alphaproteobacteria	Hyphomicrobiales	Rhizobiaceae	Rhizobium
GRBS107		NR_116255.1	99.355	930	6	0	1	930	220	1149	0	1685	Bacteria	Pseudomonadota	Alphaproteobacteria	Hyphomicrobiales	Rhizobiaceae	Rhizobium
GRBS107		NR_116254.1	99.032	930	9	0	1	930	225	1154	0	1668	Bacteria	Pseudomonadota	Alphaproteobacteria	Hyphomicrobiales	Rhizobiaceae	Rhizobium
GRBS107		NR_180083.1	98.818	931	9	2	1	930	262	1191	0	1657	Bacteria	Pseudomonadota	Alphaproteobacteria	Hyphomicrobiales	Rhizobiaceae	Rhizobium
GRBS107		NR_137242.1	98.818	931	9	2	1	930	265	1194	0	1657	Bacteria	Pseudomonadota	Alphaproteobacteria	Hyphomicrobiales	Rhizobiaceae	Rhizobium
GRBS107		NR_137241.1	98.818	931	9	2	1	930	265	1194	0	1657	Bacteria	Pseudomonadota	Alphaproteobacteria	Hyphomicrobiales	Rhizobiaceae	Rhizobium
GRBS107		NR_137399.1	98.818	931	9	2	1	930	264	1193	0	1657	Bacteria	Pseudomonadota	Alphaproteobacteria	Hyphomicrobiales	Rhizobiaceae	Rhizobium
GRBS107		NR_178708.1	98.818	931	9	2	1	930	221	1150	0	1657	Bacteria	Pseudomonadota	Alphaproteobacteria	Hyphomicrobiales	Rhizobiaceae	Rhizobium
GRBS107		NR_074499.2	98.711	931	10	2	1	930	272	1201	0	1652	Bacteria	Pseudomonadota	Alphaproteobacteria	Hyphomicrobiales	Rhizobiaceae	Rhizobium
GRBS107		NR_180514.1	98.711	931	10	2	1	930	253	1182	0	1652	Bacteria	Pseudomonadota	Alphaproteobacteria	Hyphomicrobiales	Rhizobiaceae	Rhizobium
GRBS201	OR809496	NR_178974.1	99.893	936	1	0	1	936	287	1222	0	1725	Bacteria	Pseudomonadota	Gammaproteobacteria	Pseudomonadales	Pseudomonadaceae	Pseudomonas
GRBS201		NR_117552.1	99.573	936	4	0	1	936	288	1223	0	1707	Bacteria	Pseudomonadota	Gammaproteobacteria	Pseudomonadales	Pseudomonadaceae	Pseudomonas
GRBS201		NR_178975.1	99.466	936	5	0	1	936	287	1222	0	1701	Bacteria	Pseudomonadota	Gammaproteobacteria	Pseudomonadales	Pseudomonadaceae	Pseudomonas
GRBS201		NR_148764.1	99.466	936	5	0	1	936	308	1243	0	1701	Bacteria	Pseudomonadota	Gammaproteobacteria	Pseudomonadales	Pseudomonadaceae	Pseudomonas
GRBS201		NR_024946.1	99.466	936	5	0	1	936	296	1231	0	1701	Bacteria	Pseudomonadota	Gammaproteobacteria	Pseudomonadales	Pseudomonadaceae	Pseudomonas
GRBS201		NR_113578.1	99.252	936	7	0	1	936	288	1223	0	1694	Bacteria	Pseudomonadota	Gammaproteobacteria	Pseudomonadales	Pseudomonadaceae	Pseudomonas
GRBS201		NR_028619.1	99.359	936	5	1	1	936	309	1243	0	1694	Bacteria	Pseudomonadota	Gammaproteobacteria	Pseudomonadales	Pseudomonadaceae	Pseudomonas
GRBS201		NR_148763.1	99.252	936	7	0	1	936	308	1243	0	1690	Bacteria	Pseudomonadota	Gammaproteobacteria	Pseudomonadales	Pseudomonadaceae	Pseudomonas
GRBS201		NR_149823.1	99.145	936	8	0	1	936	259	1194	0	1685	Bacteria	Pseudomonadota	Gammaproteobacteria	Pseudomonadales	Pseudomonadaceae	Pseudomonas
GRBS201		NR_136473.1	99.041	938	5	3	1	936	291	1226	0	1681	Bacteria	Pseudomonadota	Gammaproteobacteria	Pseudomonadales	Pseudomonadaceae	Pseudomonas
GRBS203	OR809497	NR_114223.1	98.59	922	13	0	1	922	268	1189	0	1631	Bacteria	Pseudomonadota	Gammaproteobacteria	Pseudomonadales	Pseudomonadaceae	Pseudomonas
GRBS203		NR_116899.1	98.59	922	13	0	1	922	255	1176	0	1631	Bacteria	Pseudomonadota	Gammaproteobacteria	Pseudomonadales	Pseudomonadaceae	Pseudomonas
GRBS203		NR_024927.1	98.59	922	13	0	1	922	281	1202	0	1631	Bacteria	Pseudomonadota	Gammaproteobacteria	Pseudomonadales	Pseudomonadaceae	Pseudomonas
GRBS203		NR_025227.1	98.482	922	14	0	1	922	264	1185	0	1626	Bacteria	Pseudomonadota	Gammaproteobacteria	Pseudomonadales	Pseudomonadaceae	Pseudomonas
GRBS203		NR_180743.1	98.373	922	15	0	1	922	269	1190	0	1620	Bacteria	Pseudomonadota	Gammaproteobacteria	Pseudomonadales	Pseudomonadaceae	Pseudomonas
GRBS203		NR_179728.1	98.373	922	15	0	1	922	288	1209	0	1620	Bacteria	Pseudomonadota	Gammaproteobacteria	Pseudomonadales	Pseudomonadaceae	Pseudomonas
GRBS203		NR_179103.1	98.373	922	15	0	1	922	292	1213	0	1620	Bacteria	Pseudomonadota	Gammaproteobacteria	Pseudomonadales	Pseudomonadaceae	Pseudomonas
GRBS203		NR_114480.1	98.373	922	15	0	1	922	278	1199	0	1620	Bacteria	Pseudomonadota	Gammaproteobacteria	Pseudomonadales	Pseudomonadaceae	Pseudomonas
GRBS203		NR_181838.1	98.265	922	16	0	1	922	291	1212	0	1615	Bacteria	Pseudomonadota	Gammaproteobacteria	Pseudomonadales	Pseudomonadaceae	Pseudomonas
GRBS203		NR_181703.1	98.265	922	16	0	1	922	295	1216	0	1615	Bacteria	Pseudomonadota	Gammaproteobacteria	Pseudomonadales	Pseudomonadaceae	Pseudomonas
GRBS301	OR809498	NR_115024.1	98.741	953	12	0	1	953	245	1197	0	1694	Bacteria	Actinomycetota	Actinomycetes	Micrococcales	Microbacteriaceae	Subtercola
GRBS301		NR_025074.1	98.741	953	12	0	1	953	245	1197	0	1694	Bacteria	Actinomycetota	Actinomycetes	Micrococcales	Microbacteriaceae	Subtercola
GRBS301		NR_044236.1	97.272	953	24	1	1	953	314	1264	0	1615	Bacteria	Actinomycetota	Actinomycetes	Micrococcales	Microbacteriaceae	Leifsonia
GRBS301		NR_115030.1	96.747	953	31	0	1	953	245	1197	0	1589	Bacteria	Actinomycetota	Actinomycetes	Micrococcales	Microbacteriaceae	Agromyces
GRBS301		NR_029092.1	96.747	953	31	0	1	953	245	1197	0	1589	Bacteria	Actinomycetota	Actinomycetes	Micrococcales	Microbacteriaceae	Agromyces
GRBS301		NR_119081.1	96.642	953	32	0	1	953	255	1207	0	1585	Bacteria	Actinomycetota	Actinomycetes	Micrococcales	Microbacteriaceae	Agromyces
GRBS301		NR_115029.1	96.642	953	32	0	1	953	255	1207	0	1585	Bacteria	Actinomycetota	Actinomycetes	Micrococcales	Microbacteriaceae	Agromyces
GRBS301		NR_116743.1	96.327	953	33	2	1	953	262	1212	0	1565	Bacteria	Actinomycetota	Actinomycetes	Micrococcales	Microbacteriaceae	Agromyces
GRBS301		NR_178681.1	96.222	953	34	2	1	953	223	1173	0	1559	Bacteria	Actinomycetota	Actinomycetes	Micrococcales	Microbacteriaceae	Microbacterium
GRBS301		NR_114399.1	96.138	958	31	4	1	953	255	1211	0	1559	Bacteria	Actinomycetota	Actinomycetes	Micrococcales	Microbacteriaceae	Agromyces
GRBS302	OR809499	NR_028906.1	100	865	0	0	1	865	339	1203	0	1598	Bacteria	Pseudomonadota	Gammaproteobacteria	Pseudomonadales	Pseudomonadaceae	Pseudomonas
GRBS302		NR_117177.1	100	865	0	0	1	865	318	1182	0	1598	Bacteria	Pseudomonadota	Gammaproteobacteria	Pseudomonadales	Pseudomonadaceae	Pseudomonas
GRBS302		NR_116299.1	99.653	865	3	0	1	865	301	1165	0	1581	Bacteria	Pseudomonadota	Gammaproteobacteria	Pseudomonadales	Pseudomonadaceae	Pseudomonas
GRBS302		NR_181810.1	99.538	865	4	0	1	865	317	1181	0	1576	Bacteria	Pseudomonadota	Gammaproteobacteria	Pseudomonadales	Pseudomonadaceae	Pseudomonas
GRBS302		NR_180948.1	99.422	865	5	0	1	865	320	1184	0	1570	Bacteria	Pseudomonadota	Gammaproteobacteria	Pseudomonadales	Pseudomonadaceae	Pseudomonas
GRBS302		NR_029042.2	99.422	865	5	0	1	865	320	1184	0	1570	Bacteria	Pseudomonadota	Gammaproteobacteria	Pseudomonadales	Pseudomonadaceae	Pseudomonas
GRBS302		NR_152639.1	99.306	865	6	0	1	865	284	1148	0	1565	Bacteria	Pseudomonadota	Gammaproteobacteria	Pseudomonadales	Pseudomonadaceae	Pseudomonas
GRBS302		NR_156815.1	99.306	865	6	0	1	865	329	1193	0	1565	Bacteria	Pseudomonadota	Gammaproteobacteria	Pseudomonadales	Pseudomonadaceae	Pseudomonas
GRBS302		NR_126220.1	99.306	865	6	0	1	865	306	1170	0	1565	Bacteria	Pseudomonadota	Gammaproteobacteria	Pseudomonadales	Pseudomonadaceae	Pseudomonas
GRBS302		NR_114216.1	99.306	865	6	0	1	865	302	1166	0	1565	Bacteria	Pseudomonadota	Gammaproteobacteria	Pseudomonadales	Pseudomonadaceae	Pseudomonas
AFCN101	OR809500	NR_024911.1	100	939	0	0	1	939	281	1219	0	1735	Bacteria	Pseudomonadota	Gammaproteobacteria	Pseudomonadales	Pseudomonadaceae	Pseudomonas
AFCN101		NR_025102.1	99.894	939	1	0	1	939	260	1198	0	1731	Bacteria	Pseudomonadota	Gammaproteobacteria	Pseudomonadales	Pseudomonadaceae	Pseudomonas
AFCN101		NR_181728.1	99.894	939	1	0	1	939	274	1212	0	1729	Bacteria	Pseudomonadota	Gammaproteobacteria	Pseudomonadales	Pseudomonadaceae	Pseudomonas
AFCN101		NR_112074.1	99.574	939	4	0	1	939	265	1203	0	1720	Bacteria	Pseudomonadota	Gammaproteobacteria	Pseudomonadales	Pseudomonadaceae	Pseudomonas
AFCN101		NR_179384.1	99.681	939	3	0	1	939	281	1219	0	1718	Bacteria	Pseudomonadota	Gammaproteobacteria	Pseudomonadales	Pseudomonadaceae	Pseudomonas
AFCN101		NR_114911.1	99.681	939	3	0	1	939	291	1229	0	1718	Bacteria	Pseudomonadota	Gammaproteobacteria	Pseudomonadales	Pseudomonadaceae	Pseudomonas
AFCN101		NR_117821.1	99.681	939	3	0	1	939	240	1178	0	1718	Bacteria	Pseudomonadota	Gammaproteobacteria	Pseudomonadales	Pseudomonadaceae	Pseudomonas
AFCN101		NR_170438.1	99.574	939	4	0	1	939	277	1215	0	1712	Bacteria	Pseudomonadota	Gammaproteobacteria	Pseudomonadales	Pseudomonadaceae	Pseudomonas
AFCN101		NR_179315.1	99.574	939	4	0	1	939	241	1179	0	1712	Bacteria	Pseudomonadota	Gammaproteobacteria	Pseudomonadales	Pseudomonadaceae	Pseudomonas
AFCN101		NR_025587.1	99.574	939	4	0	1	939	276	1214	0	1712	Bacteria	Pseudomonadota	Gammaproteobacteria	Pseudomonadales	Pseudomonadaceae	Pseudomonas
AFCN103	OR809501	NR_029042.2	99.634	819	3	0	1	819	344	1162	0	1496	Bacteria	Pseudomonadota	Gammaproteobacteria	Pseudomonadales	Pseudomonadaceae	Pseudomonas
AFCN103		NR_156815.1	99.389	819	5	0	1	819	353	1171	0	1485	Bacteria	Pseudomonadota	Gammaproteobacteria	Pseudomonadales	Pseudomonadaceae	Pseudomonas
AFCN103		NR_114216.1	99.389	819	5	0	1	819	326	1144	0	1485	Bacteria	Pseudomonadota	Gammaproteobacteria	Pseudomonadales	Pseudomonadaceae	Pseudomonas
AFCN103		NR_028906.1	99.389	819	5	0	1	819	363	1181	0	1485	Bacteria	Pseudomonadota	Gammaproteobacteria	Pseudomonadales	Pseudomonadaceae	Pseudomonas
AFCN103		NR_117022.1	99.389	819	5	0	1	819	331	1149	0	1485	Bacteria	Pseudomonadota	Gammaproteobacteria	Pseudomonadales	Pseudomonadaceae	Pseudomonas
AFCN103		NR_117177.1	99.389	819	5	0	1	819	342	1160	0	1485	Bacteria	Pseudomonadota	Gammaproteobacteria	Pseudomonadales	Pseudomonadaceae	Pseudomonas
AFCN103		NR_024902.1	99.389	819	5	0	1	819	339	1157	0	1485	Bacteria	Pseudomonadota	Gammaproteobacteria	Pseudomonadales	Pseudomonadaceae	Pseudomonas
AFCN103		NR_180948.1	99.267	819	6	0	1	819	344	1162	0	1480	Bacteria	Pseudomonadota	Gammaproteobacteria	Pseudomonadales	Pseudomonadaceae	Pseudomonas
AFCN103		NR_178772.1	99.267	819	6	0	1	819	281	1099	0	1480	Bacteria	Pseudomonadota	Gammaproteobacteria	Pseudomonadales	Pseudomonadaceae	Pseudomonas
AFCN103		NR_126220.1	99.267	819	6	0	1	819	330	1148	0	1480	Bacteria	Pseudomonadota	Gammaproteobacteria	Pseudomonadales	Pseudomonadaceae	Pseudomonas
AFCN104	OR809502	NR_179227.1	99.28	833	5	1	1	832	339	1171	0	1504	Bacteria	Pseudomonadota	Gammaproteobacteria	Pseudomonadales	Pseudomonadaceae	Pseudomonas
AFCN104		NR_025588.1	99.16	833	6	1	1	832	327	1159	0	1498	Bacteria	Pseudomonadota	Gammaproteobacteria	Pseudomonadales	Pseudomonadaceae	Pseudomonas
AFCN104		NR_025103.1	99.16	833	6	1	1	832	311	1143	0	1498	Bacteria	Pseudomonadota	Gammaproteobacteria	Pseudomonadales	Pseudomonadaceae	Pseudomonas
AFCN104		NR_179365.1	99.04	833	7	1	1	832	298	1130	0	1493	Bacteria	Pseudomonadota	Gammaproteobacteria	Pseudomonadales	Pseudomonadaceae	Pseudomonas
AFCN104		NR_178482.1	99.041	834	5	3	1	832	309	1141	0	1493	Bacteria	Pseudomonadota	Gammaproteobacteria	Pseudomonadales	Pseudomonadaceae	Pseudomonas
AFCN104		NR_024909.1	99.04	833	7	1	1	832	332	1164	0	1493	Bacteria	Pseudomonadota	Gammaproteobacteria	Pseudomonadales	Pseudomonadaceae	Pseudomonas
AFCN104		NR_181528.1	98.921	834	6	3	1	832	293	1125	0	1487	Bacteria	Pseudomonadota	Gammaproteobacteria	Pseudomonadales	Pseudomonadaceae	Pseudomonas
AFCN104		NR_178481.1	98.92	833	8	1	1	832	309	1141	0	1487	Bacteria	Pseudomonadota	Gammaproteobacteria	Pseudomonadales	Pseudomonadaceae	Pseudomonas
AFCN104		NR_178342.1	98.921	834	6	3	1	832	319	1151	0	1487	Bacteria	Pseudomonadota	Gammaproteobacteria	Pseudomonadales	Pseudomonadaceae	Pseudomonas
AFCN104		NR_024912.1	98.8	833	9	1	1	832	332	1164	0	1482	Bacteria	Pseudomonadota	Gammaproteobacteria	Pseudomonadales	Pseudomonadaceae	Pseudomonas
AFCN105	OR809503	NR_042129.1	99.564	917	3	1	1	916	273	1189	0	1676	Bacteria	Pseudomonadota	Alphaproteobacteria	Sphingomonadales	Sphingomonadaceae	Sphingomonas
AFCN105		NR_117830.1	99.236	916	7	0	1	916	262	1177	0	1653	Bacteria	Pseudomonadota	Alphaproteobacteria	Sphingomonadales	Sphingomonadaceae	Sphingomonas
AFCN105		NR_042128.1	98.908	916	10	0	1	916	273	1188	0	1640	Bacteria	Pseudomonadota	Alphaproteobacteria	Sphingomonadales	Sphingomonadaceae	Sphingomonas
AFCN105		NR_181765.1	98.9	909	10	0	1	909	238	1146	0	1624	Bacteria	Pseudomonadota	Alphaproteobacteria	Sphingomonadales	Sphingomonadaceae	Sphingomonas
AFCN105		NR_157757.1	98.79	909	11	0	1	909	256	1164	0	1618	Bacteria	Pseudomonadota	Alphaproteobacteria	Sphingomonadales	Sphingomonadaceae	Sphingomonas
AFCN105		NR_146851.1	98.79	909	11	0	1	909	268	1176	0	1618	Bacteria	Pseudomonadota	Alphaproteobacteria	Sphingomonadales	Sphingomonadaceae	Sphingomonas
AFCN105		NR_042130.1	98.473	917	13	1	1	916	270	1186	0	1618	Bacteria	Pseudomonadota	Alphaproteobacteria	Sphingomonadales	Sphingomonadaceae	Sphingomonas
AFCN105		NR_117716.1	97.598	916	22	0	1	916	269	1184	0	1570	Bacteria	Pseudomonadota	Alphaproteobacteria	Sphingomonadales	Sphingomonadaceae	Sphingomonas
AFCN105		NR_042192.1	97.271	916	25	0	1	916	250	1165	0	1555	Bacteria	Pseudomonadota	Alphaproteobacteria	Sphingomonadales	Sphingomonadaceae	Sphingomonas
AFCN105		NR_134812.1	97.363	910	24	0	1	910	258	1167	0	1548	Bacteria	Pseudomonadota	Alphaproteobacteria	Sphingomonadales	Sphingomonadaceae	Sphingomonas
AFCN202	OR809504	NR_042129.1	99.554	896	3	1	1	895	286	1181	0	1637	Bacteria	Pseudomonadota	Alphaproteobacteria	Sphingomonadales	Sphingomonadaceae	Sphingomonas
AFCN202		NR_117830.1	99.218	895	7	0	1	895	275	1169	0	1615	Bacteria	Pseudomonadota	Alphaproteobacteria	Sphingomonadales	Sphingomonadaceae	Sphingomonas
AFCN202		NR_042128.1	98.883	895	10	0	1	895	286	1180	0	1602	Bacteria	Pseudomonadota	Alphaproteobacteria	Sphingomonadales	Sphingomonadaceae	Sphingomonas
AFCN202		NR_181765.1	98.883	895	10	0	1	895	251	1145	0	1598	Bacteria	Pseudomonadota	Alphaproteobacteria	Sphingomonadales	Sphingomonadaceae	Sphingomonas
AFCN202		NR_157757.1	98.771	895	11	0	1	895	269	1163	0	1592	Bacteria	Pseudomonadota	Alphaproteobacteria	Sphingomonadales	Sphingomonadaceae	Sphingomonas
AFCN202		NR_146851.1	98.771	895	11	0	1	895	281	1175	0	1592	Bacteria	Pseudomonadota	Alphaproteobacteria	Sphingomonadales	Sphingomonadaceae	Sphingomonas
AFCN202		NR_042130.1	98.438	896	13	1	1	895	283	1178	0	1580	Bacteria	Pseudomonadota	Alphaproteobacteria	Sphingomonadales	Sphingomonadaceae	Sphingomonas
AFCN202		NR_117716.1	97.542	895	22	0	1	895	282	1176	0	1531	Bacteria	Pseudomonadota	Alphaproteobacteria	Sphingomonadales	Sphingomonadaceae	Sphingomonas
AFCN202		NR_134812.1	97.318	895	24	0	1	895	271	1165	0	1520	Bacteria	Pseudomonadota	Alphaproteobacteria	Sphingomonadales	Sphingomonadaceae	Sphingomonas
AFCN202		NR_134182.1	97.318	895	24	0	1	895	287	1181	0	1520	Bacteria	Pseudomonadota	Alphaproteobacteria	Sphingomonadales	Sphingomonadaceae	Sphingomonas
AFCN205	OR809505	NR_146847.1	99.888	896	1	0	1	896	213	1108	0	1650	Bacteria	Pseudomonadota	Gammaproteobacteria	Enterobacterales	Yersiniaceae	Rahnella
AFCN205		NR_181673.1	99.665	896	3	0	1	896	213	1108	0	1639	Bacteria	Pseudomonadota	Gammaproteobacteria	Enterobacterales	Yersiniaceae	Rahnella
AFCN205		NR_181674.1	99.554	896	4	0	1	896	213	1108	0	1633	Bacteria	Pseudomonadota	Gammaproteobacteria	Enterobacterales	Yersiniaceae	Rahnella
AFCN205		NR_180981.1	99.33	896	6	0	1	896	299	1194	0	1622	Bacteria	Pseudomonadota	Gammaproteobacteria	Enterobacterales	Yersiniaceae	Rahnella
AFCN205		NR_146848.1	99.33	896	6	0	1	896	213	1108	0	1622	Bacteria	Pseudomonadota	Gammaproteobacteria	Enterobacterales	Yersiniaceae	Rahnella
AFCN205		NR_146849.1	99.33	896	6	0	1	896	243	1138	0	1622	Bacteria	Pseudomonadota	Gammaproteobacteria	Enterobacterales	Yersiniaceae	Rahnella
AFCN205		NR_025340.1	99.33	896	6	0	1	896	296	1191	0	1622	Bacteria	Pseudomonadota	Gammaproteobacteria	Enterobacterales	Yersiniaceae	Serratia
AFCN205		NR_181675.1	99.219	896	7	0	1	896	213	1108	0	1616	Bacteria	Pseudomonadota	Gammaproteobacteria	Enterobacterales	Yersiniaceae	Rahnella
AFCN205		NR_146845.1	99.219	896	7	0	1	896	213	1108	0	1616	Bacteria	Pseudomonadota	Gammaproteobacteria	Enterobacterales	Yersiniaceae	Rahnella
AFCN205		NR_121703.1	99.219	896	7	0	1	896	318	1213	0	1616	Bacteria	Pseudomonadota	Gammaproteobacteria	Enterobacterales	Yersiniaceae	Serratia
AFCN209	OR809506	NR_164625.1	99.338	755	5	0	1	755	325	1079	0	1367	Bacteria	Pseudomonadota	Betaproteobacteria	Burkholderiales	Oxalobacteraceae	Janthinobacterium
AFCN209		NR_026365.1	99.205	755	6	0	1	755	311	1065	0	1362	Bacteria	Pseudomonadota	Betaproteobacteria	Burkholderiales	Oxalobacteraceae	Janthinobacterium
AFCN209		NR_132608.1	98.94	755	8	0	1	755	290	1044	0	1352	Bacteria	Pseudomonadota	Betaproteobacteria	Burkholderiales	Oxalobacteraceae	Janthinobacterium
AFCN209		NR_170540.1	98.94	755	8	0	1	755	332	1086	0	1351	Bacteria	Pseudomonadota	Betaproteobacteria	Burkholderiales	Oxalobacteraceae	Janthinobacterium
AFCN209		NR_170541.1	98.675	755	10	0	1	755	332	1086	0	1339	Bacteria	Pseudomonadota	Betaproteobacteria	Burkholderiales	Oxalobacteraceae	Janthinobacterium
AFCN209		NR_170539.1	98.675	755	10	0	1	755	332	1086	0	1339	Bacteria	Pseudomonadota	Betaproteobacteria	Burkholderiales	Oxalobacteraceae	Janthinobacterium
AFCN209		NR_114134.1	98.278	755	13	0	1	755	312	1066	0	1327	Bacteria	Pseudomonadota	Betaproteobacteria	Burkholderiales	Oxalobacteraceae	Janthinobacterium
AFCN209		NR_026364.1	98.278	755	13	0	1	755	311	1065	0	1325	Bacteria	Pseudomonadota	Betaproteobacteria	Burkholderiales	Oxalobacteraceae	Janthinobacterium
AFCN209		NR_180941.1	97.619	756	16	2	1	755	313	1067	0	1295	Bacteria	Pseudomonadota	Betaproteobacteria	Burkholderiales	Oxalobacteraceae	Massilia
AFCN209		NR_180689.1	97.619	756	16	2	1	755	325	1079	0	1295	Bacteria	Pseudomonadota	Betaproteobacteria	Burkholderiales	Oxalobacteraceae	Massilia
AFCN303	OR809507	NR_170540.1	97.918	1153	7	15	2	1138	1457	306	0	1980	Bacteria	Pseudomonadota	Betaproteobacteria	Burkholderiales	Oxalobacteraceae	Janthinobacterium
AFCN303		NR_026365.1	97.832	1153	8	15	2	1138	1436	285	0	1975	Bacteria	Pseudomonadota	Betaproteobacteria	Burkholderiales	Oxalobacteraceae	Janthinobacterium
AFCN303		NR_164625.1	97.745	1153	9	15	2	1138	1450	299	0	1969	Bacteria	Pseudomonadota	Betaproteobacteria	Burkholderiales	Oxalobacteraceae	Janthinobacterium
AFCN303		NR_132608.1	97.807	1140	9	14	15	1138	1403	264	0	1954	Bacteria	Pseudomonadota	Betaproteobacteria	Burkholderiales	Oxalobacteraceae	Janthinobacterium
AFCN303		NR_170539.1	97.485	1153	12	15	2	1138	1457	306	0	1953	Bacteria	Pseudomonadota	Betaproteobacteria	Burkholderiales	Oxalobacteraceae	Janthinobacterium
AFCN303		NR_026364.1	97.227	1154	13	17	2	1138	1436	285	0	1938	Bacteria	Pseudomonadota	Betaproteobacteria	Burkholderiales	Oxalobacteraceae	Janthinobacterium
AFCN303		NR_170541.1	97.225	1153	15	15	2	1138	1457	306	0	1936	Bacteria	Pseudomonadota	Betaproteobacteria	Burkholderiales	Oxalobacteraceae	Janthinobacterium
AFCN303		NR_114134.1	97.14	1154	14	17	2	1138	1437	286	0	1934	Bacteria	Pseudomonadota	Betaproteobacteria	Burkholderiales	Oxalobacteraceae	Janthinobacterium
AFCN303		NR_180941.1	96.88	1154	17	17	2	1138	1438	287	0	1914	Bacteria	Pseudomonadota	Betaproteobacteria	Burkholderiales	Oxalobacteraceae	Massilia
AFCN303		NR_180689.1	96.88	1154	17	17	2	1138	1450	299	0	1914	Bacteria	Pseudomonadota	Betaproteobacteria	Burkholderiales	Oxalobacteraceae	Massilia
AFCN304	OR809508	NR_044382.1	99.895	953	1	0	1	953	189	1141	0	1755	Bacteria	Bacteroidota	Sphingobacteriia	Sphingobacteriales	Sphingobacteriaceae	Pedobacter
AFCN304		NR_043555.1	98.742	954	10	2	1	953	226	1178	0	1694	Bacteria	Bacteroidota	Sphingobacteriia	Sphingobacteriales	Sphingobacteriaceae	Pedobacter
AFCN304		NR_149278.1	98.532	954	9	4	1	950	254	1206	0	1679	Bacteria	Bacteroidota	Sphingobacteriia	Sphingobacteriales	Sphingobacteriaceae	Pedobacter
AFCN304		NR_181421.1	98.529	952	10	4	1	950	255	1204	0	1677	Bacteria	Bacteroidota	Sphingobacteriia	Sphingobacteriales	Sphingobacteriaceae	Pedobacter
AFCN304		NR_044381.1	98.426	953	15	0	1	953	214	1166	0	1677	Bacteria	Bacteroidota	Sphingobacteriia	Sphingobacteriales	Sphingobacteriaceae	Pedobacter
AFCN304		NR_132685.1	98.428	954	13	2	1	953	256	1208	0	1677	Bacteria	Bacteroidota	Sphingobacteriia	Sphingobacteriales	Sphingobacteriaceae	Pedobacter
AFCN304		NR_159165.1	98.321	953	16	0	1	953	254	1206	0	1672	Bacteria	Bacteroidota	Sphingobacteriia	Sphingobacteriales	Sphingobacteriaceae	Pedobacter
AFCN304		NR_156885.1	98.321	953	16	0	1	953	253	1205	0	1672	Bacteria	Bacteroidota	Sphingobacteriia	Sphingobacteriales	Sphingobacteriaceae	Pedobacter
AFCN304		NR_108685.1	98.321	953	16	0	1	953	254	1206	0	1672	Bacteria	Bacteroidota	Sphingobacteriia	Sphingobacteriales	Sphingobacteriaceae	Pedobacter
AFCN304		NR_044005.1	98.421	950	15	0	1	950	255	1204	0	1672	Bacteria	Bacteroidota	Sphingobacteriia	Sphingobacteriales	Sphingobacteriaceae	Pedobacter
AFCS101	OR809509	NR_042129.1	99.083	872	7	1	1	871	293	1164	0	1570	Bacteria	Pseudomonadota	Alphaproteobacteria	Sphingomonadales	Sphingomonadaceae	Sphingomonas
AFCS101		NR_042128.1	99.082	871	8	0	1	871	293	1163	0	1568	Bacteria	Pseudomonadota	Alphaproteobacteria	Sphingomonadales	Sphingomonadaceae	Sphingomonas
AFCS101		NR_181765.1	99.082	871	8	0	1	871	258	1128	0	1565	Bacteria	Pseudomonadota	Alphaproteobacteria	Sphingomonadales	Sphingomonadaceae	Sphingomonas
AFCS101		NR_157757.1	98.967	871	9	0	1	871	276	1146	0	1559	Bacteria	Pseudomonadota	Alphaproteobacteria	Sphingomonadales	Sphingomonadaceae	Sphingomonas
AFCS101		NR_146851.1	98.967	871	9	0	1	871	288	1158	0	1559	Bacteria	Pseudomonadota	Alphaproteobacteria	Sphingomonadales	Sphingomonadaceae	Sphingomonas
AFCS101		NR_117830.1	98.967	871	9	0	1	871	282	1152	0	1559	Bacteria	Pseudomonadota	Alphaproteobacteria	Sphingomonadales	Sphingomonadaceae	Sphingomonas
AFCS101		NR_042130.1	98.624	872	11	1	1	871	290	1161	0	1546	Bacteria	Pseudomonadota	Alphaproteobacteria	Sphingomonadales	Sphingomonadaceae	Sphingomonas
AFCS101		NR_113867.1	97.359	871	23	0	1	871	272	1142	0	1482	Bacteria	Pseudomonadota	Alphaproteobacteria	Sphingomonadales	Sphingomonadaceae	Sphingomonas
AFCS101		NR_042493.1	97.359	871	23	0	1	871	293	1163	0	1482	Bacteria	Pseudomonadota	Alphaproteobacteria	Sphingomonadales	Sphingomonadaceae	Sphingomonas
AFCS101		NR_024997.1	97.359	871	23	0	1	871	272	1142	0	1482	Bacteria	Pseudomonadota	Alphaproteobacteria	Sphingomonadales	Sphingomonadaceae	Sphingomonas
AFCS102	OR809510	NR_025534.1	99.437	888	5	0	1	888	295	1182	0	1613	Bacteria	Bacteroidota	Sphingobacteriia	Sphingobacteriales	Sphingobacteriaceae	Pedobacter
AFCS102		NR_042602.1	99.213	890	3	4	1	888	297	1184	0	1602	Bacteria	Bacteroidota	Sphingobacteriia	Sphingobacteriales	Sphingobacteriaceae	Pedobacter
AFCS102		NR_113717.1	98.874	888	10	0	1	888	287	1174	0	1585	Bacteria	Bacteroidota	Sphingobacteriia	Sphingobacteriales	Sphingobacteriaceae	Pedobacter
AFCS102		NR_025536.1	98.874	888	10	0	1	888	292	1179	0	1585	Bacteria	Bacteroidota	Sphingobacteriia	Sphingobacteriales	Sphingobacteriaceae	Pedobacter
AFCS102		NR_104917.1	98.874	888	10	0	1	888	288	1175	0	1585	Bacteria	Bacteroidota	Sphingobacteriia	Sphingobacteriales	Sphingobacteriaceae	Pedobacter
AFCS102		NR_042604.1	98.763	889	9	2	1	888	294	1181	0	1580	Bacteria	Bacteroidota	Sphingobacteriia	Sphingobacteriales	Sphingobacteriaceae	Pedobacter
AFCS102		NR_156892.1	98.539	890	9	4	1	888	310	1197	0	1568	Bacteria	Bacteroidota	Sphingobacteriia	Sphingobacteriales	Sphingobacteriaceae	Pedobacter
AFCS102		NR_181181.1	98.311	888	15	0	1	888	311	1198	0	1557	Bacteria	Bacteroidota	Sphingobacteriia	Sphingobacteriales	Sphingobacteriaceae	Pedobacter
AFCS102		NR_148294.1	98.311	888	15	0	1	888	297	1184	0	1557	Bacteria	Bacteroidota	Sphingobacteriia	Sphingobacteriales	Sphingobacteriaceae	Pedobacter
AFCS102		NR_181180.1	98.086	888	17	0	1	888	310	1197	0	1546	Bacteria	Bacteroidota	Sphingobacteriia	Sphingobacteriales	Sphingobacteriaceae	Pedobacter
AFCS202	OR809511	NR_025833.1	98.704	1157	12	3	1	1155	1438	283	0	2050	Bacteria	Pseudomonadota	Betaproteobacteria	Burkholderiales	Oxalobacteraceae	Duganella
AFCS202		NR_114106.1	98.617	1157	13	3	1	1155	1440	285	0	2045	Bacteria	Pseudomonadota	Betaproteobacteria	Burkholderiales	Oxalobacteraceae	Duganella
AFCS202		NR_117042.1	98.929	1120	11	1	37	1155	1357	238	0	2001	Bacteria	Pseudomonadota	Betaproteobacteria	Burkholderiales	Oxalobacteraceae	Duganella
AFCS202		NR_108529.1	98.929	1120	11	1	37	1155	1357	238	0	2001	Bacteria	Pseudomonadota	Betaproteobacteria	Burkholderiales	Oxalobacteraceae	Duganella
AFCS202		NR_180977.1	97.839	1157	22	3	1	1155	1434	279	0	1995	Bacteria	Pseudomonadota	Betaproteobacteria	Burkholderiales	Oxalobacteraceae	Duganella
AFCS202		NR_180583.1	97.753	1157	23	3	1	1155	1458	303	0	1995	Bacteria	Pseudomonadota	Betaproteobacteria	Burkholderiales	Oxalobacteraceae	Rugamonas
AFCS202		NR_104915.1	97.841	1158	20	5	1	1155	1456	301	0	1995	Bacteria	Pseudomonadota	Betaproteobacteria	Burkholderiales	Oxalobacteraceae	Rugamonas
AFCS202		NR_152711.1	97.757	1159	19	5	1	1155	1422	267	0	1991	Bacteria	Pseudomonadota	Betaproteobacteria	Burkholderiales	Oxalobacteraceae	Pseudoduganella
AFCS202		NR_170537.1	97.753	1157	23	3	1	1155	1460	305	0	1989	Bacteria	Pseudomonadota	Betaproteobacteria	Burkholderiales	Oxalobacteraceae	Duganella
AFCS202		NR_170534.1	97.753	1157	23	3	1	1155	1460	305	0	1989	Bacteria	Pseudomonadota	Betaproteobacteria	Burkholderiales	Oxalobacteraceae	Duganella
AFCS203	OR809512	NR_152710.1	98.644	811	11	0	1	811	313	1123	0	1437	Bacteria	Pseudomonadota	Gammaproteobacteria	Pseudomonadales	Pseudomonadaceae	Pseudomonas
AFCS203		NR_179563.1	98.52	811	12	0	1	811	320	1130	0	1432	Bacteria	Pseudomonadota	Gammaproteobacteria	Pseudomonadales	Pseudomonadaceae	Stutzerimonas
AFCS203		NR_181196.1	98.274	811	14	0	1	811	355	1165	0	1421	Bacteria	Pseudomonadota	Gammaproteobacteria	Pseudomonadales	Pseudomonadaceae	Pseudomonas
AFCS203		NR_114195.1	98.274	811	14	0	1	811	332	1142	0	1421	Bacteria	Pseudomonadota	Gammaproteobacteria	Pseudomonadales	Pseudomonadaceae	Pseudomonas
AFCS203		NR_025947.1	98.274	811	14	0	1	811	352	1162	0	1421	Bacteria	Pseudomonadota	Gammaproteobacteria	Pseudomonadales	Pseudomonadaceae	Pseudomonas
AFCS203		NR_113653.1	98.15	811	15	0	1	811	332	1142	0	1417	Bacteria	Pseudomonadota	Gammaproteobacteria	Pseudomonadales	Pseudomonadaceae	Pseudomonas
AFCS203		NR_181838.1	98.15	811	15	0	1	811	355	1165	0	1415	Bacteria	Pseudomonadota	Gammaproteobacteria	Pseudomonadales	Pseudomonadaceae	Pseudomonas
AFCS203		NR_180102.1	98.15	811	15	0	1	811	352	1162	0	1415	Bacteria	Pseudomonadota	Gammaproteobacteria	Pseudomonadales	Pseudomonadaceae	Pseudomonas
AFCS203		NR_179483.1	98.15	811	15	0	1	811	235	1045	0	1415	Bacteria	Pseudomonadota	Gammaproteobacteria	Pseudomonadales	Pseudomonadaceae	Pseudomonas
AFCS203		NR_178290.1	98.15	811	15	0	1	811	338	1148	0	1415	Bacteria	Pseudomonadota	Gammaproteobacteria	Pseudomonadales	Pseudomonadaceae	Pseudomonas
AFCS301	OR809513	NR_026395.1	99.885	870	1	0	1	870	322	1191	0	1602	Bacteria	Pseudomonadota	Gammaproteobacteria	Pseudomonadales	Pseudomonadaceae	Pseudomonas
AFCS301		NR_181571.1	99.54	870	4	0	1	870	329	1198	0	1585	Bacteria	Pseudomonadota	Gammaproteobacteria	Pseudomonadales	Pseudomonadaceae	Pseudomonas
AFCS301		NR_029063.1	99.425	870	5	0	1	870	323	1192	0	1581	Bacteria	Pseudomonadota	Gammaproteobacteria	Pseudomonadales	Pseudomonadaceae	Pseudomonas
AFCS301		NR_169411.1	99.425	870	5	0	1	870	322	1191	0	1580	Bacteria	Pseudomonadota	Gammaproteobacteria	Pseudomonadales	Pseudomonadaceae	Pseudomonas
AFCS301		NR_181427.1	99.425	870	5	0	1	870	329	1198	0	1580	Bacteria	Pseudomonadota	Gammaproteobacteria	Pseudomonadales	Pseudomonadaceae	Pseudomonas
AFCS301		NR_179168.1	99.31	870	6	0	1	870	325	1194	0	1574	Bacteria	Pseudomonadota	Gammaproteobacteria	Pseudomonadales	Pseudomonadaceae	Pseudomonas
AFCS301		NR_179327.1	99.195	870	7	0	1	870	275	1144	0	1570	Bacteria	Pseudomonadota	Gammaproteobacteria	Pseudomonadales	Pseudomonadaceae	Pseudomonas
AFCS301		NR_029103.1	99.196	871	5	2	1	870	323	1192	0	1568	Bacteria	Pseudomonadota	Gammaproteobacteria	Pseudomonadales	Pseudomonadaceae	Pseudomonas
[truncated: 4,852 more rows]
