# Supplementary material for: Amplicon sequencing and culture-dependent approaches reveal core bacterial endophytes aiding freezing stress tolerance in alpine Rosaceae plants
Source: mBio. 2025 Feb 25;16(4):e01418-24. doi: 10.1128/mbio.01418-24 (PMC11980557; doi:10.1128/mbio.01418-24)
Supplement: Table S16 — Identification of representative psychrotolerant bacterial endophytes of Rosaceae plants. [file mbio.01418-24-s0006.xlsx]

## Sheet: Table S16
Table S16. Identification of representative psychrotolerant bacterial endophytes of Rosaceae plants. Blast results of Sanger sequences from the culturable psychrotolerant bacterial endophytes against all recovered bacterial amplicon sequence variants (ASV) from this study are shown. Only the top ten hits are shown for each culturable isolate with the identity percentage and alignment length again…
Isolate code	SubjectID	Identity %	Alignment.Length	Mismatches	Gap.Openings	Q.start	Q.end	S.start	S.end	E	Bits	Kingdom	Phylum	Class	Order	Family	Genus
AFAN101	ASV_6	98.408	377	6	0	303	679	377	1	0	664	Bacteria	Proteobacteria	Gammaproteobacteria	Pseudomonadales	Pseudomonadaceae	Pseudomonas
AFAN101	ASV_5582	98.408	377	6	0	303	679	377	1	0	664	Bacteria	Proteobacteria	Gammaproteobacteria	Pseudomonadales	Pseudomonadaceae	Pseudomonas
AFAN101	ASV_2924	98.404	376	6	0	303	678	377	2	0	662	Bacteria	Proteobacteria	Gammaproteobacteria	Pseudomonadales	Pseudomonadaceae	Pseudomonas
AFAN101	ASV_944	98.143	377	7	0	303	679	377	1	0	658	Bacteria	Proteobacteria	Gammaproteobacteria	Pseudomonadales	Pseudomonadaceae	Pseudomonas
AFAN101	ASV_7721	98.143	377	7	0	303	679	377	1	0	658	Bacteria	Proteobacteria	Gammaproteobacteria	Pseudomonadales	Pseudomonadaceae	Pseudomonas
AFAN101	ASV_57	98.143	377	7	0	303	679	377	1	0	658	Bacteria	Proteobacteria	Gammaproteobacteria	Pseudomonadales	Pseudomonadaceae	Pseudomonas
AFAN101	ASV_49	98.143	377	7	0	303	679	377	1	0	658	Bacteria	Proteobacteria	Gammaproteobacteria	Pseudomonadales	Pseudomonadaceae	Pseudomonas
AFAN101	ASV_3517	98.143	377	7	0	303	679	377	1	0	658	Bacteria	Proteobacteria	Gammaproteobacteria	Pseudomonadales	Pseudomonadaceae	Pseudomonas
AFAN101	ASV_273	98.143	377	7	0	303	679	377	1	0	658	Bacteria	Proteobacteria	Gammaproteobacteria	Pseudomonadales	Pseudomonadaceae	Pseudomonas
AFAN101	ASV_2122	98.143	377	7	0	303	679	377	1	0	658	Bacteria	Proteobacteria	Gammaproteobacteria	Pseudomonadales	Pseudomonadaceae	Pseudomonas
AFAN102	ASV_6	100	377	0	0	458	834	1	377	0	697	Bacteria	Proteobacteria	Gammaproteobacteria	Pseudomonadales	Pseudomonadaceae	Pseudomonas
AFAN102	ASV_2924	100	376	0	0	459	834	2	377	0	695	Bacteria	Proteobacteria	Gammaproteobacteria	Pseudomonadales	Pseudomonadaceae	Pseudomonas
AFAN102	ASV_944	99.735	377	1	0	458	834	1	377	0	691	Bacteria	Proteobacteria	Gammaproteobacteria	Pseudomonadales	Pseudomonadaceae	Pseudomonas
AFAN102	ASV_7721	99.735	377	1	0	458	834	1	377	0	691	Bacteria	Proteobacteria	Gammaproteobacteria	Pseudomonadales	Pseudomonadaceae	Pseudomonas
AFAN102	ASV_57	99.735	377	1	0	458	834	1	377	0	691	Bacteria	Proteobacteria	Gammaproteobacteria	Pseudomonadales	Pseudomonadaceae	Pseudomonas
AFAN102	ASV_5582	99.735	377	1	0	458	834	1	377	0	691	Bacteria	Proteobacteria	Gammaproteobacteria	Pseudomonadales	Pseudomonadaceae	Pseudomonas
AFAN102	ASV_49	99.735	377	1	0	458	834	1	377	0	691	Bacteria	Proteobacteria	Gammaproteobacteria	Pseudomonadales	Pseudomonadaceae	Pseudomonas
AFAN102	ASV_3517	99.735	377	1	0	458	834	1	377	0	691	Bacteria	Proteobacteria	Gammaproteobacteria	Pseudomonadales	Pseudomonadaceae	Pseudomonas
AFAN102	ASV_273	99.735	377	1	0	458	834	1	377	0	691	Bacteria	Proteobacteria	Gammaproteobacteria	Pseudomonadales	Pseudomonadaceae	Pseudomonas
AFAN102	ASV_2122	99.735	377	1	0	458	834	1	377	0	691	Bacteria	Proteobacteria	Gammaproteobacteria	Pseudomonadales	Pseudomonadaceae	Pseudomonas
AFAN103	ASV_9964	99.543	219	0	1	325	543	1	218	9.12e-111	398	Bacteria	Proteobacteria	Gammaproteobacteria	Burkholderiales	Oxalobacteraceae
AFAN103	ASV_8604	99.543	219	0	1	325	543	1	218	9.12e-111	398	Bacteria	Proteobacteria	Gammaproteobacteria	Burkholderiales	Oxalobacteraceae	Duganella
AFAN103	ASV_8429	99.543	219	0	1	325	543	1	218	9.12e-111	398	Bacteria	Proteobacteria	Gammaproteobacteria	Burkholderiales	Oxalobacteraceae
AFAN103	ASV_8290	99.543	219	0	1	325	543	1	218	9.12e-111	398	Bacteria	Proteobacteria	Gammaproteobacteria	Burkholderiales	Oxalobacteraceae
AFAN103	ASV_7366	99.543	219	0	1	325	543	1	218	9.12e-111	398	Bacteria	Proteobacteria	Gammaproteobacteria	Burkholderiales	Oxalobacteraceae
AFAN103	ASV_6241	99.543	219	0	1	325	543	1	218	9.12e-111	398	Bacteria	Proteobacteria	Gammaproteobacteria	Burkholderiales	Oxalobacteraceae
AFAN103	ASV_62	99.543	219	0	1	325	543	1	218	9.12e-111	398	Bacteria	Proteobacteria	Gammaproteobacteria	Burkholderiales	Oxalobacteraceae	Duganella
AFAN103	ASV_6066	99.543	219	0	1	325	543	1	218	9.12e-111	398	Bacteria	Proteobacteria	Gammaproteobacteria	Burkholderiales	Oxalobacteraceae	Duganella
AFAN103	ASV_5242	99.543	219	0	1	325	543	1	218	9.12e-111	398	Bacteria	Proteobacteria	Gammaproteobacteria	Burkholderiales	Oxalobacteraceae	Duganella
AFAN103	ASV_5121	99.543	219	0	1	325	543	1	218	9.12e-111	398	Bacteria	Proteobacteria	Gammaproteobacteria	Burkholderiales	Oxalobacteraceae
AFAN104	ASV_6	100	377	0	0	461	837	1	377	0	697	Bacteria	Proteobacteria	Gammaproteobacteria	Pseudomonadales	Pseudomonadaceae	Pseudomonas
AFAN104	ASV_2924	100	376	0	0	462	837	2	377	0	695	Bacteria	Proteobacteria	Gammaproteobacteria	Pseudomonadales	Pseudomonadaceae	Pseudomonas
AFAN104	ASV_944	99.735	377	1	0	461	837	1	377	0	691	Bacteria	Proteobacteria	Gammaproteobacteria	Pseudomonadales	Pseudomonadaceae	Pseudomonas
AFAN104	ASV_7721	99.735	377	1	0	461	837	1	377	0	691	Bacteria	Proteobacteria	Gammaproteobacteria	Pseudomonadales	Pseudomonadaceae	Pseudomonas
AFAN104	ASV_57	99.735	377	1	0	461	837	1	377	0	691	Bacteria	Proteobacteria	Gammaproteobacteria	Pseudomonadales	Pseudomonadaceae	Pseudomonas
AFAN104	ASV_5582	99.735	377	1	0	461	837	1	377	0	691	Bacteria	Proteobacteria	Gammaproteobacteria	Pseudomonadales	Pseudomonadaceae	Pseudomonas
AFAN104	ASV_49	99.735	377	1	0	461	837	1	377	0	691	Bacteria	Proteobacteria	Gammaproteobacteria	Pseudomonadales	Pseudomonadaceae	Pseudomonas
AFAN104	ASV_3517	99.735	377	1	0	461	837	1	377	0	691	Bacteria	Proteobacteria	Gammaproteobacteria	Pseudomonadales	Pseudomonadaceae	Pseudomonas
AFAN104	ASV_273	99.735	377	1	0	461	837	1	377	0	691	Bacteria	Proteobacteria	Gammaproteobacteria	Pseudomonadales	Pseudomonadaceae	Pseudomonas
AFAN104	ASV_2122	99.735	377	1	0	461	837	1	377	0	691	Bacteria	Proteobacteria	Gammaproteobacteria	Pseudomonadales	Pseudomonadaceae	Pseudomonas
AFAN201	ASV_19	100	377	0	0	465	841	1	377	0	697	Bacteria	Proteobacteria	Alphaproteobacteria	Sphingomonadales	Sphingomonadaceae	Sphingomonas
AFAN201	ASV_5040	99.735	377	1	0	465	841	1	377	0	691	Bacteria	Proteobacteria	Alphaproteobacteria	Sphingomonadales	Sphingomonadaceae	Sphingomonas
AFAN201	ASV_4030	99.735	377	1	0	465	841	1	377	0	691	Bacteria	Proteobacteria	Alphaproteobacteria	Sphingomonadales	Sphingomonadaceae	Sphingomonas
AFAN201	ASV_3725	99.735	377	1	0	465	841	1	377	0	691	Bacteria	Proteobacteria	Alphaproteobacteria	Sphingomonadales	Sphingomonadaceae	Sphingomonas
AFAN201	ASV_3053	99.735	377	1	0	465	841	1	377	0	691	Bacteria	Proteobacteria	Alphaproteobacteria	Sphingomonadales	Sphingomonadaceae	Sphingomonas
AFAN201	ASV_2632	99.735	377	1	0	465	841	1	377	0	691	Bacteria	Proteobacteria	Alphaproteobacteria	Sphingomonadales	Sphingomonadaceae	Sphingomonas
AFAN201	ASV_2620	99.735	377	1	0	465	841	1	377	0	691	Bacteria	Proteobacteria	Alphaproteobacteria	Sphingomonadales	Sphingomonadaceae	Sphingomonas
AFAN201	ASV_2196	99.735	377	1	0	465	841	1	377	0	691	Bacteria	Proteobacteria	Alphaproteobacteria	Sphingomonadales	Sphingomonadaceae	Sphingomonas
AFAN201	ASV_171	99.735	377	1	0	465	841	1	377	0	691	Bacteria	Proteobacteria	Alphaproteobacteria	Sphingomonadales	Sphingomonadaceae	Sphingomonas
AFAN201	ASV_12987	99.469	377	2	0	465	841	1	377	0	686	Bacteria	Proteobacteria	Alphaproteobacteria	Sphingomonadales	Sphingomonadaceae	Sphingomonas
AFAN202	ASV_143	100	347	0	0	461	807	1	347	0	641	Bacteria	Proteobacteria	Gammaproteobacteria	Enterobacterales	Yersiniaceae	Rahnella1
AFAN202	ASV_5874	100	346	0	0	461	806	1	346	0	640	Bacteria	Proteobacteria	Gammaproteobacteria	Enterobacterales	Yersiniaceae	Rahnella1
AFAN202	ASV_5017	99.712	347	1	0	461	807	1	347	0	636	Bacteria	Proteobacteria	Gammaproteobacteria	Enterobacterales	Yersiniaceae	Rahnella1
AFAN202	ASV_4176	99.712	347	1	0	461	807	1	347	0	636	Bacteria	Proteobacteria	Gammaproteobacteria	Enterobacterales	Yersiniaceae	Rahnella1
AFAN202	ASV_3980	99.712	347	1	0	461	807	1	347	0	636	Bacteria	Proteobacteria	Gammaproteobacteria	Enterobacterales	Yersiniaceae	Rahnella1
AFAN202	ASV_2854	99.712	347	1	0	461	807	1	347	0	636	Bacteria	Proteobacteria	Gammaproteobacteria	Enterobacterales	Yersiniaceae	Rahnella1
AFAN202	ASV_99	99.424	347	2	0	461	807	1	347	1.24e-180	630	Bacteria	Proteobacteria	Gammaproteobacteria	Enterobacterales	Yersiniaceae	Rahnella1
AFAN202	ASV_2307	99.135	347	3	0	461	807	1	347	5.77e-179	625	Bacteria	Proteobacteria	Gammaproteobacteria	Enterobacterales	Yersiniaceae	Rahnella1
AFAN202	ASV_2304	99.135	347	3	0	461	807	1	347	5.77e-179	625	Bacteria	Proteobacteria	Gammaproteobacteria	Enterobacterales
AFAN202	ASV_9513	98.559	347	5	0	461	807	1	347	1.25e-175	614	Bacteria	Proteobacteria	Gammaproteobacteria	Enterobacterales
AFAN203	ASV_6	100	377	0	0	303	679	377	1	0	697	Bacteria	Proteobacteria	Gammaproteobacteria	Pseudomonadales	Pseudomonadaceae	Pseudomonas
AFAN203	ASV_2924	100	376	0	0	303	678	377	2	0	695	Bacteria	Proteobacteria	Gammaproteobacteria	Pseudomonadales	Pseudomonadaceae	Pseudomonas
AFAN203	ASV_944	99.735	377	1	0	303	679	377	1	0	691	Bacteria	Proteobacteria	Gammaproteobacteria	Pseudomonadales	Pseudomonadaceae	Pseudomonas
AFAN203	ASV_7721	99.735	377	1	0	303	679	377	1	0	691	Bacteria	Proteobacteria	Gammaproteobacteria	Pseudomonadales	Pseudomonadaceae	Pseudomonas
AFAN203	ASV_57	99.735	377	1	0	303	679	377	1	0	691	Bacteria	Proteobacteria	Gammaproteobacteria	Pseudomonadales	Pseudomonadaceae	Pseudomonas
AFAN203	ASV_5582	99.735	377	1	0	303	679	377	1	0	691	Bacteria	Proteobacteria	Gammaproteobacteria	Pseudomonadales	Pseudomonadaceae	Pseudomonas
AFAN203	ASV_49	99.735	377	1	0	303	679	377	1	0	691	Bacteria	Proteobacteria	Gammaproteobacteria	Pseudomonadales	Pseudomonadaceae	Pseudomonas
AFAN203	ASV_3517	99.735	377	1	0	303	679	377	1	0	691	Bacteria	Proteobacteria	Gammaproteobacteria	Pseudomonadales	Pseudomonadaceae	Pseudomonas
AFAN203	ASV_273	99.735	377	1	0	303	679	377	1	0	691	Bacteria	Proteobacteria	Gammaproteobacteria	Pseudomonadales	Pseudomonadaceae	Pseudomonas
AFAN203	ASV_2122	99.735	377	1	0	303	679	377	1	0	691	Bacteria	Proteobacteria	Gammaproteobacteria	Pseudomonadales	Pseudomonadaceae	Pseudomonas
AFAN204	ASV_6	100	377	0	0	477	853	1	377	0	697	Bacteria	Proteobacteria	Gammaproteobacteria	Pseudomonadales	Pseudomonadaceae	Pseudomonas
AFAN204	ASV_2924	100	376	0	0	478	853	2	377	0	695	Bacteria	Proteobacteria	Gammaproteobacteria	Pseudomonadales	Pseudomonadaceae	Pseudomonas
AFAN204	ASV_944	99.735	377	1	0	477	853	1	377	0	691	Bacteria	Proteobacteria	Gammaproteobacteria	Pseudomonadales	Pseudomonadaceae	Pseudomonas
AFAN204	ASV_7721	99.735	377	1	0	477	853	1	377	0	691	Bacteria	Proteobacteria	Gammaproteobacteria	Pseudomonadales	Pseudomonadaceae	Pseudomonas
AFAN204	ASV_57	99.735	377	1	0	477	853	1	377	0	691	Bacteria	Proteobacteria	Gammaproteobacteria	Pseudomonadales	Pseudomonadaceae	Pseudomonas
AFAN204	ASV_5582	99.735	377	1	0	477	853	1	377	0	691	Bacteria	Proteobacteria	Gammaproteobacteria	Pseudomonadales	Pseudomonadaceae	Pseudomonas
AFAN204	ASV_49	99.735	377	1	0	477	853	1	377	0	691	Bacteria	Proteobacteria	Gammaproteobacteria	Pseudomonadales	Pseudomonadaceae	Pseudomonas
AFAN204	ASV_3517	99.735	377	1	0	477	853	1	377	0	691	Bacteria	Proteobacteria	Gammaproteobacteria	Pseudomonadales	Pseudomonadaceae	Pseudomonas
AFAN204	ASV_273	99.735	377	1	0	477	853	1	377	0	691	Bacteria	Proteobacteria	Gammaproteobacteria	Pseudomonadales	Pseudomonadaceae	Pseudomonas
AFAN204	ASV_2122	99.735	377	1	0	477	853	1	377	0	691	Bacteria	Proteobacteria	Gammaproteobacteria	Pseudomonadales	Pseudomonadaceae	Pseudomonas
AFAN205	ASV_8	99.735	377	1	0	302	678	377	1	0	691	Bacteria	Proteobacteria	Gammaproteobacteria	Pseudomonadales	Pseudomonadaceae	Pseudomonas
AFAN205	ASV_44	99.735	377	1	0	302	678	377	1	0	691	Bacteria	Proteobacteria	Gammaproteobacteria	Pseudomonadales	Pseudomonadaceae	Pseudomonas
AFAN205	ASV_4302	99.735	377	1	0	302	678	377	1	0	691	Bacteria	Proteobacteria	Gammaproteobacteria	Pseudomonadales	Pseudomonadaceae	Pseudomonas
AFAN205	ASV_752	99.469	377	2	0	302	678	377	1	0	686	Bacteria	Proteobacteria	Gammaproteobacteria	Pseudomonadales	Pseudomonadaceae	Pseudomonas
AFAN205	ASV_720	99.469	377	2	0	302	678	377	1	0	686	Bacteria	Proteobacteria	Gammaproteobacteria	Pseudomonadales	Pseudomonadaceae	Pseudomonas
AFAN205	ASV_57	99.469	377	2	0	302	678	377	1	0	686	Bacteria	Proteobacteria	Gammaproteobacteria	Pseudomonadales	Pseudomonadaceae	Pseudomonas
AFAN205	ASV_4724	99.469	377	2	0	302	678	377	1	0	686	Bacteria	Proteobacteria	Gammaproteobacteria	Pseudomonadales	Pseudomonadaceae	Pseudomonas
AFAN205	ASV_31	99.469	377	2	0	302	678	377	1	0	686	Bacteria	Proteobacteria	Gammaproteobacteria	Pseudomonadales	Pseudomonadaceae	Pseudomonas
AFAN205	ASV_2361	99.469	377	2	0	302	678	377	1	0	686	Bacteria	Proteobacteria	Gammaproteobacteria	Pseudomonadales	Pseudomonadaceae	Pseudomonas
AFAN205	ASV_2342	99.469	377	2	0	302	678	377	1	0	686	Bacteria	Proteobacteria	Gammaproteobacteria	Pseudomonadales	Pseudomonadaceae	Pseudomonas
AFAN301	ASV_7	100	377	0	0	458	834	1	377	0	697	Bacteria	Proteobacteria	Gammaproteobacteria	Pseudomonadales	Pseudomonadaceae	Pseudomonas
AFAN301	ASV_50	99.735	377	1	0	458	834	1	377	0	691	Bacteria	Proteobacteria	Gammaproteobacteria	Pseudomonadales	Pseudomonadaceae	Pseudomonas
AFAN301	ASV_5	99.735	377	1	0	458	834	1	377	0	691	Bacteria	Proteobacteria	Gammaproteobacteria	Pseudomonadales	Pseudomonadaceae	Pseudomonas
AFAN301	ASV_4475	99.735	377	1	0	458	834	1	377	0	691	Bacteria	Proteobacteria	Gammaproteobacteria	Pseudomonadales	Pseudomonadaceae	Pseudomonas
AFAN301	ASV_2456	99.735	377	1	0	458	834	1	377	0	691	Bacteria	Proteobacteria	Gammaproteobacteria	Pseudomonadales	Pseudomonadaceae	Pseudomonas
AFAN301	ASV_2372	99.735	377	1	0	458	834	1	377	0	691	Bacteria	Proteobacteria	Gammaproteobacteria	Pseudomonadales	Pseudomonadaceae	Pseudomonas
AFAN301	ASV_22	99.735	377	1	0	458	834	1	377	0	691	Bacteria	Proteobacteria	Gammaproteobacteria	Pseudomonadales	Pseudomonadaceae	Pseudomonas
AFAN301	ASV_15663	99.735	377	1	0	458	834	1	377	0	691	Bacteria	Proteobacteria	Gammaproteobacteria	Pseudomonadales	Pseudomonadaceae	Pseudomonas
AFAN301	ASV_1273	99.735	377	1	0	458	834	1	377	0	691	Bacteria	Proteobacteria	Gammaproteobacteria	Pseudomonadales	Pseudomonadaceae	Pseudomonas
AFAN301	ASV_114	99.735	377	1	0	458	834	1	377	0	691	Bacteria	Proteobacteria	Gammaproteobacteria	Pseudomonadales	Pseudomonadaceae	Pseudomonas
AFAS101	ASV_292	99.717	353	1	0	431	783	1	353	0	647	Bacteria	Proteobacteria	Gammaproteobacteria	Enterobacterales	Erwiniaceae	Pantoea
AFAS101	ASV_1030	99.433	353	2	0	431	783	1	353	0	641	Bacteria	Proteobacteria	Gammaproteobacteria	Enterobacterales	Erwiniaceae
AFAS101	ASV_8349	99.15	353	3	0	431	783	1	353	0	636	Bacteria	Proteobacteria	Gammaproteobacteria	Enterobacterales	Erwiniaceae
AFAS101	ASV_408	99.15	353	3	0	431	783	1	353	0	636	Bacteria	Proteobacteria	Gammaproteobacteria	Enterobacterales	Erwiniaceae
AFAS101	ASV_460	98.584	353	5	0	431	783	1	353	5.59e-179	625	Bacteria	Proteobacteria	Gammaproteobacteria	Enterobacterales	Erwiniaceae
AFAS101	ASV_2601	98.584	353	5	0	431	783	1	353	5.59e-179	625	Bacteria	Proteobacteria	Gammaproteobacteria	Enterobacterales	Erwiniaceae
AFAS101	ASV_12078	98.584	353	5	0	431	783	1	353	5.59e-179	625	Bacteria	Proteobacteria	Gammaproteobacteria	Enterobacterales	Enterobacteriaceae
AFAS101	ASV_1251	98.3	353	6	0	431	783	1	353	2.6e-177	619	Bacteria	Proteobacteria	Gammaproteobacteria	Enterobacterales
AFAS101	ASV_1069	98.3	353	6	0	431	783	1	353	2.6e-177	619	Bacteria	Proteobacteria	Gammaproteobacteria	Enterobacterales	Erwiniaceae	Pantoea
AFAS101	ASV_1732	98.017	353	7	0	431	783	1	353	1.21e-175	614	Bacteria	Proteobacteria	Gammaproteobacteria	Enterobacterales	Erwiniaceae	Rosenbergiella
AFAS102	ASV_8	100	377	0	0	453	829	1	377	0	697	Bacteria	Proteobacteria	Gammaproteobacteria	Pseudomonadales	Pseudomonadaceae	Pseudomonas
AFAS102	ASV_752	99.735	377	1	0	453	829	1	377	0	691	Bacteria	Proteobacteria	Gammaproteobacteria	Pseudomonadales	Pseudomonadaceae	Pseudomonas
AFAS102	ASV_720	99.735	377	1	0	453	829	1	377	0	691	Bacteria	Proteobacteria	Gammaproteobacteria	Pseudomonadales	Pseudomonadaceae	Pseudomonas
AFAS102	ASV_4724	99.735	377	1	0	453	829	1	377	0	691	Bacteria	Proteobacteria	Gammaproteobacteria	Pseudomonadales	Pseudomonadaceae	Pseudomonas
AFAS102	ASV_44	99.735	377	1	0	453	829	1	377	0	691	Bacteria	Proteobacteria	Gammaproteobacteria	Pseudomonadales	Pseudomonadaceae	Pseudomonas
AFAS102	ASV_2361	99.735	377	1	0	453	829	1	377	0	691	Bacteria	Proteobacteria	Gammaproteobacteria	Pseudomonadales	Pseudomonadaceae	Pseudomonas
AFAS102	ASV_2342	99.735	377	1	0	453	829	1	377	0	691	Bacteria	Proteobacteria	Gammaproteobacteria	Pseudomonadales	Pseudomonadaceae	Pseudomonas
AFAS102	ASV_2296	99.735	377	1	0	453	829	1	377	0	691	Bacteria	Proteobacteria	Gammaproteobacteria	Pseudomonadales	Pseudomonadaceae	Pseudomonas
AFAS102	ASV_196	99.735	377	1	0	453	829	1	377	0	691	Bacteria	Proteobacteria	Gammaproteobacteria	Pseudomonadales	Pseudomonadaceae	Pseudomonas
AFAS102	ASV_1518	99.735	377	1	0	453	829	1	377	0	691	Bacteria	Proteobacteria	Gammaproteobacteria	Pseudomonadales	Pseudomonadaceae	Pseudomonas
AFAS103	ASV_24	100	371	0	0	303	673	371	1	0	686	Bacteria	Proteobacteria	Gammaproteobacteria	Burkholderiales	Oxalobacteraceae	Duganella
AFAS103	ASV_5307	100	369	0	0	303	671	371	3	0	682	Bacteria	Proteobacteria	Gammaproteobacteria	Burkholderiales	Oxalobacteraceae	Duganella
AFAS103	ASV_95	99.73	371	1	0	303	673	371	1	0	680	Bacteria	Proteobacteria	Gammaproteobacteria	Burkholderiales	Oxalobacteraceae
AFAS103	ASV_908	99.73	371	1	0	303	673	371	1	0	680	Bacteria	Proteobacteria	Gammaproteobacteria	Burkholderiales	Oxalobacteraceae	Duganella
AFAS103	ASV_30	99.73	371	1	0	303	673	371	1	0	680	Bacteria	Proteobacteria	Gammaproteobacteria	Burkholderiales	Oxalobacteraceae	Duganella
AFAS103	ASV_1321	99.73	371	1	0	303	673	371	1	0	680	Bacteria	Proteobacteria	Gammaproteobacteria	Burkholderiales	Oxalobacteraceae
AFAS103	ASV_13	99.73	371	1	0	303	673	371	1	0	680	Bacteria	Proteobacteria	Gammaproteobacteria	Burkholderiales	Oxalobacteraceae	Duganella
AFAS103	ASV_9842	99.461	371	2	0	303	673	371	1	0	675	Bacteria	Proteobacteria	Gammaproteobacteria	Burkholderiales	Oxalobacteraceae
AFAS103	ASV_9697	99.461	371	2	0	303	673	371	1	0	675	Bacteria	Proteobacteria	Gammaproteobacteria	Burkholderiales	Oxalobacteraceae	Duganella
AFAS103	ASV_8912	99.461	371	2	0	303	673	371	1	0	675	Bacteria	Proteobacteria	Gammaproteobacteria	Burkholderiales	Oxalobacteraceae
AFAS104	ASV_19	100	377	0	0	421	797	1	377	0	697	Bacteria	Proteobacteria	Alphaproteobacteria	Sphingomonadales	Sphingomonadaceae	Sphingomonas
AFAS104	ASV_5040	99.735	377	1	0	421	797	1	377	0	691	Bacteria	Proteobacteria	Alphaproteobacteria	Sphingomonadales	Sphingomonadaceae	Sphingomonas
AFAS104	ASV_4030	99.735	377	1	0	421	797	1	377	0	691	Bacteria	Proteobacteria	Alphaproteobacteria	Sphingomonadales	Sphingomonadaceae	Sphingomonas
AFAS104	ASV_3725	99.735	377	1	0	421	797	1	377	0	691	Bacteria	Proteobacteria	Alphaproteobacteria	Sphingomonadales	Sphingomonadaceae	Sphingomonas
AFAS104	ASV_3053	99.735	377	1	0	421	797	1	377	0	691	Bacteria	Proteobacteria	Alphaproteobacteria	Sphingomonadales	Sphingomonadaceae	Sphingomonas
AFAS104	ASV_2632	99.735	377	1	0	421	797	1	377	0	691	Bacteria	Proteobacteria	Alphaproteobacteria	Sphingomonadales	Sphingomonadaceae	Sphingomonas
AFAS104	ASV_2620	99.735	377	1	0	421	797	1	377	0	691	Bacteria	Proteobacteria	Alphaproteobacteria	Sphingomonadales	Sphingomonadaceae	Sphingomonas
AFAS104	ASV_2196	99.735	377	1	0	421	797	1	377	0	691	Bacteria	Proteobacteria	Alphaproteobacteria	Sphingomonadales	Sphingomonadaceae	Sphingomonas
AFAS104	ASV_171	99.735	377	1	0	421	797	1	377	0	691	Bacteria	Proteobacteria	Alphaproteobacteria	Sphingomonadales	Sphingomonadaceae	Sphingomonas
AFAS104	ASV_12987	99.469	377	2	0	421	797	1	377	0	686	Bacteria	Proteobacteria	Alphaproteobacteria	Sphingomonadales	Sphingomonadaceae	Sphingomonas
AFAS105	ASV_6	100	377	0	0	303	679	377	1	0	697	Bacteria	Proteobacteria	Gammaproteobacteria	Pseudomonadales	Pseudomonadaceae	Pseudomonas
AFAS105	ASV_2924	100	376	0	0	303	678	377	2	0	695	Bacteria	Proteobacteria	Gammaproteobacteria	Pseudomonadales	Pseudomonadaceae	Pseudomonas
AFAS105	ASV_944	99.735	377	1	0	303	679	377	1	0	691	Bacteria	Proteobacteria	Gammaproteobacteria	Pseudomonadales	Pseudomonadaceae	Pseudomonas
AFAS105	ASV_7721	99.735	377	1	0	303	679	377	1	0	691	Bacteria	Proteobacteria	Gammaproteobacteria	Pseudomonadales	Pseudomonadaceae	Pseudomonas
AFAS105	ASV_57	99.735	377	1	0	303	679	377	1	0	691	Bacteria	Proteobacteria	Gammaproteobacteria	Pseudomonadales	Pseudomonadaceae	Pseudomonas
AFAS105	ASV_5582	99.735	377	1	0	303	679	377	1	0	691	Bacteria	Proteobacteria	Gammaproteobacteria	Pseudomonadales	Pseudomonadaceae	Pseudomonas
AFAS105	ASV_49	99.735	377	1	0	303	679	377	1	0	691	Bacteria	Proteobacteria	Gammaproteobacteria	Pseudomonadales	Pseudomonadaceae	Pseudomonas
AFAS105	ASV_3517	99.735	377	1	0	303	679	377	1	0	691	Bacteria	Proteobacteria	Gammaproteobacteria	Pseudomonadales	Pseudomonadaceae	Pseudomonas
AFAS105	ASV_273	99.735	377	1	0	303	679	377	1	0	691	Bacteria	Proteobacteria	Gammaproteobacteria	Pseudomonadales	Pseudomonadaceae	Pseudomonas
AFAS105	ASV_2122	99.735	377	1	0	303	679	377	1	0	691	Bacteria	Proteobacteria	Gammaproteobacteria	Pseudomonadales	Pseudomonadaceae	Pseudomonas
AFAS106	ASV_6	100	377	0	0	446	822	1	377	0	697	Bacteria	Proteobacteria	Gammaproteobacteria	Pseudomonadales	Pseudomonadaceae	Pseudomonas
AFAS106	ASV_2924	100	376	0	0	447	822	2	377	0	695	Bacteria	Proteobacteria	Gammaproteobacteria	Pseudomonadales	Pseudomonadaceae	Pseudomonas
AFAS106	ASV_944	99.735	377	1	0	446	822	1	377	0	691	Bacteria	Proteobacteria	Gammaproteobacteria	Pseudomonadales	Pseudomonadaceae	Pseudomonas
AFAS106	ASV_7721	99.735	377	1	0	446	822	1	377	0	691	Bacteria	Proteobacteria	Gammaproteobacteria	Pseudomonadales	Pseudomonadaceae	Pseudomonas
AFAS106	ASV_57	99.735	377	1	0	446	822	1	377	0	691	Bacteria	Proteobacteria	Gammaproteobacteria	Pseudomonadales	Pseudomonadaceae	Pseudomonas
AFAS106	ASV_5582	99.735	377	1	0	446	822	1	377	0	691	Bacteria	Proteobacteria	Gammaproteobacteria	Pseudomonadales	Pseudomonadaceae	Pseudomonas
AFAS106	ASV_49	99.735	377	1	0	446	822	1	377	0	691	Bacteria	Proteobacteria	Gammaproteobacteria	Pseudomonadales	Pseudomonadaceae	Pseudomonas
AFAS106	ASV_3517	99.735	377	1	0	446	822	1	377	0	691	Bacteria	Proteobacteria	Gammaproteobacteria	Pseudomonadales	Pseudomonadaceae	Pseudomonas
AFAS106	ASV_273	99.735	377	1	0	446	822	1	377	0	691	Bacteria	Proteobacteria	Gammaproteobacteria	Pseudomonadales	Pseudomonadaceae	Pseudomonas
AFAS106	ASV_2122	99.735	377	1	0	446	822	1	377	0	691	Bacteria	Proteobacteria	Gammaproteobacteria	Pseudomonadales	Pseudomonadaceae	Pseudomonas
AFAS107	ASV_6	100	377	0	0	461	837	1	377	0	697	Bacteria	Proteobacteria	Gammaproteobacteria	Pseudomonadales	Pseudomonadaceae	Pseudomonas
AFAS107	ASV_2924	100	376	0	0	462	837	2	377	0	695	Bacteria	Proteobacteria	Gammaproteobacteria	Pseudomonadales	Pseudomonadaceae	Pseudomonas
AFAS107	ASV_944	99.735	377	1	0	461	837	1	377	0	691	Bacteria	Proteobacteria	Gammaproteobacteria	Pseudomonadales	Pseudomonadaceae	Pseudomonas
AFAS107	ASV_7721	99.735	377	1	0	461	837	1	377	0	691	Bacteria	Proteobacteria	Gammaproteobacteria	Pseudomonadales	Pseudomonadaceae	Pseudomonas
AFAS107	ASV_57	99.735	377	1	0	461	837	1	377	0	691	Bacteria	Proteobacteria	Gammaproteobacteria	Pseudomonadales	Pseudomonadaceae	Pseudomonas
AFAS107	ASV_5582	99.735	377	1	0	461	837	1	377	0	691	Bacteria	Proteobacteria	Gammaproteobacteria	Pseudomonadales	Pseudomonadaceae	Pseudomonas
AFAS107	ASV_49	99.735	377	1	0	461	837	1	377	0	691	Bacteria	Proteobacteria	Gammaproteobacteria	Pseudomonadales	Pseudomonadaceae	Pseudomonas
AFAS107	ASV_3517	99.735	377	1	0	461	837	1	377	0	691	Bacteria	Proteobacteria	Gammaproteobacteria	Pseudomonadales	Pseudomonadaceae	Pseudomonas
AFAS107	ASV_273	99.735	377	1	0	461	837	1	377	0	691	Bacteria	Proteobacteria	Gammaproteobacteria	Pseudomonadales	Pseudomonadaceae	Pseudomonas
AFAS107	ASV_2122	99.735	377	1	0	461	837	1	377	0	691	Bacteria	Proteobacteria	Gammaproteobacteria	Pseudomonadales	Pseudomonadaceae	Pseudomonas
AFAS201	ASV_73	100	366	0	0	441	806	1	366	0	676	Bacteria	Proteobacteria	Gammaproteobacteria	Pseudomonadales	Pseudomonadaceae	Pseudomonas
AFAS201	ASV_8000	99.727	366	1	0	441	806	1	366	0	671	Bacteria	Proteobacteria	Gammaproteobacteria	Pseudomonadales	Pseudomonadaceae	Pseudomonas
AFAS201	ASV_434	99.727	366	1	0	441	806	1	366	0	671	Bacteria	Proteobacteria	Gammaproteobacteria	Pseudomonadales	Pseudomonadaceae	Pseudomonas
AFAS201	ASV_31	99.727	366	1	0	441	806	1	366	0	671	Bacteria	Proteobacteria	Gammaproteobacteria	Pseudomonadales	Pseudomonadaceae	Pseudomonas
AFAS201	ASV_302	99.727	366	1	0	441	806	1	366	0	671	Bacteria	Proteobacteria	Gammaproteobacteria	Pseudomonadales	Pseudomonadaceae	Pseudomonas
AFAS201	ASV_8978	99.454	366	2	0	441	806	1	366	0	665	Bacteria	Proteobacteria	Gammaproteobacteria	Pseudomonadales	Pseudomonadaceae	Pseudomonas
AFAS201	ASV_6045	99.454	366	2	0	441	806	1	366	0	665	Bacteria	Proteobacteria	Gammaproteobacteria	Pseudomonadales	Pseudomonadaceae	Pseudomonas
AFAS201	ASV_5200	99.454	366	2	0	441	806	1	366	0	665	Bacteria	Proteobacteria	Gammaproteobacteria	Pseudomonadales	Pseudomonadaceae	Pseudomonas
AFAS201	ASV_5073	99.454	366	2	0	441	806	1	366	0	665	Bacteria	Proteobacteria	Gammaproteobacteria	Pseudomonadales	Pseudomonadaceae	Pseudomonas
AFAS201	ASV_4606	99.454	366	2	0	441	806	1	366	0	665	Bacteria	Proteobacteria	Gammaproteobacteria	Pseudomonadales	Pseudomonadaceae	Pseudomonas
AFAS202	ASV_19	100	377	0	0	436	812	1	377	0	697	Bacteria	Proteobacteria	Alphaproteobacteria	Sphingomonadales	Sphingomonadaceae	Sphingomonas
AFAS202	ASV_5040	99.735	377	1	0	436	812	1	377	0	691	Bacteria	Proteobacteria	Alphaproteobacteria	Sphingomonadales	Sphingomonadaceae	Sphingomonas
AFAS202	ASV_4030	99.735	377	1	0	436	812	1	377	0	691	Bacteria	Proteobacteria	Alphaproteobacteria	Sphingomonadales	Sphingomonadaceae	Sphingomonas
AFAS202	ASV_3725	99.735	377	1	0	436	812	1	377	0	691	Bacteria	Proteobacteria	Alphaproteobacteria	Sphingomonadales	Sphingomonadaceae	Sphingomonas
AFAS202	ASV_3053	99.735	377	1	0	436	812	1	377	0	691	Bacteria	Proteobacteria	Alphaproteobacteria	Sphingomonadales	Sphingomonadaceae	Sphingomonas
AFAS202	ASV_2632	99.735	377	1	0	436	812	1	377	0	691	Bacteria	Proteobacteria	Alphaproteobacteria	Sphingomonadales	Sphingomonadaceae	Sphingomonas
AFAS202	ASV_2620	99.735	377	1	0	436	812	1	377	0	691	Bacteria	Proteobacteria	Alphaproteobacteria	Sphingomonadales	Sphingomonadaceae	Sphingomonas
AFAS202	ASV_2196	99.735	377	1	0	436	812	1	377	0	691	Bacteria	Proteobacteria	Alphaproteobacteria	Sphingomonadales	Sphingomonadaceae	Sphingomonas
AFAS202	ASV_171	99.735	377	1	0	436	812	1	377	0	691	Bacteria	Proteobacteria	Alphaproteobacteria	Sphingomonadales	Sphingomonadaceae	Sphingomonas
AFAS202	ASV_12987	99.469	377	2	0	436	812	1	377	0	686	Bacteria	Proteobacteria	Alphaproteobacteria	Sphingomonadales	Sphingomonadaceae	Sphingomonas
AFAS203	ASV_44	100	359	0	0	420	778	1	359	0	664	Bacteria	Proteobacteria	Gammaproteobacteria	Pseudomonadales	Pseudomonadaceae	Pseudomonas
AFAS203	ASV_8	99.721	359	1	0	420	778	1	359	0	658	Bacteria	Proteobacteria	Gammaproteobacteria	Pseudomonadales	Pseudomonadaceae	Pseudomonas
AFAS203	ASV_1861	99.721	359	1	0	420	778	1	359	0	658	Bacteria	Proteobacteria	Gammaproteobacteria	Pseudomonadales	Pseudomonadaceae	Pseudomonas
AFAS203	ASV_1068	99.721	359	1	0	420	778	1	359	0	658	Bacteria	Proteobacteria	Gammaproteobacteria	Pseudomonadales	Pseudomonadaceae	Pseudomonas
AFAS203	ASV_752	99.443	359	2	0	420	778	1	359	0	652	Bacteria	Proteobacteria	Gammaproteobacteria	Pseudomonadales	Pseudomonadaceae	Pseudomonas
AFAS203	ASV_720	99.443	359	2	0	420	778	1	359	0	652	Bacteria	Proteobacteria	Gammaproteobacteria	Pseudomonadales	Pseudomonadaceae	Pseudomonas
AFAS203	ASV_49	99.443	359	2	0	420	778	1	359	0	652	Bacteria	Proteobacteria	Gammaproteobacteria	Pseudomonadales	Pseudomonadaceae	Pseudomonas
AFAS203	ASV_4724	99.443	359	2	0	420	778	1	359	0	652	Bacteria	Proteobacteria	Gammaproteobacteria	Pseudomonadales	Pseudomonadaceae	Pseudomonas
AFAS203	ASV_4302	99.443	359	2	0	420	778	1	359	0	652	Bacteria	Proteobacteria	Gammaproteobacteria	Pseudomonadales	Pseudomonadaceae	Pseudomonas
AFAS203	ASV_2728	99.443	359	2	0	420	778	1	359	0	652	Bacteria	Proteobacteria	Gammaproteobacteria	Pseudomonadales	Pseudomonadaceae	Pseudomonas
AFAS205	ASV_55	100	359	0	0	458	816	1	359	0	664	Bacteria	Proteobacteria	Gammaproteobacteria	Enterobacterales
AFAS205	ASV_462	100	359	0	0	458	816	1	359	0	664	Bacteria	Proteobacteria	Gammaproteobacteria	Enterobacterales
AFAS205	ASV_2971	100	359	0	0	458	816	1	359	0	664	Bacteria	Proteobacteria	Gammaproteobacteria	Enterobacterales
AFAS205	ASV_6725	99.721	359	1	0	458	816	1	359	0	658	Bacteria	Proteobacteria	Gammaproteobacteria	Enterobacterales
AFAS205	ASV_6141	99.721	359	1	0	458	816	1	359	0	658	Bacteria	Proteobacteria	Gammaproteobacteria	Enterobacterales
AFAS205	ASV_382	99.721	359	1	0	458	816	1	359	0	658	Bacteria	Proteobacteria	Gammaproteobacteria	Enterobacterales
AFAS205	ASV_3066	99.721	359	1	0	458	816	1	359	0	658	Bacteria	Proteobacteria	Gammaproteobacteria	Enterobacterales
AFAS205	ASV_1757	99.443	359	2	0	458	816	1	359	0	652	Bacteria	Proteobacteria	Gammaproteobacteria	Enterobacterales
AFAS205	ASV_99	98.886	359	4	0	458	816	1	359	0	641	Bacteria	Proteobacteria	Gammaproteobacteria	Enterobacterales	Yersiniaceae	Rahnella1
AFAS205	ASV_92	98.886	359	4	0	458	816	1	359	0	641	Bacteria	Proteobacteria	Gammaproteobacteria	Enterobacterales
AFAS301	ASV_57	100	349	0	0	419	767	1	349	0	645	Bacteria	Proteobacteria	Gammaproteobacteria	Pseudomonadales	Pseudomonadaceae	Pseudomonas
AFAS301	ASV_944	99.713	349	1	0	419	767	1	349	0	640	Bacteria	Proteobacteria	Gammaproteobacteria	Pseudomonadales	Pseudomonadaceae	Pseudomonas
AFAS301	ASV_7000	99.713	349	1	0	419	767	1	349	0	640	Bacteria	Proteobacteria	Gammaproteobacteria	Pseudomonadales	Pseudomonadaceae	Pseudomonas
AFAS301	ASV_682	99.713	349	1	0	419	767	1	349	0	640	Bacteria	Proteobacteria	Gammaproteobacteria	Pseudomonadales	Pseudomonadaceae	Pseudomonas
AFAS301	ASV_6	99.713	349	1	0	419	767	1	349	0	640	Bacteria	Proteobacteria	Gammaproteobacteria	Pseudomonadales	Pseudomonadaceae	Pseudomonas
AFAS301	ASV_49	99.713	349	1	0	419	767	1	349	0	640	Bacteria	Proteobacteria	Gammaproteobacteria	Pseudomonadales	Pseudomonadaceae	Pseudomonas
AFAS301	ASV_4870	99.713	349	1	0	419	767	1	349	0	640	Bacteria	Proteobacteria	Gammaproteobacteria	Pseudomonadales	Pseudomonadaceae	Pseudomonas
AFAS301	ASV_102	99.713	349	1	0	419	767	1	349	0	640	Bacteria	Proteobacteria	Gammaproteobacteria	Pseudomonadales	Pseudomonadaceae	Pseudomonas
AFAS301	ASV_2924	99.713	348	1	0	420	767	2	349	0	638	Bacteria	Proteobacteria	Gammaproteobacteria	Pseudomonadales	Pseudomonadaceae	Pseudomonas
AFAS301	ASV_7721	99.427	349	2	0	419	767	1	349	0	634	Bacteria	Proteobacteria	Gammaproteobacteria	Pseudomonadales	Pseudomonadaceae	Pseudomonas
ALAN101	ASV_57	100	374	0	0	426	799	1	374	0	691	Bacteria	Proteobacteria	Gammaproteobacteria	Pseudomonadales	Pseudomonadaceae	Pseudomonas
ALAN101	ASV_944	99.733	374	1	0	426	799	1	374	0	686	Bacteria	Proteobacteria	Gammaproteobacteria	Pseudomonadales	Pseudomonadaceae	Pseudomonas
ALAN101	ASV_6	99.733	374	1	0	426	799	1	374	0	686	Bacteria	Proteobacteria	Gammaproteobacteria	Pseudomonadales	Pseudomonadaceae	Pseudomonas
ALAN101	ASV_49	99.733	374	1	0	426	799	1	374	0	686	Bacteria	Proteobacteria	Gammaproteobacteria	Pseudomonadales	Pseudomonadaceae	Pseudomonas
ALAN101	ASV_4870	99.733	374	1	0	426	799	1	374	0	686	Bacteria	Proteobacteria	Gammaproteobacteria	Pseudomonadales	Pseudomonadaceae	Pseudomonas
ALAN101	ASV_102	99.733	374	1	0	426	799	1	374	0	686	Bacteria	Proteobacteria	Gammaproteobacteria	Pseudomonadales	Pseudomonadaceae	Pseudomonas
ALAN101	ASV_2924	99.732	373	1	0	427	799	2	374	0	684	Bacteria	Proteobacteria	Gammaproteobacteria	Pseudomonadales	Pseudomonadaceae	Pseudomonas
ALAN101	ASV_7721	99.465	374	2	0	426	799	1	374	0	680	Bacteria	Proteobacteria	Gammaproteobacteria	Pseudomonadales	Pseudomonadaceae	Pseudomonas
ALAN101	ASV_7	99.465	374	2	0	426	799	1	374	0	680	Bacteria	Proteobacteria	Gammaproteobacteria	Pseudomonadales	Pseudomonadaceae	Pseudomonas
ALAN101	ASV_6623	99.465	374	2	0	426	799	1	374	0	680	Bacteria	Proteobacteria	Gammaproteobacteria	Pseudomonadales	Pseudomonadaceae	Pseudomonas
ALAN103	ASV_51	100	379	0	0	453	831	1	379	0	701	Bacteria	Proteobacteria	Alphaproteobacteria	Rhizobiales	Rhizobiaceae	Allorhizobium-Neorhizobium-Pararhizobium-Rhizobium
ALAN103	ASV_968	99.736	379	1	0	453	831	1	379	0	695	Bacteria	Proteobacteria	Alphaproteobacteria	Rhizobiales	Rhizobiaceae
ALAN103	ASV_7805	99.736	379	1	0	453	831	1	379	0	695	Bacteria	Proteobacteria	Alphaproteobacteria	Rhizobiales	Rhizobiaceae	Allorhizobium-Neorhizobium-Pararhizobium-Rhizobium
ALAN103	ASV_7680	99.736	379	1	0	453	831	1	379	0	695	Bacteria	Proteobacteria	Alphaproteobacteria	Rhizobiales	Rhizobiaceae	Allorhizobium-Neorhizobium-Pararhizobium-Rhizobium
ALAN103	ASV_522	99.736	379	1	0	453	831	1	379	0	695	Bacteria	Proteobacteria	Alphaproteobacteria	Rhizobiales	Rhizobiaceae	Allorhizobium-Neorhizobium-Pararhizobium-Rhizobium
ALAN103	ASV_5180	99.736	379	1	0	453	831	1	379	0	695	Bacteria	Proteobacteria	Alphaproteobacteria	Rhizobiales	Rhizobiaceae	Allorhizobium-Neorhizobium-Pararhizobium-Rhizobium
ALAN103	ASV_4011	99.736	379	1	0	453	831	1	379	0	695	Bacteria	Proteobacteria	Alphaproteobacteria	Rhizobiales	Rhizobiaceae	Allorhizobium-Neorhizobium-Pararhizobium-Rhizobium
ALAN103	ASV_330	99.736	379	1	0	453	831	1	379	0	695	Bacteria	Proteobacteria	Alphaproteobacteria	Rhizobiales	Rhizobiaceae	Allorhizobium-Neorhizobium-Pararhizobium-Rhizobium
ALAN103	ASV_2065	99.736	379	1	0	453	831	1	379	0	695	Bacteria	Proteobacteria	Alphaproteobacteria	Rhizobiales	Rhizobiaceae
ALAN103	ASV_17864	99.736	379	1	0	453	831	1	379	0	695	Bacteria	Proteobacteria	Alphaproteobacteria	Rhizobiales	Rhizobiaceae	Allorhizobium-Neorhizobium-Pararhizobium-Rhizobium
ALAN104	ASV_6	100	377	0	0	458	834	1	377	0	697	Bacteria	Proteobacteria	Gammaproteobacteria	Pseudomonadales	Pseudomonadaceae	Pseudomonas
ALAN104	ASV_2924	100	376	0	0	459	834	2	377	0	695	Bacteria	Proteobacteria	Gammaproteobacteria	Pseudomonadales	Pseudomonadaceae	Pseudomonas
ALAN104	ASV_944	99.735	377	1	0	458	834	1	377	0	691	Bacteria	Proteobacteria	Gammaproteobacteria	Pseudomonadales	Pseudomonadaceae	Pseudomonas
ALAN104	ASV_7721	99.735	377	1	0	458	834	1	377	0	691	Bacteria	Proteobacteria	Gammaproteobacteria	Pseudomonadales	Pseudomonadaceae	Pseudomonas
ALAN104	ASV_57	99.735	377	1	0	458	834	1	377	0	691	Bacteria	Proteobacteria	Gammaproteobacteria	Pseudomonadales	Pseudomonadaceae	Pseudomonas
ALAN104	ASV_5582	99.735	377	1	0	458	834	1	377	0	691	Bacteria	Proteobacteria	Gammaproteobacteria	Pseudomonadales	Pseudomonadaceae	Pseudomonas
ALAN104	ASV_49	99.735	377	1	0	458	834	1	377	0	691	Bacteria	Proteobacteria	Gammaproteobacteria	Pseudomonadales	Pseudomonadaceae	Pseudomonas
ALAN104	ASV_3517	99.735	377	1	0	458	834	1	377	0	691	Bacteria	Proteobacteria	Gammaproteobacteria	Pseudomonadales	Pseudomonadaceae	Pseudomonas
ALAN104	ASV_273	99.735	377	1	0	458	834	1	377	0	691	Bacteria	Proteobacteria	Gammaproteobacteria	Pseudomonadales	Pseudomonadaceae	Pseudomonas
ALAN104	ASV_2122	99.735	377	1	0	458	834	1	377	0	691	Bacteria	Proteobacteria	Gammaproteobacteria	Pseudomonadales	Pseudomonadaceae	Pseudomonas
ALAN106	ASV_2446	100	372	0	0	453	824	1	372	0	688	Bacteria	Bacteroidota	Bacteroidia	Sphingobacteriales	Sphingobacteriaceae	Pedobacter
ALAN106	ASV_11436	99.462	372	2	0	453	824	1	372	0	676	Bacteria	Bacteroidota	Bacteroidia	Sphingobacteriales	Sphingobacteriaceae	Pedobacter
ALAN106	ASV_10988	99.194	372	3	0	453	824	1	372	0	671	Bacteria	Bacteroidota	Bacteroidia	Sphingobacteriales	Sphingobacteriaceae	Pedobacter
ALAN106	ASV_5687	98.925	372	4	0	453	824	1	372	0	665	Bacteria	Bacteroidota	Bacteroidia	Sphingobacteriales	Sphingobacteriaceae	Pedobacter
ALAN106	ASV_14839	98.925	372	4	0	453	824	1	372	0	665	Bacteria	Bacteroidota	Bacteroidia	Sphingobacteriales	Sphingobacteriaceae	Pedobacter
ALAN106	ASV_11822	98.925	372	4	0	453	824	1	372	0	665	Bacteria	Bacteroidota	Bacteroidia	Sphingobacteriales	Sphingobacteriaceae	Pedobacter
ALAN106	ASV_9997	98.656	372	5	0	453	824	1	372	0	660	Bacteria	Bacteroidota	Bacteroidia	Sphingobacteriales	Sphingobacteriaceae	Pedobacter
ALAN106	ASV_7875	98.656	372	5	0	453	824	1	372	0	660	Bacteria	Bacteroidota	Bacteroidia	Sphingobacteriales	Sphingobacteriaceae	Pedobacter
ALAN106	ASV_7710	98.656	372	5	0	453	824	1	372	0	660	Bacteria	Bacteroidota	Bacteroidia	Sphingobacteriales	Sphingobacteriaceae	Pedobacter
ALAN106	ASV_6859	98.656	372	5	0	453	824	1	372	0	660	Bacteria	Bacteroidota	Bacteroidia	Sphingobacteriales	Sphingobacteriaceae	Pedobacter
ALAN202	ASV_7	100	377	0	0	303	679	377	1	0	697	Bacteria	Proteobacteria	Gammaproteobacteria	Pseudomonadales	Pseudomonadaceae	Pseudomonas
ALAN202	ASV_50	99.735	377	1	0	303	679	377	1	0	691	Bacteria	Proteobacteria	Gammaproteobacteria	Pseudomonadales	Pseudomonadaceae	Pseudomonas
ALAN202	ASV_5	99.735	377	1	0	303	679	377	1	0	691	Bacteria	Proteobacteria	Gammaproteobacteria	Pseudomonadales	Pseudomonadaceae	Pseudomonas
ALAN202	ASV_4475	99.735	377	1	0	303	679	377	1	0	691	Bacteria	Proteobacteria	Gammaproteobacteria	Pseudomonadales	Pseudomonadaceae	Pseudomonas
ALAN202	ASV_2456	99.735	377	1	0	303	679	377	1	0	691	Bacteria	Proteobacteria	Gammaproteobacteria	Pseudomonadales	Pseudomonadaceae	Pseudomonas
ALAN202	ASV_2372	99.735	377	1	0	303	679	377	1	0	691	Bacteria	Proteobacteria	Gammaproteobacteria	Pseudomonadales	Pseudomonadaceae	Pseudomonas
ALAN202	ASV_22	99.735	377	1	0	303	679	377	1	0	691	Bacteria	Proteobacteria	Gammaproteobacteria	Pseudomonadales	Pseudomonadaceae	Pseudomonas
ALAN202	ASV_15663	99.735	377	1	0	303	679	377	1	0	691	Bacteria	Proteobacteria	Gammaproteobacteria	Pseudomonadales	Pseudomonadaceae	Pseudomonas
ALAN202	ASV_1273	99.735	377	1	0	303	679	377	1	0	691	Bacteria	Proteobacteria	Gammaproteobacteria	Pseudomonadales	Pseudomonadaceae	Pseudomonas
ALAN202	ASV_114	99.735	377	1	0	303	679	377	1	0	691	Bacteria	Proteobacteria	Gammaproteobacteria	Pseudomonadales	Pseudomonadaceae	Pseudomonas
ALAN204	ASV_31	100	363	0	0	436	798	1	363	0	671	Bacteria	Proteobacteria	Gammaproteobacteria	Pseudomonadales	Pseudomonadaceae	Pseudomonas
ALAN204	ASV_8978	99.725	363	1	0	436	798	1	363	0	665	Bacteria	Proteobacteria	Gammaproteobacteria	Pseudomonadales	Pseudomonadaceae	Pseudomonas
ALAN204	ASV_73	99.725	363	1	0	436	798	1	363	0	665	Bacteria	Proteobacteria	Gammaproteobacteria	Pseudomonadales	Pseudomonadaceae	Pseudomonas
ALAN204	ASV_6045	99.725	363	1	0	436	798	1	363	0	665	Bacteria	Proteobacteria	Gammaproteobacteria	Pseudomonadales	Pseudomonadaceae	Pseudomonas
ALAN204	ASV_5200	99.725	363	1	0	436	798	1	363	0	665	Bacteria	Proteobacteria	Gammaproteobacteria	Pseudomonadales	Pseudomonadaceae	Pseudomonas
ALAN204	ASV_5073	99.725	363	1	0	436	798	1	363	0	665	Bacteria	Proteobacteria	Gammaproteobacteria	Pseudomonadales	Pseudomonadaceae	Pseudomonas
ALAN204	ASV_4606	99.725	363	1	0	436	798	1	363	0	665	Bacteria	Proteobacteria	Gammaproteobacteria	Pseudomonadales	Pseudomonadaceae	Pseudomonas
ALAN204	ASV_41	99.725	363	1	0	436	798	1	363	0	665	Bacteria	Proteobacteria	Gammaproteobacteria	Pseudomonadales	Pseudomonadaceae	Pseudomonas
ALAN204	ASV_21	99.725	363	1	0	436	798	1	363	0	665	Bacteria	Proteobacteria	Gammaproteobacteria	Pseudomonadales	Pseudomonadaceae	Pseudomonas
ALAN204	ASV_205	99.725	363	1	0	436	798	1	363	0	665	Bacteria	Proteobacteria	Gammaproteobacteria	Pseudomonadales	Pseudomonadaceae	Pseudomonas
ALAN205	ASV_7	100	338	0	0	418	755	1	338	5.41e-179	625	Bacteria	Proteobacteria	Gammaproteobacteria	Pseudomonadales	Pseudomonadaceae	Pseudomonas
ALAN205	ASV_2493	100	338	0	0	418	755	1	338	5.41e-179	625	Bacteria	Proteobacteria	Gammaproteobacteria	Pseudomonadales	Pseudomonadaceae	Pseudomonas
ALAN205	ASV_1782	100	338	0	0	418	755	1	338	5.41e-179	625	Bacteria	Proteobacteria	Gammaproteobacteria	Pseudomonadales	Pseudomonadaceae	Pseudomonas
ALAN205	ASV_11	100	338	0	0	418	755	1	338	5.41e-179	625	Bacteria	Proteobacteria	Gammaproteobacteria	Pseudomonadales	Pseudomonadaceae	Pseudomonas
ALAN205	ASV_9158	100	337	0	0	418	754	1	337	1.95e-178	623	Bacteria	Proteobacteria	Gammaproteobacteria	Pseudomonadales	Pseudomonadaceae	Pseudomonas
ALAN205	ASV_748	100	337	0	0	418	754	1	337	1.95e-178	623	Bacteria	Proteobacteria	Gammaproteobacteria	Pseudomonadales	Pseudomonadaceae	Pseudomonas
ALAN205	ASV_5	100	337	0	0	418	754	1	337	1.95e-178	623	Bacteria	Proteobacteria	Gammaproteobacteria	Pseudomonadales	Pseudomonadaceae	Pseudomonas
ALAN205	ASV_28603	100	337	0	0	418	754	1	337	1.95e-178	623	Bacteria	Proteobacteria	Gammaproteobacteria	Pseudomonadales	Pseudomonadaceae	Pseudomonas
ALAN205	ASV_2648	100	337	0	0	418	754	1	337	1.95e-178	623	Bacteria	Proteobacteria	Gammaproteobacteria	Pseudomonadales	Pseudomonadaceae	Pseudomonas
ALAN205	ASV_22	100	337	0	0	418	754	1	337	1.95e-178	623	Bacteria	Proteobacteria	Gammaproteobacteria	Pseudomonadales	Pseudomonadaceae	Pseudomonas
ALAN302	ASV_19	100	377	0	0	401	777	1	377	0	697	Bacteria	Proteobacteria	Alphaproteobacteria	Sphingomonadales	Sphingomonadaceae	Sphingomonas
ALAN302	ASV_5040	99.735	377	1	0	401	777	1	377	0	691	Bacteria	Proteobacteria	Alphaproteobacteria	Sphingomonadales	Sphingomonadaceae	Sphingomonas
ALAN302	ASV_4030	99.735	377	1	0	401	777	1	377	0	691	Bacteria	Proteobacteria	Alphaproteobacteria	Sphingomonadales	Sphingomonadaceae	Sphingomonas
ALAN302	ASV_3725	99.735	377	1	0	401	777	1	377	0	691	Bacteria	Proteobacteria	Alphaproteobacteria	Sphingomonadales	Sphingomonadaceae	Sphingomonas
ALAN302	ASV_3053	99.735	377	1	0	401	777	1	377	0	691	Bacteria	Proteobacteria	Alphaproteobacteria	Sphingomonadales	Sphingomonadaceae	Sphingomonas
ALAN302	ASV_2632	99.735	377	1	0	401	777	1	377	0	691	Bacteria	Proteobacteria	Alphaproteobacteria	Sphingomonadales	Sphingomonadaceae	Sphingomonas
ALAN302	ASV_2620	99.735	377	1	0	401	777	1	377	0	691	Bacteria	Proteobacteria	Alphaproteobacteria	Sphingomonadales	Sphingomonadaceae	Sphingomonas
ALAN302	ASV_2196	99.735	377	1	0	401	777	1	377	0	691	Bacteria	Proteobacteria	Alphaproteobacteria	Sphingomonadales	Sphingomonadaceae	Sphingomonas
ALAN302	ASV_171	99.735	377	1	0	401	777	1	377	0	691	Bacteria	Proteobacteria	Alphaproteobacteria	Sphingomonadales	Sphingomonadaceae	Sphingomonas
ALAN302	ASV_12987	99.469	377	2	0	401	777	1	377	0	686	Bacteria	Proteobacteria	Alphaproteobacteria	Sphingomonadales	Sphingomonadaceae	Sphingomonas
ALAN303	ASV_49	100	377	0	0	303	679	377	1	0	697	Bacteria	Proteobacteria	Gammaproteobacteria	Pseudomonadales	Pseudomonadaceae	Pseudomonas
ALAN303	ASV_944	99.735	377	1	0	303	679	377	1	0	691	Bacteria	Proteobacteria	Gammaproteobacteria	Pseudomonadales	Pseudomonadaceae	Pseudomonas
ALAN303	ASV_6623	99.735	377	1	0	303	679	377	1	0	691	Bacteria	Proteobacteria	Gammaproteobacteria	Pseudomonadales	Pseudomonadaceae	Pseudomonas
ALAN303	ASV_6	99.735	377	1	0	303	679	377	1	0	691	Bacteria	Proteobacteria	Gammaproteobacteria	Pseudomonadales	Pseudomonadaceae	Pseudomonas
ALAN303	ASV_57	99.735	377	1	0	303	679	377	1	0	691	Bacteria	Proteobacteria	Gammaproteobacteria	Pseudomonadales	Pseudomonadaceae	Pseudomonas
ALAN303	ASV_2924	99.734	376	1	0	303	678	377	2	0	689	Bacteria	Proteobacteria	Gammaproteobacteria	Pseudomonadales	Pseudomonadaceae	Pseudomonas
ALAN303	ASV_7721	99.469	377	2	0	303	679	377	1	0	686	Bacteria	Proteobacteria	Gammaproteobacteria	Pseudomonadales	Pseudomonadaceae	Pseudomonas
ALAN303	ASV_5582	99.469	377	2	0	303	679	377	1	0	686	Bacteria	Proteobacteria	Gammaproteobacteria	Pseudomonadales	Pseudomonadaceae	Pseudomonas
ALAN303	ASV_4870	99.469	377	2	0	303	679	377	1	0	686	Bacteria	Proteobacteria	Gammaproteobacteria	Pseudomonadales	Pseudomonadaceae	Pseudomonas
ALAN303	ASV_44	99.469	377	2	0	303	679	377	1	0	686	Bacteria	Proteobacteria	Gammaproteobacteria	Pseudomonadales	Pseudomonadaceae	Pseudomonas
ALAS101	ASV_6	100	368	0	0	434	801	1	368	0	680	Bacteria	Proteobacteria	Gammaproteobacteria	Pseudomonadales	Pseudomonadaceae	Pseudomonas
ALAS101	ASV_2924	100	367	0	0	435	801	2	368	0	678	Bacteria	Proteobacteria	Gammaproteobacteria	Pseudomonadales	Pseudomonadaceae	Pseudomonas
ALAS101	ASV_944	99.728	368	1	0	434	801	1	368	0	675	Bacteria	Proteobacteria	Gammaproteobacteria	Pseudomonadales	Pseudomonadaceae	Pseudomonas
ALAS101	ASV_7721	99.728	368	1	0	434	801	1	368	0	675	Bacteria	Proteobacteria	Gammaproteobacteria	Pseudomonadales	Pseudomonadaceae	Pseudomonas
ALAS101	ASV_682	99.728	368	1	0	434	801	1	368	0	675	Bacteria	Proteobacteria	Gammaproteobacteria	Pseudomonadales	Pseudomonadaceae	Pseudomonas
ALAS101	ASV_57	99.728	368	1	0	434	801	1	368	0	675	Bacteria	Proteobacteria	Gammaproteobacteria	Pseudomonadales	Pseudomonadaceae	Pseudomonas
ALAS101	ASV_5582	99.728	368	1	0	434	801	1	368	0	675	Bacteria	Proteobacteria	Gammaproteobacteria	Pseudomonadales	Pseudomonadaceae	Pseudomonas
ALAS101	ASV_49	99.728	368	1	0	434	801	1	368	0	675	Bacteria	Proteobacteria	Gammaproteobacteria	Pseudomonadales	Pseudomonadaceae	Pseudomonas
ALAS101	ASV_3517	99.728	368	1	0	434	801	1	368	0	675	Bacteria	Proteobacteria	Gammaproteobacteria	Pseudomonadales	Pseudomonadaceae	Pseudomonas
ALAS101	ASV_273	99.728	368	1	0	434	801	1	368	0	675	Bacteria	Proteobacteria	Gammaproteobacteria	Pseudomonadales	Pseudomonadaceae	Pseudomonas
ALAS102	ASV_19	100	377	0	0	425	801	1	377	0	697	Bacteria	Proteobacteria	Alphaproteobacteria	Sphingomonadales	Sphingomonadaceae	Sphingomonas
ALAS102	ASV_5040	99.735	377	1	0	425	801	1	377	0	691	Bacteria	Proteobacteria	Alphaproteobacteria	Sphingomonadales	Sphingomonadaceae	Sphingomonas
ALAS102	ASV_4030	99.735	377	1	0	425	801	1	377	0	691	Bacteria	Proteobacteria	Alphaproteobacteria	Sphingomonadales	Sphingomonadaceae	Sphingomonas
ALAS102	ASV_3725	99.735	377	1	0	425	801	1	377	0	691	Bacteria	Proteobacteria	Alphaproteobacteria	Sphingomonadales	Sphingomonadaceae	Sphingomonas
ALAS102	ASV_3053	99.735	377	1	0	425	801	1	377	0	691	Bacteria	Proteobacteria	Alphaproteobacteria	Sphingomonadales	Sphingomonadaceae	Sphingomonas
ALAS102	ASV_2632	99.735	377	1	0	425	801	1	377	0	691	Bacteria	Proteobacteria	Alphaproteobacteria	Sphingomonadales	Sphingomonadaceae	Sphingomonas
ALAS102	ASV_2620	99.735	377	1	0	425	801	1	377	0	691	Bacteria	Proteobacteria	Alphaproteobacteria	Sphingomonadales	Sphingomonadaceae	Sphingomonas
ALAS102	ASV_2196	99.735	377	1	0	425	801	1	377	0	691	Bacteria	Proteobacteria	Alphaproteobacteria	Sphingomonadales	Sphingomonadaceae	Sphingomonas
ALAS102	ASV_171	99.735	377	1	0	425	801	1	377	0	691	Bacteria	Proteobacteria	Alphaproteobacteria	Sphingomonadales	Sphingomonadaceae	Sphingomonas
ALAS102	ASV_12987	99.469	377	2	0	425	801	1	377	0	686	Bacteria	Proteobacteria	Alphaproteobacteria	Sphingomonadales	Sphingomonadaceae	Sphingomonas
ALAS103	ASV_36	100	342	0	0	424	765	1	342	0	632	Bacteria	Proteobacteria	Gammaproteobacteria	Pseudomonadales	Pseudomonadaceae	Pseudomonas
ALAS103	ASV_96	99.708	342	1	0	424	765	1	342	1.52e-179	627	Bacteria	Proteobacteria	Gammaproteobacteria	Pseudomonadales	Pseudomonadaceae	Pseudomonas
ALAS103	ASV_9164	99.708	342	1	0	424	765	1	342	1.52e-179	627	Bacteria	Proteobacteria	Gammaproteobacteria	Pseudomonadales	Pseudomonadaceae	Pseudomonas
ALAS103	ASV_790	100	339	0	0	424	762	1	339	1.52e-179	627	Bacteria	Proteobacteria	Gammaproteobacteria	Pseudomonadales	Pseudomonadaceae	Pseudomonas
ALAS103	ASV_7585	99.708	342	1	0	424	765	1	342	1.52e-179	627	Bacteria	Proteobacteria	Gammaproteobacteria	Pseudomonadales	Pseudomonadaceae	Pseudomonas
ALAS103	ASV_4252	99.708	342	1	0	424	765	1	342	1.52e-179	627	Bacteria	Proteobacteria	Gammaproteobacteria	Pseudomonadales	Pseudomonadaceae	Pseudomonas
ALAS103	ASV_322	99.708	342	1	0	424	765	1	342	1.52e-179	627	Bacteria	Proteobacteria	Gammaproteobacteria	Pseudomonadales	Pseudomonadaceae	Pseudomonas
ALAS103	ASV_20	99.708	342	1	0	424	765	1	342	1.52e-179	627	Bacteria	Proteobacteria	Gammaproteobacteria	Pseudomonadales	Pseudomonadaceae	Pseudomonas
ALAS103	ASV_2	100	339	0	0	424	762	1	339	1.52e-179	627	Bacteria	Proteobacteria	Gammaproteobacteria	Pseudomonadales	Pseudomonadaceae	Pseudomonas
ALAS103	ASV_16612	100	339	0	0	424	762	1	339	1.52e-179	627	Bacteria	Proteobacteria	Gammaproteobacteria	Pseudomonadales	Pseudomonadaceae	Pseudomonas
ALAS104	ASV_19	100	377	0	0	406	782	1	377	0	697	Bacteria	Proteobacteria	Alphaproteobacteria	Sphingomonadales	Sphingomonadaceae	Sphingomonas
ALAS104	ASV_5040	99.735	377	1	0	406	782	1	377	0	691	Bacteria	Proteobacteria	Alphaproteobacteria	Sphingomonadales	Sphingomonadaceae	Sphingomonas
ALAS104	ASV_4030	99.735	377	1	0	406	782	1	377	0	691	Bacteria	Proteobacteria	Alphaproteobacteria	Sphingomonadales	Sphingomonadaceae	Sphingomonas
ALAS104	ASV_3725	99.735	377	1	0	406	782	1	377	0	691	Bacteria	Proteobacteria	Alphaproteobacteria	Sphingomonadales	Sphingomonadaceae	Sphingomonas
ALAS104	ASV_3053	99.735	377	1	0	406	782	1	377	0	691	Bacteria	Proteobacteria	Alphaproteobacteria	Sphingomonadales	Sphingomonadaceae	Sphingomonas
ALAS104	ASV_2632	99.735	377	1	0	406	782	1	377	0	691	Bacteria	Proteobacteria	Alphaproteobacteria	Sphingomonadales	Sphingomonadaceae	Sphingomonas
ALAS104	ASV_2620	99.735	377	1	0	406	782	1	377	0	691	Bacteria	Proteobacteria	Alphaproteobacteria	Sphingomonadales	Sphingomonadaceae	Sphingomonas
ALAS104	ASV_2196	99.735	377	1	0	406	782	1	377	0	691	Bacteria	Proteobacteria	Alphaproteobacteria	Sphingomonadales	Sphingomonadaceae	Sphingomonas
ALAS104	ASV_171	99.735	377	1	0	406	782	1	377	0	691	Bacteria	Proteobacteria	Alphaproteobacteria	Sphingomonadales	Sphingomonadaceae	Sphingomonas
ALAS104	ASV_12987	99.469	377	2	0	406	782	1	377	0	686	Bacteria	Proteobacteria	Alphaproteobacteria	Sphingomonadales	Sphingomonadaceae	Sphingomonas
ALAS105	ASV_19	100	377	0	0	449	825	1	377	0	697	Bacteria	Proteobacteria	Alphaproteobacteria	Sphingomonadales	Sphingomonadaceae	Sphingomonas
ALAS105	ASV_5040	99.735	377	1	0	449	825	1	377	0	691	Bacteria	Proteobacteria	Alphaproteobacteria	Sphingomonadales	Sphingomonadaceae	Sphingomonas
ALAS105	ASV_4030	99.735	377	1	0	449	825	1	377	0	691	Bacteria	Proteobacteria	Alphaproteobacteria	Sphingomonadales	Sphingomonadaceae	Sphingomonas
ALAS105	ASV_3725	99.735	377	1	0	449	825	1	377	0	691	Bacteria	Proteobacteria	Alphaproteobacteria	Sphingomonadales	Sphingomonadaceae	Sphingomonas
ALAS105	ASV_3053	99.735	377	1	0	449	825	1	377	0	691	Bacteria	Proteobacteria	Alphaproteobacteria	Sphingomonadales	Sphingomonadaceae	Sphingomonas
ALAS105	ASV_2632	99.735	377	1	0	449	825	1	377	0	691	Bacteria	Proteobacteria	Alphaproteobacteria	Sphingomonadales	Sphingomonadaceae	Sphingomonas
ALAS105	ASV_2620	99.735	377	1	0	449	825	1	377	0	691	Bacteria	Proteobacteria	Alphaproteobacteria	Sphingomonadales	Sphingomonadaceae	Sphingomonas
ALAS105	ASV_2196	99.735	377	1	0	449	825	1	377	0	691	Bacteria	Proteobacteria	Alphaproteobacteria	Sphingomonadales	Sphingomonadaceae	Sphingomonas
ALAS105	ASV_171	99.735	377	1	0	449	825	1	377	0	691	Bacteria	Proteobacteria	Alphaproteobacteria	Sphingomonadales	Sphingomonadaceae	Sphingomonas
ALAS105	ASV_12987	99.469	377	2	0	449	825	1	377	0	686	Bacteria	Proteobacteria	Alphaproteobacteria	Sphingomonadales	Sphingomonadaceae	Sphingomonas
ALAS106	ASV_19	100	377	0	0	411	787	1	377	0	697	Bacteria	Proteobacteria	Alphaproteobacteria	Sphingomonadales	Sphingomonadaceae	Sphingomonas
ALAS106	ASV_5040	99.735	377	1	0	411	787	1	377	0	691	Bacteria	Proteobacteria	Alphaproteobacteria	Sphingomonadales	Sphingomonadaceae	Sphingomonas
ALAS106	ASV_4030	99.735	377	1	0	411	787	1	377	0	691	Bacteria	Proteobacteria	Alphaproteobacteria	Sphingomonadales	Sphingomonadaceae	Sphingomonas
ALAS106	ASV_3725	99.735	377	1	0	411	787	1	377	0	691	Bacteria	Proteobacteria	Alphaproteobacteria	Sphingomonadales	Sphingomonadaceae	Sphingomonas
ALAS106	ASV_3053	99.735	377	1	0	411	787	1	377	0	691	Bacteria	Proteobacteria	Alphaproteobacteria	Sphingomonadales	Sphingomonadaceae	Sphingomonas
ALAS106	ASV_2632	99.735	377	1	0	411	787	1	377	0	691	Bacteria	Proteobacteria	Alphaproteobacteria	Sphingomonadales	Sphingomonadaceae	Sphingomonas
ALAS106	ASV_2620	99.735	377	1	0	411	787	1	377	0	691	Bacteria	Proteobacteria	Alphaproteobacteria	Sphingomonadales	Sphingomonadaceae	Sphingomonas
ALAS106	ASV_2196	99.735	377	1	0	411	787	1	377	0	691	Bacteria	Proteobacteria	Alphaproteobacteria	Sphingomonadales	Sphingomonadaceae	Sphingomonas
ALAS106	ASV_171	99.735	377	1	0	411	787	1	377	0	691	Bacteria	Proteobacteria	Alphaproteobacteria	Sphingomonadales	Sphingomonadaceae	Sphingomonas
ALAS106	ASV_12987	99.469	377	2	0	411	787	1	377	0	686	Bacteria	Proteobacteria	Alphaproteobacteria	Sphingomonadales	Sphingomonadaceae	Sphingomonas
ALAS107	ASV_41	100	377	0	0	447	823	1	377	0	697	Bacteria	Proteobacteria	Gammaproteobacteria	Pseudomonadales	Pseudomonadaceae	Pseudomonas
ALAS107	ASV_4126	99.735	377	1	0	447	823	1	377	0	691	Bacteria	Proteobacteria	Gammaproteobacteria	Pseudomonadales	Pseudomonadaceae	Pseudomonas
ALAS107	ASV_3847	99.735	377	1	0	447	823	1	377	0	691	Bacteria	Proteobacteria	Gammaproteobacteria	Pseudomonadales	Pseudomonadaceae	Pseudomonas
ALAS107	ASV_31	99.735	377	1	0	447	823	1	377	0	691	Bacteria	Proteobacteria	Gammaproteobacteria	Pseudomonadales	Pseudomonadaceae	Pseudomonas
ALAS107	ASV_241	99.735	377	1	0	447	823	1	377	0	691	Bacteria	Proteobacteria	Gammaproteobacteria	Pseudomonadales	Pseudomonadaceae	Pseudomonas
ALAS107	ASV_11777	99.735	377	1	0	447	823	1	377	0	691	Bacteria	Proteobacteria	Gammaproteobacteria	Pseudomonadales	Pseudomonadaceae	Pseudomonas
ALAS107	ASV_1027	99.735	377	1	0	447	823	1	377	0	691	Bacteria	Proteobacteria	Gammaproteobacteria	Pseudomonadales	Pseudomonadaceae	Pseudomonas
ALAS107	ASV_8978	99.469	377	2	0	447	823	1	377	0	686	Bacteria	Proteobacteria	Gammaproteobacteria	Pseudomonadales	Pseudomonadaceae	Pseudomonas
ALAS107	ASV_73	99.469	377	2	0	447	823	1	377	0	686	Bacteria	Proteobacteria	Gammaproteobacteria	Pseudomonadales	Pseudomonadaceae	Pseudomonas
ALAS107	ASV_695	99.469	377	2	0	447	823	1	377	0	686	Bacteria	Proteobacteria	Gammaproteobacteria	Pseudomonadales	Pseudomonadaceae	Pseudomonas
ALAS202	ASV_8	99.722	360	1	0	447	806	1	360	0	660	Bacteria	Proteobacteria	Gammaproteobacteria	Pseudomonadales	Pseudomonadaceae	Pseudomonas
ALAS202	ASV_44	99.722	360	1	0	447	806	1	360	0	660	Bacteria	Proteobacteria	Gammaproteobacteria	Pseudomonadales	Pseudomonadaceae	Pseudomonas
ALAS202	ASV_4302	99.722	360	1	0	447	806	1	360	0	660	Bacteria	Proteobacteria	Gammaproteobacteria	Pseudomonadales	Pseudomonadaceae	Pseudomonas
ALAS202	ASV_1068	99.722	360	1	0	447	806	1	360	0	660	Bacteria	Proteobacteria	Gammaproteobacteria	Pseudomonadales	Pseudomonadaceae	Pseudomonas
ALAS202	ASV_752	99.444	360	2	0	447	806	1	360	0	654	Bacteria	Proteobacteria	Gammaproteobacteria	Pseudomonadales	Pseudomonadaceae	Pseudomonas
ALAS202	ASV_720	99.444	360	2	0	447	806	1	360	0	654	Bacteria	Proteobacteria	Gammaproteobacteria	Pseudomonadales	Pseudomonadaceae	Pseudomonas
ALAS202	ASV_57	99.444	360	2	0	447	806	1	360	0	654	Bacteria	Proteobacteria	Gammaproteobacteria	Pseudomonadales	Pseudomonadaceae	Pseudomonas
ALAS202	ASV_4724	99.444	360	2	0	447	806	1	360	0	654	Bacteria	Proteobacteria	Gammaproteobacteria	Pseudomonadales	Pseudomonadaceae	Pseudomonas
ALAS202	ASV_31	99.444	360	2	0	447	806	1	360	0	654	Bacteria	Proteobacteria	Gammaproteobacteria	Pseudomonadales	Pseudomonadaceae	Pseudomonas
ALAS202	ASV_2361	99.444	360	2	0	447	806	1	360	0	654	Bacteria	Proteobacteria	Gammaproteobacteria	Pseudomonadales	Pseudomonadaceae	Pseudomonas
ALAS301	ASV_92	100	323	0	0	405	727	1	323	1.13e-170	597	Bacteria	Proteobacteria	Gammaproteobacteria	Enterobacterales
ALAS301	ASV_6725	100	323	0	0	405	727	1	323	1.13e-170	597	Bacteria	Proteobacteria	Gammaproteobacteria	Enterobacterales
ALAS301	ASV_55	100	323	0	0	405	727	1	323	1.13e-170	597	Bacteria	Proteobacteria	Gammaproteobacteria	Enterobacterales
ALAS301	ASV_462	100	323	0	0	405	727	1	323	1.13e-170	597	Bacteria	Proteobacteria	Gammaproteobacteria	Enterobacterales
ALAS301	ASV_3066	100	323	0	0	405	727	1	323	1.13e-170	597	Bacteria	Proteobacteria	Gammaproteobacteria	Enterobacterales
ALAS301	ASV_2971	100	323	0	0	405	727	1	323	1.13e-170	597	Bacteria	Proteobacteria	Gammaproteobacteria	Enterobacterales
ALAS301	ASV_286	100	323	0	0	405	727	1	323	1.13e-170	597	Bacteria	Proteobacteria	Gammaproteobacteria	Enterobacterales
ALAS301	ASV_2028	100	323	0	0	405	727	1	323	1.13e-170	597	Bacteria	Proteobacteria	Gammaproteobacteria	Enterobacterales
ALAS301	ASV_1757	100	323	0	0	405	727	1	323	1.13e-170	597	Bacteria	Proteobacteria	Gammaproteobacteria	Enterobacterales
ALAS301	ASV_1084	100	323	0	0	405	727	1	323	1.13e-170	597	Bacteria	Proteobacteria	Gammaproteobacteria	Enterobacterales
ARAN101	ASV_996	100	184	0	0	397	580	1	184	1.67e-93	340	Bacteria	Proteobacteria	Gammaproteobacteria	Pseudomonadales	Pseudomonadaceae	Pseudomonas
ARAN101	ASV_9907	100	184	0	0	397	580	1	184	1.67e-93	340	Bacteria	Proteobacteria	Gammaproteobacteria	Pseudomonadales	Pseudomonadaceae	Pseudomonas
ARAN101	ASV_9867	100	184	0	0	397	580	1	184	1.67e-93	340	Bacteria	Proteobacteria	Gammaproteobacteria	Pseudomonadales
ARAN101	ASV_9858	100	184	0	0	397	580	1	184	1.67e-93	340	Bacteria	Proteobacteria	Gammaproteobacteria	Pseudomonadales	Pseudomonadaceae	Pseudomonas
ARAN101	ASV_96	100	184	0	0	397	580	1	184	1.67e-93	340	Bacteria	Proteobacteria	Gammaproteobacteria	Pseudomonadales	Pseudomonadaceae	Pseudomonas
ARAN101	ASV_9443	100	184	0	0	397	580	1	184	1.67e-93	340	Bacteria	Proteobacteria	Gammaproteobacteria	Pseudomonadales	Pseudomonadaceae	Pseudomonas
ARAN101	ASV_944	100	184	0	0	397	580	1	184	1.67e-93	340	Bacteria	Proteobacteria	Gammaproteobacteria	Pseudomonadales	Pseudomonadaceae	Pseudomonas
ARAN101	ASV_9163	100	184	0	0	397	580	1	184	1.67e-93	340	Bacteria	Proteobacteria	Gammaproteobacteria	Pseudomonadales	Pseudomonadaceae	Pseudomonas
ARAN101	ASV_9158	100	184	0	0	397	580	1	184	1.67e-93	340	Bacteria	Proteobacteria	Gammaproteobacteria	Pseudomonadales	Pseudomonadaceae	Pseudomonas
ARAN101	ASV_9142	100	184	0	0	397	580	1	184	1.67e-93	340	Bacteria	Proteobacteria	Gammaproteobacteria	Pseudomonadales	Pseudomonadaceae	Pseudomonas
ARAN102	ASV_9158	100	330	0	0	387	716	1	330	1.43e-174	610	Bacteria	Proteobacteria	Gammaproteobacteria	Pseudomonadales	Pseudomonadaceae	Pseudomonas
ARAN102	ASV_8944	100	330	0	0	387	716	1	330	1.43e-174	610	Bacteria	Proteobacteria	Gammaproteobacteria	Pseudomonadales	Pseudomonadaceae	Pseudomonas
ARAN102	ASV_748	100	330	0	0	387	716	1	330	1.43e-174	610	Bacteria	Proteobacteria	Gammaproteobacteria	Pseudomonadales	Pseudomonadaceae	Pseudomonas
ARAN102	ASV_7	100	330	0	0	387	716	1	330	1.43e-174	610	Bacteria	Proteobacteria	Gammaproteobacteria	Pseudomonadales	Pseudomonadaceae	Pseudomonas
ARAN102	ASV_5	100	330	0	0	387	716	1	330	1.43e-174	610	Bacteria	Proteobacteria	Gammaproteobacteria	Pseudomonadales	Pseudomonadaceae	Pseudomonas
ARAN102	ASV_28603	100	330	0	0	387	716	1	330	1.43e-174	610	Bacteria	Proteobacteria	Gammaproteobacteria	Pseudomonadales	Pseudomonadaceae	Pseudomonas
ARAN102	ASV_2648	100	330	0	0	387	716	1	330	1.43e-174	610	Bacteria	Proteobacteria	Gammaproteobacteria	Pseudomonadales	Pseudomonadaceae	Pseudomonas
ARAN102	ASV_2493	100	330	0	0	387	716	1	330	1.43e-174	610	Bacteria	Proteobacteria	Gammaproteobacteria	Pseudomonadales	Pseudomonadaceae	Pseudomonas
ARAN102	ASV_22	100	330	0	0	387	716	1	330	1.43e-174	610	Bacteria	Proteobacteria	Gammaproteobacteria	Pseudomonadales	Pseudomonadaceae	Pseudomonas
ARAN102	ASV_18207	100	330	0	0	387	716	1	330	1.43e-174	610	Bacteria	Proteobacteria	Gammaproteobacteria	Pseudomonadales	Pseudomonadaceae	Pseudomonas
ARAN201	ASV_5	100	377	0	0	303	679	377	1	0	697	Bacteria	Proteobacteria	Gammaproteobacteria	Pseudomonadales	Pseudomonadaceae	Pseudomonas
ARAN201	ASV_977	99.735	377	1	0	303	679	377	1	0	691	Bacteria	Proteobacteria	Gammaproteobacteria	Pseudomonadales	Pseudomonadaceae	Pseudomonas
ARAN201	ASV_8964	99.735	377	1	0	303	679	377	1	0	691	Bacteria	Proteobacteria	Gammaproteobacteria	Pseudomonadales	Pseudomonadaceae	Pseudomonas
ARAN201	ASV_8795	99.735	377	1	0	303	679	377	1	0	691	Bacteria	Proteobacteria	Gammaproteobacteria	Pseudomonadales	Pseudomonadaceae	Pseudomonas
ARAN201	ASV_873	99.735	377	1	0	303	679	377	1	0	691	Bacteria	Proteobacteria	Gammaproteobacteria	Pseudomonadales	Pseudomonadaceae	Pseudomonas
ARAN201	ASV_80	99.735	377	1	0	303	679	377	1	0	691	Bacteria	Proteobacteria	Gammaproteobacteria	Pseudomonadales	Pseudomonadaceae	Pseudomonas
ARAN201	ASV_7	99.735	377	1	0	303	679	377	1	0	691	Bacteria	Proteobacteria	Gammaproteobacteria	Pseudomonadales	Pseudomonadaceae	Pseudomonas
ARAN201	ASV_6787	99.735	377	1	0	303	679	377	1	0	691	Bacteria	Proteobacteria	Gammaproteobacteria	Pseudomonadales	Pseudomonadaceae	Pseudomonas
ARAN201	ASV_6636	99.735	377	1	0	303	679	377	1	0	691	Bacteria	Proteobacteria	Gammaproteobacteria	Pseudomonadales	Pseudomonadaceae	Pseudomonas
ARAN201	ASV_5206	99.735	377	1	0	303	679	377	1	0	691	Bacteria	Proteobacteria	Gammaproteobacteria	Pseudomonadales	Pseudomonadaceae	Pseudomonas
ARAN202	ASV_1447	100	356	0	0	439	794	1	356	0	658	Bacteria	Proteobacteria	Gammaproteobacteria	Enterobacterales
ARAN202	ASV_1084	99.438	356	2	0	439	794	1	356	0	647	Bacteria	Proteobacteria	Gammaproteobacteria	Enterobacterales
ARAN202	ASV_2028	98.876	356	4	0	439	794	1	356	0	636	Bacteria	Proteobacteria	Gammaproteobacteria	Enterobacterales
ARAN202	ASV_286	98.599	357	4	1	439	794	1	357	1.22e-180	630	Bacteria	Proteobacteria	Gammaproteobacteria	Enterobacterales
ARAN202	ASV_92	98.319	357	5	1	439	794	1	357	5.67e-179	625	Bacteria	Proteobacteria	Gammaproteobacteria	Enterobacterales
ARAN202	ASV_7355	98.324	358	2	4	439	794	1	356	5.67e-179	625	Bacteria	Proteobacteria	Gammaproteobacteria	Enterobacterales
ARAN202	ASV_909	98.034	356	7	0	439	794	1	356	2.64e-177	619	Bacteria	Proteobacteria	Gammaproteobacteria	Enterobacterales	Enterobacteriaceae	Buttiauxella
ARAN202	ASV_4191	98.039	357	6	1	439	794	1	357	2.64e-177	619	Bacteria	Proteobacteria	Gammaproteobacteria	Enterobacterales	Yersiniaceae	Serratia
ARAN202	ASV_2622	98.039	357	5	2	439	794	1	356	2.64e-177	619	Bacteria	Proteobacteria	Gammaproteobacteria	Enterobacterales	Enterobacteriaceae	Plesiomonas
ARAN202	ASV_2255	98.039	357	6	1	439	794	1	357	2.64e-177	619	Bacteria	Proteobacteria	Gammaproteobacteria	Enterobacterales
ARAN203	ASV_9964	99.597	248	1	0	441	688	1	248	6.82e-128	455	Bacteria	Proteobacteria	Gammaproteobacteria	Burkholderiales	Oxalobacteraceae
ARAN203	ASV_12072	99.597	248	1	0	441	688	1	248	6.82e-128	455	Bacteria	Proteobacteria	Gammaproteobacteria	Burkholderiales	Oxalobacteraceae
ARAN203	ASV_8604	99.597	248	0	1	441	688	1	247	8.82e-127	451	Bacteria	Proteobacteria	Gammaproteobacteria	Burkholderiales	Oxalobacteraceae	Duganella
ARAN203	ASV_8290	99.597	248	0	1	441	688	1	247	8.82e-127	451	Bacteria	Proteobacteria	Gammaproteobacteria	Burkholderiales	Oxalobacteraceae
ARAN203	ASV_7366	99.597	248	0	1	441	688	1	247	8.82e-127	451	Bacteria	Proteobacteria	Gammaproteobacteria	Burkholderiales	Oxalobacteraceae
ARAN203	ASV_6241	99.597	248	0	1	441	688	1	247	8.82e-127	451	Bacteria	Proteobacteria	Gammaproteobacteria	Burkholderiales	Oxalobacteraceae
ARAN203	ASV_62	99.597	248	0	1	441	688	1	247	8.82e-127	451	Bacteria	Proteobacteria	Gammaproteobacteria	Burkholderiales	Oxalobacteraceae	Duganella
ARAN203	ASV_6066	99.597	248	0	1	441	688	1	247	8.82e-127	451	Bacteria	Proteobacteria	Gammaproteobacteria	Burkholderiales	Oxalobacteraceae	Duganella
ARAN203	ASV_5242	99.597	248	0	1	441	688	1	247	8.82e-127	451	Bacteria	Proteobacteria	Gammaproteobacteria	Burkholderiales	Oxalobacteraceae	Duganella
ARAN203	ASV_5121	99.597	248	0	1	441	688	1	247	8.82e-127	451	Bacteria	Proteobacteria	Gammaproteobacteria	Burkholderiales	Oxalobacteraceae
ARAN303	ASV_106	100	377	0	0	302	678	377	1	0	697	Bacteria	Proteobacteria	Gammaproteobacteria	Pseudomonadales	Pseudomonadaceae	Pseudomonas
ARAN303	ASV_9657	99.735	377	1	0	302	678	377	1	0	691	Bacteria	Proteobacteria	Gammaproteobacteria	Pseudomonadales	Pseudomonadaceae	Pseudomonas
ARAN303	ASV_785	99.735	377	1	0	302	678	377	1	0	691	Bacteria	Proteobacteria	Gammaproteobacteria	Pseudomonadales	Pseudomonadaceae	Pseudomonas
ARAN303	ASV_3479	99.735	377	1	0	302	678	377	1	0	691	Bacteria	Proteobacteria	Gammaproteobacteria	Pseudomonadales	Pseudomonadaceae	Pseudomonas
ARAN303	ASV_209	99.735	377	1	0	302	678	377	1	0	691	Bacteria	Proteobacteria	Gammaproteobacteria	Pseudomonadales	Pseudomonadaceae	Pseudomonas
ARAN303	ASV_880	99.469	377	2	0	302	678	377	1	0	686	Bacteria	Proteobacteria	Gammaproteobacteria	Pseudomonadales	Pseudomonadaceae	Pseudomonas
ARAN303	ASV_7957	99.469	377	2	0	302	678	377	1	0	686	Bacteria	Proteobacteria	Gammaproteobacteria	Pseudomonadales	Pseudomonadaceae	Pseudomonas
ARAN303	ASV_4892	99.469	377	2	0	302	678	377	1	0	686	Bacteria	Proteobacteria	Gammaproteobacteria	Pseudomonadales	Pseudomonadaceae	Pseudomonas
ARAN303	ASV_3901	99.469	377	2	0	302	678	377	1	0	686	Bacteria	Proteobacteria	Gammaproteobacteria	Pseudomonadales	Pseudomonadaceae	Pseudomonas
ARAN303	ASV_32252	99.469	377	2	0	302	678	377	1	0	686	Bacteria	Proteobacteria	Gammaproteobacteria	Pseudomonadales	Pseudomonadaceae	Pseudomonas
ARAS101	ASV_401	100	348	0	0	418	765	1	348	0	643	Bacteria	Bacteroidota	Bacteroidia	Flavobacteriales	Flavobacteriaceae	Flavobacterium
ARAS101	ASV_7340	99.713	348	1	0	418	765	1	348	0	638	Bacteria	Bacteroidota	Bacteroidia	Flavobacteriales	Flavobacteriaceae	Flavobacterium
ARAS101	ASV_254	99.713	348	1	0	418	765	1	348	0	638	Bacteria	Bacteroidota	Bacteroidia	Flavobacteriales	Flavobacteriaceae	Flavobacterium
ARAS101	ASV_3584	99.429	350	0	2	418	765	1	350	0	634	Bacteria	Bacteroidota	Bacteroidia	Flavobacteriales	Flavobacteriaceae	Flavobacterium
ARAS101	ASV_5684	99.425	348	2	0	418	765	1	348	0	632	Bacteria	Bacteroidota	Bacteroidia	Flavobacteriales	Flavobacteriaceae	Flavobacterium
ARAS101	ASV_204	99.425	348	2	0	418	765	1	348	0	632	Bacteria	Bacteroidota	Bacteroidia	Flavobacteriales	Flavobacteriaceae	Flavobacterium
ARAS101	ASV_18980	99.425	348	2	0	418	765	1	348	0	632	Bacteria	Bacteroidota	Bacteroidia	Flavobacteriales	Flavobacteriaceae	Flavobacterium
ARAS101	ASV_1310	99.425	348	2	0	418	765	1	348	0	632	Bacteria	Bacteroidota	Bacteroidia	Flavobacteriales	Flavobacteriaceae	Flavobacterium
ARAS101	ASV_93	99.138	348	3	0	418	765	1	348	1.52e-179	627	Bacteria	Bacteroidota	Bacteroidia	Flavobacteriales	Flavobacteriaceae	Flavobacterium
ARAS101	ASV_9113	99.138	348	3	0	418	765	1	348	1.52e-179	627	Bacteria	Bacteroidota	Bacteroidia	Flavobacteriales	Flavobacteriaceae	Flavobacterium
ARAS102	ASV_9867	100	308	0	0	389	696	1	308	2.36e-162	569	Bacteria	Proteobacteria	Gammaproteobacteria	Pseudomonadales
ARAS102	ASV_9158	100	308	0	0	389	696	1	308	2.36e-162	569	Bacteria	Proteobacteria	Gammaproteobacteria	Pseudomonadales	Pseudomonadaceae	Pseudomonas
ARAS102	ASV_8944	100	308	0	0	389	696	1	308	2.36e-162	569	Bacteria	Proteobacteria	Gammaproteobacteria	Pseudomonadales	Pseudomonadaceae	Pseudomonas
ARAS102	ASV_8559	100	308	0	0	389	696	1	308	2.36e-162	569	Bacteria	Proteobacteria	Gammaproteobacteria	Pseudomonadales	Pseudomonadaceae	Pseudomonas
ARAS102	ASV_748	100	308	0	0	389	696	1	308	2.36e-162	569	Bacteria	Proteobacteria	Gammaproteobacteria	Pseudomonadales	Pseudomonadaceae	Pseudomonas
ARAS102	ASV_7183	100	308	0	0	389	696	1	308	2.36e-162	569	Bacteria	Proteobacteria	Gammaproteobacteria	Pseudomonadales	Pseudomonadaceae	Pseudomonas
ARAS102	ASV_7	100	308	0	0	389	696	1	308	2.36e-162	569	Bacteria	Proteobacteria	Gammaproteobacteria	Pseudomonadales	Pseudomonadaceae	Pseudomonas
ARAS102	ASV_6636	100	308	0	0	389	696	1	308	2.36e-162	569	Bacteria	Proteobacteria	Gammaproteobacteria	Pseudomonadales	Pseudomonadaceae	Pseudomonas
ARAS102	ASV_5	100	308	0	0	389	696	1	308	2.36e-162	569	Bacteria	Proteobacteria	Gammaproteobacteria	Pseudomonadales	Pseudomonadaceae	Pseudomonas
ARAS102	ASV_4475	100	308	0	0	389	696	1	308	2.36e-162	569	Bacteria	Proteobacteria	Gammaproteobacteria	Pseudomonadales	Pseudomonadaceae	Pseudomonas
ARAS103	ASV_7906	99.707	341	1	0	402	742	1	341	5.31e-179	625	Bacteria	Bacteroidota	Bacteroidia	Cytophagales	Spirosomaceae	Dyadobacter
ARAS103	ASV_1919	99.413	341	2	0	402	742	1	341	2.47e-177	619	Bacteria	Bacteroidota	Bacteroidia	Cytophagales	Spirosomaceae	Dyadobacter
ARAS103	ASV_6853	99.12	341	3	0	402	742	1	341	1.15e-175	614	Bacteria	Bacteroidota	Bacteroidia	Cytophagales	Spirosomaceae	Dyadobacter
ARAS103	ASV_5321	99.12	341	3	0	402	742	1	341	1.15e-175	614	Bacteria	Bacteroidota	Bacteroidia	Cytophagales	Spirosomaceae	Dyadobacter
ARAS103	ASV_4834	99.12	341	3	0	402	742	1	341	1.15e-175	614	Bacteria	Bacteroidota	Bacteroidia	Cytophagales	Spirosomaceae	Dyadobacter
ARAS103	ASV_12348	99.12	341	3	0	402	742	1	341	1.15e-175	614	Bacteria	Bacteroidota	Bacteroidia	Cytophagales	Spirosomaceae	Dyadobacter
ARAS103	ASV_764	98.827	341	4	0	402	742	1	341	5.35e-174	608	Bacteria	Bacteroidota	Bacteroidia	Cytophagales	Spirosomaceae	Dyadobacter
ARAS103	ASV_4801	98.827	341	4	0	402	742	1	341	5.35e-174	608	Bacteria	Bacteroidota	Bacteroidia	Cytophagales	Spirosomaceae	Dyadobacter
ARAS103	ASV_4339	98.827	341	4	0	402	742	1	341	5.35e-174	608	Bacteria	Bacteroidota	Bacteroidia	Cytophagales	Spirosomaceae	Dyadobacter
ARAS103	ASV_10777	98.827	341	4	0	402	742	1	341	5.35e-174	608	Bacteria	Bacteroidota	Bacteroidia	Cytophagales	Spirosomaceae	Dyadobacter
ARAS201	ASV_7	100	340	0	0	402	741	1	340	4.1e-180	628	Bacteria	Proteobacteria	Gammaproteobacteria	Pseudomonadales	Pseudomonadaceae	Pseudomonas
ARAS201	ASV_2493	100	339	0	0	402	740	1	339	1.48e-179	627	Bacteria	Proteobacteria	Gammaproteobacteria	Pseudomonadales	Pseudomonadaceae	Pseudomonas
ARAS201	ASV_1782	100	339	0	0	402	740	1	339	1.48e-179	627	Bacteria	Proteobacteria	Gammaproteobacteria	Pseudomonadales	Pseudomonadaceae	Pseudomonas
ARAS201	ASV_11	100	339	0	0	402	740	1	339	1.48e-179	627	Bacteria	Proteobacteria	Gammaproteobacteria	Pseudomonadales	Pseudomonadaceae	Pseudomonas
ARAS201	ASV_9158	100	337	0	0	402	738	1	337	1.91e-178	623	Bacteria	Proteobacteria	Gammaproteobacteria	Pseudomonadales	Pseudomonadaceae	Pseudomonas
ARAS201	ASV_748	100	337	0	0	402	738	1	337	1.91e-178	623	Bacteria	Proteobacteria	Gammaproteobacteria	Pseudomonadales	Pseudomonadaceae	Pseudomonas
ARAS201	ASV_7183	99.706	340	1	0	402	741	1	340	1.91e-178	623	Bacteria	Proteobacteria	Gammaproteobacteria	Pseudomonadales	Pseudomonadaceae	Pseudomonas
ARAS201	ASV_50	99.706	340	1	0	402	741	1	340	1.91e-178	623	Bacteria	Proteobacteria	Gammaproteobacteria	Pseudomonadales	Pseudomonadaceae	Pseudomonas
ARAS201	ASV_5	100	337	0	0	402	738	1	337	1.91e-178	623	Bacteria	Proteobacteria	Gammaproteobacteria	Pseudomonadales	Pseudomonadaceae	Pseudomonas
ARAS201	ASV_4475	99.706	340	1	0	402	741	1	340	1.91e-178	623	Bacteria	Proteobacteria	Gammaproteobacteria	Pseudomonadales	Pseudomonadaceae	Pseudomonas
ARAS202	ASV_8	100	321	0	0	401	721	1	321	1.45e-169	593	Bacteria	Proteobacteria	Gammaproteobacteria	Pseudomonadales	Pseudomonadaceae	Pseudomonas
ARAS202	ASV_720	100	321	0	0	401	721	1	321	1.45e-169	593	Bacteria	Proteobacteria	Gammaproteobacteria	Pseudomonadales	Pseudomonadaceae	Pseudomonas
ARAS202	ASV_4833	100	321	0	0	401	721	1	321	1.45e-169	593	Bacteria	Proteobacteria	Gammaproteobacteria	Pseudomonadales	Pseudomonadaceae	Pseudomonas
ARAS202	ASV_44	100	321	0	0	401	721	1	321	1.45e-169	593	Bacteria	Proteobacteria	Gammaproteobacteria	Pseudomonadales	Pseudomonadaceae	Pseudomonas
ARAS202	ASV_16356	100	321	0	0	401	721	1	321	1.45e-169	593	Bacteria	Proteobacteria	Gammaproteobacteria	Pseudomonadales	Pseudomonadaceae	Pseudomonas
ARAS202	ASV_138	100	321	0	0	401	721	1	321	1.45e-169	593	Bacteria	Proteobacteria	Gammaproteobacteria	Pseudomonadales	Pseudomonadaceae	Pseudomonas
ARAS202	ASV_1068	100	321	0	0	401	721	1	321	1.45e-169	593	Bacteria	Proteobacteria	Gammaproteobacteria	Pseudomonadales	Pseudomonadaceae	Pseudomonas
ARAS202	ASV_752	99.688	321	1	0	401	721	1	321	6.77e-168	588	Bacteria	Proteobacteria	Gammaproteobacteria	Pseudomonadales	Pseudomonadaceae	Pseudomonas
ARAS202	ASV_7149	99.688	321	1	0	401	721	1	321	6.77e-168	588	Bacteria	Proteobacteria	Gammaproteobacteria	Pseudomonadales	Pseudomonadaceae	Pseudomonas
ARAS202	ASV_638	99.688	321	1	0	401	721	1	321	6.77e-168	588	Bacteria	Proteobacteria	Gammaproteobacteria	Pseudomonadales	Pseudomonadaceae	Pseudomonas
ARAS204	ASV_9158	100	321	0	0	391	711	1	321	1.43e-169	593	Bacteria	Proteobacteria	Gammaproteobacteria	Pseudomonadales	Pseudomonadaceae	Pseudomonas
ARAS204	ASV_8944	100	321	0	0	391	711	1	321	1.43e-169	593	Bacteria	Proteobacteria	Gammaproteobacteria	Pseudomonadales	Pseudomonadaceae	Pseudomonas
ARAS204	ASV_8559	100	321	0	0	391	711	1	321	1.43e-169	593	Bacteria	Proteobacteria	Gammaproteobacteria	Pseudomonadales	Pseudomonadaceae	Pseudomonas
ARAS204	ASV_748	100	321	0	0	391	711	1	321	1.43e-169	593	Bacteria	Proteobacteria	Gammaproteobacteria	Pseudomonadales	Pseudomonadaceae	Pseudomonas
ARAS204	ASV_7183	100	321	0	0	391	711	1	321	1.43e-169	593	Bacteria	Proteobacteria	Gammaproteobacteria	Pseudomonadales	Pseudomonadaceae	Pseudomonas
ARAS204	ASV_7	100	321	0	0	391	711	1	321	1.43e-169	593	Bacteria	Proteobacteria	Gammaproteobacteria	Pseudomonadales	Pseudomonadaceae	Pseudomonas
ARAS204	ASV_5	100	321	0	0	391	711	1	321	1.43e-169	593	Bacteria	Proteobacteria	Gammaproteobacteria	Pseudomonadales	Pseudomonadaceae	Pseudomonas
ARAS204	ASV_4475	100	321	0	0	391	711	1	321	1.43e-169	593	Bacteria	Proteobacteria	Gammaproteobacteria	Pseudomonadales	Pseudomonadaceae	Pseudomonas
ARAS204	ASV_28603	100	321	0	0	391	711	1	321	1.43e-169	593	Bacteria	Proteobacteria	Gammaproteobacteria	Pseudomonadales	Pseudomonadaceae	Pseudomonas
ARAS204	ASV_2648	100	321	0	0	391	711	1	321	1.43e-169	593	Bacteria	Proteobacteria	Gammaproteobacteria	Pseudomonadales	Pseudomonadaceae	Pseudomonas
ARAS205	ASV_944	100	326	0	0	400	725	1	326	2.43e-172	603	Bacteria	Proteobacteria	Gammaproteobacteria	Pseudomonadales	Pseudomonadaceae	Pseudomonas
ARAS205	ASV_7000	100	326	0	0	400	725	1	326	2.43e-172	603	Bacteria	Proteobacteria	Gammaproteobacteria	Pseudomonadales	Pseudomonadaceae	Pseudomonas
ARAS205	ASV_682	100	326	0	0	400	725	1	326	2.43e-172	603	Bacteria	Proteobacteria	Gammaproteobacteria	Pseudomonadales	Pseudomonadaceae	Pseudomonas
ARAS205	ASV_6623	100	326	0	0	400	725	1	326	2.43e-172	603	Bacteria	Proteobacteria	Gammaproteobacteria	Pseudomonadales	Pseudomonadaceae	Pseudomonas
ARAS205	ASV_6	100	326	0	0	400	725	1	326	2.43e-172	603	Bacteria	Proteobacteria	Gammaproteobacteria	Pseudomonadales	Pseudomonadaceae	Pseudomonas
ARAS205	ASV_57	100	326	0	0	400	725	1	326	2.43e-172	603	Bacteria	Proteobacteria	Gammaproteobacteria	Pseudomonadales	Pseudomonadaceae	Pseudomonas
ARAS205	ASV_49	100	326	0	0	400	725	1	326	2.43e-172	603	Bacteria	Proteobacteria	Gammaproteobacteria	Pseudomonadales	Pseudomonadaceae	Pseudomonas
ARAS205	ASV_183	100	326	0	0	400	725	1	326	2.43e-172	603	Bacteria	Proteobacteria	Gammaproteobacteria	Pseudomonadales	Pseudomonadaceae	Pseudomonas
ARAS205	ASV_102	100	326	0	0	400	725	1	326	2.43e-172	603	Bacteria	Proteobacteria	Gammaproteobacteria	Pseudomonadales	Pseudomonadaceae	Pseudomonas
ARAS205	ASV_2924	100	325	0	0	401	725	2	326	8.74e-172	601	Bacteria	Proteobacteria	Gammaproteobacteria	Pseudomonadales	Pseudomonadaceae	Pseudomonas
ARAS206	ASV_93	100	285	0	0	400	684	1	285	1.42e-149	527	Bacteria	Bacteroidota	Bacteroidia	Flavobacteriales	Flavobacteriaceae	Flavobacterium
ARAS206	ASV_7647	100	285	0	0	400	684	1	285	1.42e-149	527	Bacteria	Bacteroidota	Bacteroidia	Flavobacteriales	Flavobacteriaceae	Flavobacterium
ARAS206	ASV_7232	100	285	0	0	400	684	1	285	1.42e-149	527	Bacteria	Bacteroidota	Bacteroidia	Flavobacteriales	Flavobacteriaceae	Flavobacterium
ARAS206	ASV_5422	100	285	0	0	400	684	1	285	1.42e-149	527	Bacteria	Bacteroidota	Bacteroidia	Flavobacteriales	Flavobacteriaceae	Flavobacterium
ARAS206	ASV_4089	100	285	0	0	400	684	1	285	1.42e-149	527	Bacteria	Bacteroidota	Bacteroidia	Flavobacteriales	Flavobacteriaceae	Flavobacterium
ARAS206	ASV_3293	100	285	0	0	400	684	1	285	1.42e-149	527	Bacteria	Bacteroidota	Bacteroidia	Flavobacteriales	Flavobacteriaceae	Flavobacterium
ARAS206	ASV_3071	100	285	0	0	400	684	1	285	1.42e-149	527	Bacteria	Bacteroidota	Bacteroidia	Flavobacteriales	Flavobacteriaceae	Flavobacterium
ARAS206	ASV_28829	100	285	0	0	400	684	1	285	1.42e-149	527	Bacteria	Bacteroidota	Bacteroidia	Flavobacteriales	Flavobacteriaceae
ARAS206	ASV_204	100	285	0	0	400	684	1	285	1.42e-149	527	Bacteria	Bacteroidota	Bacteroidia	Flavobacteriales	Flavobacteriaceae	Flavobacterium
ARAS206	ASV_15520	100	285	0	0	400	684	1	285	1.42e-149	527	Bacteria	Bacteroidota	Bacteroidia	Flavobacteriales	Flavobacteriaceae	Flavobacterium
ARAS207	ASV_1447	100	343	0	0	403	745	1	343	0	634	Bacteria	Proteobacteria	Gammaproteobacteria	Enterobacterales
ARAS207	ASV_1084	99.417	343	2	0	403	745	1	343	1.92e-178	623	Bacteria	Proteobacteria	Gammaproteobacteria	Enterobacterales
ARAS207	ASV_2028	99.118	340	3	0	403	742	1	340	4.15e-175	612	Bacteria	Proteobacteria	Gammaproteobacteria	Enterobacterales
ARAS207	ASV_92	99.403	335	2	0	403	737	1	335	5.37e-174	608	Bacteria	Proteobacteria	Gammaproteobacteria	Enterobacterales
ARAS207	ASV_286	99.403	335	2	0	403	737	1	335	5.37e-174	608	Bacteria	Proteobacteria	Gammaproteobacteria	Enterobacterales
ARAS207	ASV_1757	99.401	334	2	0	403	736	1	334	1.93e-173	606	Bacteria	Proteobacteria	Gammaproteobacteria	Enterobacterales
ARAS207	ASV_6725	99.399	333	2	0	403	735	1	333	6.95e-173	604	Bacteria	Proteobacteria	Gammaproteobacteria	Enterobacterales
ARAS207	ASV_55	99.399	333	2	0	403	735	1	333	6.95e-173	604	Bacteria	Proteobacteria	Gammaproteobacteria	Enterobacterales
ARAS207	ASV_462	99.399	333	2	0	403	735	1	333	6.95e-173	604	Bacteria	Proteobacteria	Gammaproteobacteria	Enterobacterales
ARAS207	ASV_3066	99.399	333	2	0	403	735	1	333	6.95e-173	604	Bacteria	Proteobacteria	Gammaproteobacteria	Enterobacterales
ARAS208	ASV_6649	100	328	0	0	402	729	1	328	1.89e-173	606	Bacteria	Bacteroidota	Bacteroidia	Sphingobacteriales	Sphingobacteriaceae	Pedobacter
ARAS208	ASV_5264	100	328	0	0	402	729	1	328	1.89e-173	606	Bacteria	Bacteroidota	Bacteroidia	Sphingobacteriales	Sphingobacteriaceae	Pedobacter
ARAS208	ASV_1525	100	328	0	0	402	729	1	328	1.89e-173	606	Bacteria	Bacteroidota	Bacteroidia	Sphingobacteriales	Sphingobacteriaceae	Pedobacter
ARAS208	ASV_6347	99.695	328	1	0	402	729	1	328	8.79e-172	601	Bacteria	Bacteroidota	Bacteroidia	Sphingobacteriales	Sphingobacteriaceae	Pedobacter
ARAS208	ASV_6098	99.695	328	1	0	402	729	1	328	8.79e-172	601	Bacteria	Bacteroidota	Bacteroidia	Sphingobacteriales	Sphingobacteriaceae	Pedobacter
ARAS208	ASV_2018	99.39	328	2	0	402	729	1	328	4.09e-170	595	Bacteria	Bacteroidota	Bacteroidia	Sphingobacteriales	Sphingobacteriaceae	Pedobacter
ARAS208	ASV_1649	99.39	328	2	0	402	729	1	328	4.09e-170	595	Bacteria	Bacteroidota	Bacteroidia	Sphingobacteriales	Sphingobacteriaceae	Pedobacter
ARAS208	ASV_7506	99.085	328	3	0	402	729	1	328	1.9e-168	590	Bacteria	Bacteroidota	Bacteroidia	Sphingobacteriales	Sphingobacteriaceae	Pedobacter
ARAS208	ASV_6269	99.085	328	3	0	402	729	1	328	1.9e-168	590	Bacteria	Bacteroidota	Bacteroidia	Sphingobacteriales	Sphingobacteriaceae	Pedobacter
ARAS208	ASV_15461	99.085	328	3	0	402	729	1	328	1.9e-168	590	Bacteria	Bacteroidota	Bacteroidia	Sphingobacteriales	Sphingobacteriaceae	Pedobacter
ARAS301	ASV_1447	99.685	317	1	0	389	705	1	317	1.11e-165	580	Bacteria	Proteobacteria	Gammaproteobacteria	Enterobacterales
ARAS301	ASV_9636	99.369	317	2	0	389	705	1	317	5.15e-164	575	Bacteria	Proteobacteria	Gammaproteobacteria	Enterobacterales
ARAS301	ASV_382	99.369	317	2	0	389	705	1	317	5.15e-164	575	Bacteria	Proteobacteria	Gammaproteobacteria	Enterobacterales
ARAS301	ASV_92	99.054	317	3	0	389	705	1	317	2.39e-162	569	Bacteria	Proteobacteria	Gammaproteobacteria	Enterobacterales
ARAS301	ASV_6725	99.054	317	3	0	389	705	1	317	2.39e-162	569	Bacteria	Proteobacteria	Gammaproteobacteria	Enterobacterales
ARAS301	ASV_55	99.054	317	3	0	389	705	1	317	2.39e-162	569	Bacteria	Proteobacteria	Gammaproteobacteria	Enterobacterales
ARAS301	ASV_5103	99.054	317	3	0	389	705	1	317	2.39e-162	569	Bacteria	Proteobacteria	Gammaproteobacteria	Enterobacterales	Yersiniaceae	Serratia
ARAS301	ASV_462	99.054	317	3	0	389	705	1	317	2.39e-162	569	Bacteria	Proteobacteria	Gammaproteobacteria	Enterobacterales
ARAS301	ASV_3066	99.054	317	3	0	389	705	1	317	2.39e-162	569	Bacteria	Proteobacteria	Gammaproteobacteria	Enterobacterales
ARAS301	ASV_2971	99.054	317	3	0	389	705	1	317	2.39e-162	569	Bacteria	Proteobacteria	Gammaproteobacteria	Enterobacterales
ARAS303	ASV_246	100	299	0	0	393	691	1	299	2.36e-157	553	Bacteria	Bacteroidota	Bacteroidia	Flavobacteriales	Flavobacteriaceae	Flavobacterium
ARAS303	ASV_169	100	299	0	0	393	691	1	299	2.36e-157	553	Bacteria	Bacteroidota	Bacteroidia	Flavobacteriales	Flavobacteriaceae	Flavobacterium
ARAS303	ASV_4207	99.666	299	1	0	393	691	1	299	1.1e-155	547	Bacteria	Bacteroidota	Bacteroidia	Flavobacteriales	Flavobacteriaceae	Flavobacterium
ARAS303	ASV_3409	99.666	299	1	0	393	691	1	299	1.1e-155	547	Bacteria	Bacteroidota	Bacteroidia	Flavobacteriales	Flavobacteriaceae	Flavobacterium
ARAS303	ASV_2538	99.666	299	1	0	393	691	1	299	1.1e-155	547	Bacteria	Bacteroidota	Bacteroidia	Flavobacteriales	Flavobacteriaceae	Flavobacterium
ARAS303	ASV_1777	99.666	299	1	0	393	691	1	299	1.1e-155	547	Bacteria	Bacteroidota	Bacteroidia	Flavobacteriales	Flavobacteriaceae	Flavobacterium
ARAS303	ASV_17619	99.666	299	1	0	393	691	1	299	1.1e-155	547	Bacteria	Bacteroidota	Bacteroidia	Flavobacteriales	Flavobacteriaceae	Flavobacterium
ARAS303	ASV_93	99.331	299	2	0	393	691	1	299	5.11e-154	542	Bacteria	Bacteroidota	Bacteroidia	Flavobacteriales	Flavobacteriaceae	Flavobacterium
ARAS303	ASV_9023	99.331	299	2	0	393	691	1	299	5.11e-154	542	Bacteria	Bacteroidota	Bacteroidia	Flavobacteriales	Flavobacteriaceae	Flavobacterium
ARAS303	ASV_824	99.331	299	2	0	393	691	1	299	5.11e-154	542	Bacteria	Bacteroidota	Bacteroidia	Flavobacteriales	Flavobacteriaceae	Flavobacterium
GFAN101	ASV_5874	100	339	0	0	406	744	1	339	1.48e-179	627	Bacteria	Proteobacteria	Gammaproteobacteria	Enterobacterales	Yersiniaceae	Rahnella1
GFAN101	ASV_143	100	339	0	0	406	744	1	339	1.48e-179	627	Bacteria	Proteobacteria	Gammaproteobacteria	Enterobacterales	Yersiniaceae	Rahnella1
GFAN101	ASV_5017	99.705	339	1	0	406	744	1	339	6.89e-178	621	Bacteria	Proteobacteria	Gammaproteobacteria	Enterobacterales	Yersiniaceae	Rahnella1
GFAN101	ASV_4176	99.705	339	1	0	406	744	1	339	6.89e-178	621	Bacteria	Proteobacteria	Gammaproteobacteria	Enterobacterales	Yersiniaceae	Rahnella1
GFAN101	ASV_3980	99.705	339	1	0	406	744	1	339	6.89e-178	621	Bacteria	Proteobacteria	Gammaproteobacteria	Enterobacterales	Yersiniaceae	Rahnella1
GFAN101	ASV_2854	99.705	339	1	0	406	744	1	339	6.89e-178	621	Bacteria	Proteobacteria	Gammaproteobacteria	Enterobacterales	Yersiniaceae	Rahnella1
GFAN101	ASV_99	99.41	339	2	0	406	744	1	339	3.21e-176	616	Bacteria	Proteobacteria	Gammaproteobacteria	Enterobacterales	Yersiniaceae	Rahnella1
GFAN101	ASV_2307	99.407	337	2	0	406	742	1	337	4.15e-175	612	Bacteria	Proteobacteria	Gammaproteobacteria	Enterobacterales	Yersiniaceae	Rahnella1
GFAN101	ASV_2304	99.115	339	3	0	406	744	1	339	1.49e-174	610	Bacteria	Proteobacteria	Gammaproteobacteria	Enterobacterales
GFAN101	ASV_157	99.399	333	2	0	406	738	1	333	6.94e-173	604	Bacteria	Proteobacteria	Gammaproteobacteria	Enterobacterales	Yersiniaceae	Rahnella1
GFAN102	ASV_6725	100	344	0	0	396	739	1	344	0	636	Bacteria	Proteobacteria	Gammaproteobacteria	Enterobacterales
GFAN102	ASV_55	100	344	0	0	396	739	1	344	0	636	Bacteria	Proteobacteria	Gammaproteobacteria	Enterobacterales
GFAN102	ASV_462	100	344	0	0	396	739	1	344	0	636	Bacteria	Proteobacteria	Gammaproteobacteria	Enterobacterales
GFAN102	ASV_2971	100	344	0	0	396	739	1	344	0	636	Bacteria	Proteobacteria	Gammaproteobacteria	Enterobacterales
GFAN102	ASV_6141	99.709	344	1	0	396	739	1	344	1.14e-180	630	Bacteria	Proteobacteria	Gammaproteobacteria	Enterobacterales
GFAN102	ASV_382	99.709	344	1	0	396	739	1	344	1.14e-180	630	Bacteria	Proteobacteria	Gammaproteobacteria	Enterobacterales
GFAN102	ASV_3066	99.709	344	1	0	396	739	1	344	1.14e-180	630	Bacteria	Proteobacteria	Gammaproteobacteria	Enterobacterales
GFAN102	ASV_1757	99.708	342	1	0	396	737	1	342	1.47e-179	627	Bacteria	Proteobacteria	Gammaproteobacteria	Enterobacterales
GFAN102	ASV_16468	99.419	344	2	0	396	739	1	344	5.29e-179	625	Bacteria	Proteobacteria	Gammaproteobacteria	Enterobacterales
GFAN102	ASV_92	99.413	341	2	0	396	736	1	341	2.46e-177	619	Bacteria	Proteobacteria	Gammaproteobacteria	Enterobacterales
GFAN103	ASV_41	100	356	0	0	405	760	1	356	0	658	Bacteria	Proteobacteria	Gammaproteobacteria	Pseudomonadales	Pseudomonadaceae	Pseudomonas
GFAN103	ASV_4126	99.719	356	1	0	405	760	1	356	0	652	Bacteria	Proteobacteria	Gammaproteobacteria	Pseudomonadales	Pseudomonadaceae	Pseudomonas
GFAN103	ASV_3847	99.719	356	1	0	405	760	1	356	0	652	Bacteria	Proteobacteria	Gammaproteobacteria	Pseudomonadales	Pseudomonadaceae	Pseudomonas
GFAN103	ASV_31	99.719	356	1	0	405	760	1	356	0	652	Bacteria	Proteobacteria	Gammaproteobacteria	Pseudomonadales	Pseudomonadaceae	Pseudomonas
GFAN103	ASV_241	99.719	356	1	0	405	760	1	356	0	652	Bacteria	Proteobacteria	Gammaproteobacteria	Pseudomonadales	Pseudomonadaceae	Pseudomonas
GFAN103	ASV_11777	99.719	356	1	0	405	760	1	356	0	652	Bacteria	Proteobacteria	Gammaproteobacteria	Pseudomonadales	Pseudomonadaceae	Pseudomonas
GFAN103	ASV_1027	99.719	356	1	0	405	760	1	356	0	652	Bacteria	Proteobacteria	Gammaproteobacteria	Pseudomonadales	Pseudomonadaceae	Pseudomonas
GFAN103	ASV_8978	99.438	356	2	0	405	760	1	356	0	647	Bacteria	Proteobacteria	Gammaproteobacteria	Pseudomonadales	Pseudomonadaceae	Pseudomonas
GFAN103	ASV_73	99.438	356	2	0	405	760	1	356	0	647	Bacteria	Proteobacteria	Gammaproteobacteria	Pseudomonadales	Pseudomonadaceae	Pseudomonas
GFAN103	ASV_695	99.438	356	2	0	405	760	1	356	0	647	Bacteria	Proteobacteria	Gammaproteobacteria	Pseudomonadales	Pseudomonadaceae	Pseudomonas
GFAN201	ASV_8	100	259	0	0	408	666	1	259	3.91e-135	479	Bacteria	Proteobacteria	Gammaproteobacteria	Pseudomonadales	Pseudomonadaceae	Pseudomonas
GFAN201	ASV_720	100	259	0	0	408	666	1	259	3.91e-135	479	Bacteria	Proteobacteria	Gammaproteobacteria	Pseudomonadales	Pseudomonadaceae	Pseudomonas
GFAN201	ASV_7149	100	259	0	0	408	666	1	259	3.91e-135	479	Bacteria	Proteobacteria	Gammaproteobacteria	Pseudomonadales	Pseudomonadaceae	Pseudomonas
GFAN201	ASV_5450	100	259	0	0	408	666	1	259	3.91e-135	479	Bacteria	Proteobacteria	Gammaproteobacteria
GFAN201	ASV_4833	100	259	0	0	408	666	1	259	3.91e-135	479	Bacteria	Proteobacteria	Gammaproteobacteria	Pseudomonadales	Pseudomonadaceae	Pseudomonas
GFAN201	ASV_44	100	259	0	0	408	666	1	259	3.91e-135	479	Bacteria	Proteobacteria	Gammaproteobacteria	Pseudomonadales	Pseudomonadaceae	Pseudomonas
GFAN201	ASV_28198	100	259	0	0	408	666	1	259	3.91e-135	479	Bacteria	Proteobacteria	Gammaproteobacteria
GFAN201	ASV_20992	100	259	0	0	408	666	1	259	3.91e-135	479	Bacteria	Proteobacteria	Gammaproteobacteria
GFAN201	ASV_16356	100	259	0	0	408	666	1	259	3.91e-135	479	Bacteria	Proteobacteria	Gammaproteobacteria	Pseudomonadales	Pseudomonadaceae	Pseudomonas
GFAN201	ASV_1518	100	259	0	0	408	666	1	259	3.91e-135	479	Bacteria	Proteobacteria	Gammaproteobacteria	Pseudomonadales	Pseudomonadaceae	Pseudomonas
GFAN202	ASV_682	100	355	0	0	408	762	1	355	0	656	Bacteria	Proteobacteria	Gammaproteobacteria	Pseudomonadales	Pseudomonadaceae	Pseudomonas
GFAN202	ASV_6	100	355	0	0	408	762	1	355	0	656	Bacteria	Proteobacteria	Gammaproteobacteria	Pseudomonadales	Pseudomonadaceae	Pseudomonas
GFAN202	ASV_2924	100	354	0	0	409	762	2	355	0	654	Bacteria	Proteobacteria	Gammaproteobacteria	Pseudomonadales	Pseudomonadaceae	Pseudomonas
GFAN202	ASV_944	99.718	355	1	0	408	762	1	355	0	651	Bacteria	Proteobacteria	Gammaproteobacteria	Pseudomonadales	Pseudomonadaceae	Pseudomonas
GFAN202	ASV_7721	99.718	355	1	0	408	762	1	355	0	651	Bacteria	Proteobacteria	Gammaproteobacteria	Pseudomonadales	Pseudomonadaceae	Pseudomonas
GFAN202	ASV_57	99.718	355	1	0	408	762	1	355	0	651	Bacteria	Proteobacteria	Gammaproteobacteria	Pseudomonadales	Pseudomonadaceae	Pseudomonas
GFAN202	ASV_5582	99.718	355	1	0	408	762	1	355	0	651	Bacteria	Proteobacteria	Gammaproteobacteria	Pseudomonadales	Pseudomonadaceae	Pseudomonas
GFAN202	ASV_49	99.718	355	1	0	408	762	1	355	0	651	Bacteria	Proteobacteria	Gammaproteobacteria	Pseudomonadales	Pseudomonadaceae	Pseudomonas
GFAN202	ASV_3517	99.718	355	1	0	408	762	1	355	0	651	Bacteria	Proteobacteria	Gammaproteobacteria	Pseudomonadales	Pseudomonadaceae	Pseudomonas
GFAN202	ASV_273	99.718	355	1	0	408	762	1	355	0	651	Bacteria	Proteobacteria	Gammaproteobacteria	Pseudomonadales	Pseudomonadaceae	Pseudomonas
GFAN301	ASV_17	100	344	0	0	401	744	1	344	0	636	Bacteria	Proteobacteria	Gammaproteobacteria	Enterobacterales	Erwiniaceae	Erwinia
GFAN301	ASV_1679	100	344	0	0	401	744	1	344	0	636	Bacteria	Proteobacteria	Gammaproteobacteria	Enterobacterales	Erwiniaceae	Erwinia
GFAN301	ASV_142	100	344	0	0	401	744	1	344	0	636	Bacteria	Proteobacteria	Gammaproteobacteria	Enterobacterales	Erwiniaceae	Erwinia
GFAN301	ASV_9244	99.709	344	1	0	401	744	1	344	1.15e-180	630	Bacteria	Proteobacteria	Gammaproteobacteria	Enterobacterales
GFAN301	ASV_8838	99.709	344	1	0	401	744	1	344	1.15e-180	630	Bacteria	Proteobacteria	Gammaproteobacteria	Enterobacterales	Erwiniaceae	Erwinia
GFAN301	ASV_8837	99.709	344	1	0	401	744	1	344	1.15e-180	630	Bacteria	Proteobacteria	Gammaproteobacteria	Enterobacterales	Erwiniaceae	Erwinia
GFAN301	ASV_8591	99.709	344	1	0	401	744	1	344	1.15e-180	630	Bacteria	Proteobacteria	Gammaproteobacteria	Enterobacterales	Erwiniaceae	Erwinia
GFAN301	ASV_8472	99.709	344	1	0	401	744	1	344	1.15e-180	630	Bacteria	Proteobacteria	Gammaproteobacteria	Enterobacterales	Erwiniaceae	Erwinia
GFAN301	ASV_8124	99.709	344	1	0	401	744	1	344	1.15e-180	630	Bacteria	Proteobacteria	Gammaproteobacteria	Enterobacterales
GFAN301	ASV_7872	99.709	344	1	0	401	744	1	344	1.15e-180	630	Bacteria	Proteobacteria	Gammaproteobacteria	Enterobacterales	Erwiniaceae	Erwinia
GFAS102	ASV_9	100	363	0	0	391	753	1	363	0	671	Bacteria	Proteobacteria	Alphaproteobacteria	Rhizobiales	Rhizobiaceae	Allorhizobium-Neorhizobium-Pararhizobium-Rhizobium
GFAS102	ASV_813	99.725	363	1	0	391	753	1	363	0	665	Bacteria	Proteobacteria	Alphaproteobacteria	Rhizobiales	Rhizobiaceae	Allorhizobium-Neorhizobium-Pararhizobium-Rhizobium
GFAS102	ASV_726	99.725	363	1	0	391	753	1	363	0	665	Bacteria	Proteobacteria	Alphaproteobacteria	Rhizobiales	Rhizobiaceae	Allorhizobium-Neorhizobium-Pararhizobium-Rhizobium
GFAS102	ASV_649	99.725	363	1	0	391	753	1	363	0	665	Bacteria	Proteobacteria	Alphaproteobacteria	Rhizobiales	Rhizobiaceae	Allorhizobium-Neorhizobium-Pararhizobium-Rhizobium
GFAS102	ASV_643	99.725	363	1	0	391	753	1	363	0	665	Bacteria	Proteobacteria	Alphaproteobacteria	Rhizobiales	Rhizobiaceae	Allorhizobium-Neorhizobium-Pararhizobium-Rhizobium
GFAS102	ASV_404	99.725	363	1	0	391	753	1	363	0	665	Bacteria	Proteobacteria	Alphaproteobacteria	Rhizobiales	Rhizobiaceae	Allorhizobium-Neorhizobium-Pararhizobium-Rhizobium
GFAS102	ASV_2619	99.725	363	1	0	391	753	1	363	0	665	Bacteria	Proteobacteria	Alphaproteobacteria	Rhizobiales	Rhizobiaceae	Allorhizobium-Neorhizobium-Pararhizobium-Rhizobium
GFAS102	ASV_1415	99.725	363	1	0	391	753	1	363	0	665	Bacteria	Proteobacteria	Alphaproteobacteria	Rhizobiales	Rhizobiaceae	Allorhizobium-Neorhizobium-Pararhizobium-Rhizobium
GFAS102	ASV_12	99.725	363	1	0	391	753	1	363	0	665	Bacteria	Proteobacteria	Alphaproteobacteria	Rhizobiales	Rhizobiaceae	Allorhizobium-Neorhizobium-Pararhizobium-Rhizobium
GFAS102	ASV_874	99.449	363	2	0	391	753	1	363	0	660	Bacteria	Proteobacteria	Alphaproteobacteria	Rhizobiales	Rhizobiaceae	Allorhizobium-Neorhizobium-Pararhizobium-Rhizobium
GFAS201	ASV_5115	100	371	0	0	307	677	371	1	0	686	Bacteria	Proteobacteria	Gammaproteobacteria	Burkholderiales	Burkholderiaceae
GFAS201	ASV_4649	99.73	371	1	0	307	677	371	1	0	680	Bacteria	Proteobacteria	Gammaproteobacteria	Burkholderiales	Burkholderiaceae
GFAS201	ASV_1182	99.461	371	2	0	307	677	371	1	0	675	Bacteria	Proteobacteria	Gammaproteobacteria	Burkholderiales	Burkholderiaceae
GFAS201	ASV_11238	99.191	371	3	0	307	677	371	1	0	669	Bacteria	Proteobacteria	Gammaproteobacteria	Burkholderiales	Burkholderiaceae
GFAS201	ASV_14357	98.922	371	4	0	307	677	371	1	0	664	Bacteria	Proteobacteria	Gammaproteobacteria	Burkholderiales	Burkholderiaceae
GFAS201	ASV_15751	98.652	371	5	0	307	677	371	1	0	658	Bacteria	Proteobacteria	Gammaproteobacteria	Burkholderiales	Burkholderiaceae
GFAS201	ASV_14393	98.652	371	5	0	307	677	371	1	0	658	Bacteria	Proteobacteria	Gammaproteobacteria	Burkholderiales	Burkholderiaceae
GFAS201	ASV_642	98.383	371	6	0	307	677	371	1	0	652	Bacteria	Proteobacteria	Gammaproteobacteria	Burkholderiales	Burkholderiaceae
GFAS201	ASV_11711	98.383	371	6	0	307	677	371	1	0	652	Bacteria	Proteobacteria	Gammaproteobacteria	Burkholderiales	Burkholderiaceae	Burkholderia-Caballeronia-Paraburkholderia
GFAS201	ASV_9977	98.133	375	3	2	307	677	375	1	0	651	Bacteria	Proteobacteria	Gammaproteobacteria	Burkholderiales	Burkholderiaceae
GFAS202	ASV_19	100	377	0	0	430	806	1	377	0	697	Bacteria	Proteobacteria	Alphaproteobacteria	Sphingomonadales	Sphingomonadaceae	Sphingomonas
GFAS202	ASV_5040	99.735	377	1	0	430	806	1	377	0	691	Bacteria	Proteobacteria	Alphaproteobacteria	Sphingomonadales	Sphingomonadaceae	Sphingomonas
GFAS202	ASV_4030	99.735	377	1	0	430	806	1	377	0	691	Bacteria	Proteobacteria	Alphaproteobacteria	Sphingomonadales	Sphingomonadaceae	Sphingomonas
GFAS202	ASV_3725	99.735	377	1	0	430	806	1	377	0	691	Bacteria	Proteobacteria	Alphaproteobacteria	Sphingomonadales	Sphingomonadaceae	Sphingomonas
GFAS202	ASV_3053	99.735	377	1	0	430	806	1	377	0	691	Bacteria	Proteobacteria	Alphaproteobacteria	Sphingomonadales	Sphingomonadaceae	Sphingomonas
GFAS202	ASV_2632	99.735	377	1	0	430	806	1	377	0	691	Bacteria	Proteobacteria	Alphaproteobacteria	Sphingomonadales	Sphingomonadaceae	Sphingomonas
GFAS202	ASV_2620	99.735	377	1	0	430	806	1	377	0	691	Bacteria	Proteobacteria	Alphaproteobacteria	Sphingomonadales	Sphingomonadaceae	Sphingomonas
GFAS202	ASV_2196	99.735	377	1	0	430	806	1	377	0	691	Bacteria	Proteobacteria	Alphaproteobacteria	Sphingomonadales	Sphingomonadaceae	Sphingomonas
GFAS202	ASV_171	99.735	377	1	0	430	806	1	377	0	691	Bacteria	Proteobacteria	Alphaproteobacteria	Sphingomonadales	Sphingomonadaceae	Sphingomonas
GFAS202	ASV_12987	99.469	377	2	0	430	806	1	377	0	686	Bacteria	Proteobacteria	Alphaproteobacteria	Sphingomonadales	Sphingomonadaceae	Sphingomonas
GFAS301	ASV_478	100	372	0	0	438	809	1	372	0	688	Bacteria	Bacteroidota	Bacteroidia	Sphingobacteriales	Sphingobacteriaceae	Mucilaginibacter
GFAS301	ASV_5950	99.731	372	1	0	438	809	1	372	0	682	Bacteria	Bacteroidota	Bacteroidia	Sphingobacteriales	Sphingobacteriaceae	Mucilaginibacter
GFAS301	ASV_4978	99.731	372	1	0	438	809	1	372	0	682	Bacteria	Bacteroidota	Bacteroidia	Sphingobacteriales	Sphingobacteriaceae	Mucilaginibacter
GFAS301	ASV_1270	99.731	372	1	0	438	809	1	372	0	682	Bacteria	Bacteroidota	Bacteroidia	Sphingobacteriales	Sphingobacteriaceae	Mucilaginibacter
GFAS301	ASV_862	99.462	372	2	0	438	809	1	372	0	676	Bacteria	Bacteroidota	Bacteroidia	Sphingobacteriales	Sphingobacteriaceae	Mucilaginibacter
GFAS301	ASV_3986	99.194	372	3	0	438	809	1	372	0	671	Bacteria	Bacteroidota	Bacteroidia	Sphingobacteriales	Sphingobacteriaceae	Mucilaginibacter
GFAS301	ASV_2964	99.194	372	3	0	438	809	1	372	0	671	Bacteria	Bacteroidota	Bacteroidia	Sphingobacteriales	Sphingobacteriaceae	Mucilaginibacter
GFAS301	ASV_9943	98.925	372	4	0	438	809	1	372	0	665	Bacteria	Bacteroidota	Bacteroidia	Sphingobacteriales	Sphingobacteriaceae	Mucilaginibacter
GFAS301	ASV_657	98.93	374	0	4	438	809	1	372	0	665	Bacteria	Bacteroidota	Bacteroidia	Sphingobacteriales	Sphingobacteriaceae	Mucilaginibacter
GFAS301	ASV_6375	98.925	372	4	0	438	809	1	372	0	665	Bacteria	Bacteroidota	Bacteroidia	Sphingobacteriales	Sphingobacteriaceae	Mucilaginibacter
GFAS302	ASV_67	100	345	0	0	418	762	1	345	0	638	Bacteria	Proteobacteria	Gammaproteobacteria	Xanthomonadales	Rhodanobacteraceae	Luteibacter
GFAS302	ASV_6695	100	344	0	0	419	762	1	344	0	636	Bacteria	Proteobacteria	Gammaproteobacteria	Xanthomonadales	Rhodanobacteraceae	Luteibacter
GFAS302	ASV_20407	99.71	345	1	0	418	762	1	345	0	632	Bacteria	Proteobacteria	Gammaproteobacteria	Xanthomonadales	Rhodanobacteraceae
GFAS302	ASV_19236	99.71	345	1	0	418	762	1	345	0	632	Bacteria	Proteobacteria	Gammaproteobacteria	Xanthomonadales	Rhodanobacteraceae
GFAS302	ASV_1610	99.71	345	1	0	418	762	1	345	0	632	Bacteria	Proteobacteria	Gammaproteobacteria	Xanthomonadales	Rhodanobacteraceae
GFAS302	ASV_11012	99.71	345	1	0	418	762	1	345	0	632	Bacteria	Proteobacteria	Gammaproteobacteria	Xanthomonadales	Rhodanobacteraceae	Luteibacter
GFAS302	ASV_10727	99.71	345	1	0	418	762	1	345	0	632	Bacteria	Proteobacteria	Gammaproteobacteria	Xanthomonadales	Rhodanobacteraceae
GFAS302	ASV_10297	99.71	345	1	0	418	762	1	345	0	632	Bacteria	Proteobacteria	Gammaproteobacteria	Xanthomonadales	Rhodanobacteraceae
GFAS302	ASV_3699	99.42	345	2	0	418	762	1	345	1.52e-179	627	Bacteria	Proteobacteria	Gammaproteobacteria	Xanthomonadales	Rhodanobacteraceae
GFAS302	ASV_2396	99.42	345	2	0	418	762	1	345	1.52e-179	627	Bacteria	Proteobacteria	Gammaproteobacteria	Xanthomonadales	Rhodanobacteraceae	Rhodanobacter
GFAS303	ASV_67	100	364	0	0	425	788	1	364	0	673	Bacteria	Proteobacteria	Gammaproteobacteria	Xanthomonadales	Rhodanobacteraceae	Luteibacter
GFAS303	ASV_6695	100	363	0	0	426	788	1	363	0	671	Bacteria	Proteobacteria	Gammaproteobacteria	Xanthomonadales	Rhodanobacteraceae	Luteibacter
GFAS303	ASV_20407	99.725	364	1	0	425	788	1	364	0	667	Bacteria	Proteobacteria	Gammaproteobacteria	Xanthomonadales	Rhodanobacteraceae
GFAS303	ASV_1610	99.725	364	1	0	425	788	1	364	0	667	Bacteria	Proteobacteria	Gammaproteobacteria	Xanthomonadales	Rhodanobacteraceae
GFAS303	ASV_11012	99.725	364	1	0	425	788	1	364	0	667	Bacteria	Proteobacteria	Gammaproteobacteria	Xanthomonadales	Rhodanobacteraceae	Luteibacter
GFAS303	ASV_10727	99.725	364	1	0	425	788	1	364	0	667	Bacteria	Proteobacteria	Gammaproteobacteria	Xanthomonadales	Rhodanobacteraceae
GFAS303	ASV_10297	99.725	364	1	0	425	788	1	364	0	667	Bacteria	Proteobacteria	Gammaproteobacteria	Xanthomonadales	Rhodanobacteraceae
GFAS303	ASV_3699	99.451	364	2	0	425	788	1	364	0	662	Bacteria	Proteobacteria	Gammaproteobacteria	Xanthomonadales	Rhodanobacteraceae
GFAS303	ASV_2396	99.451	364	2	0	425	788	1	364	0	662	Bacteria	Proteobacteria	Gammaproteobacteria	Xanthomonadales	Rhodanobacteraceae	Rhodanobacter
GFAS303	ASV_6353	99.176	364	3	0	425	788	1	364	0	656	Bacteria	Proteobacteria	Gammaproteobacteria	Xanthomonadales	Rhodanobacteraceae
GLAN101	ASV_9	100	375	0	0	432	806	1	375	0	693	Bacteria	Proteobacteria	Alphaproteobacteria	Rhizobiales	Rhizobiaceae	Allorhizobium-Neorhizobium-Pararhizobium-Rhizobium
GLAN101	ASV_813	99.733	375	1	0	432	806	1	375	0	688	Bacteria	Proteobacteria	Alphaproteobacteria	Rhizobiales	Rhizobiaceae	Allorhizobium-Neorhizobium-Pararhizobium-Rhizobium
GLAN101	ASV_726	99.733	375	1	0	432	806	1	375	0	688	Bacteria	Proteobacteria	Alphaproteobacteria	Rhizobiales	Rhizobiaceae	Allorhizobium-Neorhizobium-Pararhizobium-Rhizobium
GLAN101	ASV_649	99.733	375	1	0	432	806	1	375	0	688	Bacteria	Proteobacteria	Alphaproteobacteria	Rhizobiales	Rhizobiaceae	Allorhizobium-Neorhizobium-Pararhizobium-Rhizobium
GLAN101	ASV_643	99.733	375	1	0	432	806	1	375	0	688	Bacteria	Proteobacteria	Alphaproteobacteria	Rhizobiales	Rhizobiaceae	Allorhizobium-Neorhizobium-Pararhizobium-Rhizobium
GLAN101	ASV_404	99.733	375	1	0	432	806	1	375	0	688	Bacteria	Proteobacteria	Alphaproteobacteria	Rhizobiales	Rhizobiaceae	Allorhizobium-Neorhizobium-Pararhizobium-Rhizobium
GLAN101	ASV_2619	99.733	375	1	0	432	806	1	375	0	688	Bacteria	Proteobacteria	Alphaproteobacteria	Rhizobiales	Rhizobiaceae	Allorhizobium-Neorhizobium-Pararhizobium-Rhizobium
GLAN101	ASV_1415	99.733	375	1	0	432	806	1	375	0	688	Bacteria	Proteobacteria	Alphaproteobacteria	Rhizobiales	Rhizobiaceae	Allorhizobium-Neorhizobium-Pararhizobium-Rhizobium
GLAN101	ASV_12	99.733	375	1	0	432	806	1	375	0	688	Bacteria	Proteobacteria	Alphaproteobacteria	Rhizobiales	Rhizobiaceae	Allorhizobium-Neorhizobium-Pararhizobium-Rhizobium
GLAN101	ASV_874	99.467	375	2	0	432	806	1	375	0	682	Bacteria	Proteobacteria	Alphaproteobacteria	Rhizobiales	Rhizobiaceae	Allorhizobium-Neorhizobium-Pararhizobium-Rhizobium
GLAN103	ASV_9	100	375	0	0	406	780	1	375	0	693	Bacteria	Proteobacteria	Alphaproteobacteria	Rhizobiales	Rhizobiaceae	Allorhizobium-Neorhizobium-Pararhizobium-Rhizobium
GLAN103	ASV_813	99.733	375	1	0	406	780	1	375	0	688	Bacteria	Proteobacteria	Alphaproteobacteria	Rhizobiales	Rhizobiaceae	Allorhizobium-Neorhizobium-Pararhizobium-Rhizobium
GLAN103	ASV_726	99.733	375	1	0	406	780	1	375	0	688	Bacteria	Proteobacteria	Alphaproteobacteria	Rhizobiales	Rhizobiaceae	Allorhizobium-Neorhizobium-Pararhizobium-Rhizobium
GLAN103	ASV_649	99.733	375	1	0	406	780	1	375	0	688	Bacteria	Proteobacteria	Alphaproteobacteria	Rhizobiales	Rhizobiaceae	Allorhizobium-Neorhizobium-Pararhizobium-Rhizobium
GLAN103	ASV_643	99.733	375	1	0	406	780	1	375	0	688	Bacteria	Proteobacteria	Alphaproteobacteria	Rhizobiales	Rhizobiaceae	Allorhizobium-Neorhizobium-Pararhizobium-Rhizobium
GLAN103	ASV_404	99.733	375	1	0	406	780	1	375	0	688	Bacteria	Proteobacteria	Alphaproteobacteria	Rhizobiales	Rhizobiaceae	Allorhizobium-Neorhizobium-Pararhizobium-Rhizobium
GLAN103	ASV_2619	99.733	375	1	0	406	780	1	375	0	688	Bacteria	Proteobacteria	Alphaproteobacteria	Rhizobiales	Rhizobiaceae	Allorhizobium-Neorhizobium-Pararhizobium-Rhizobium
GLAN103	ASV_1415	99.733	375	1	0	406	780	1	375	0	688	Bacteria	Proteobacteria	Alphaproteobacteria	Rhizobiales	Rhizobiaceae	Allorhizobium-Neorhizobium-Pararhizobium-Rhizobium
GLAN103	ASV_12	99.733	375	1	0	406	780	1	375	0	688	Bacteria	Proteobacteria	Alphaproteobacteria	Rhizobiales	Rhizobiaceae	Allorhizobium-Neorhizobium-Pararhizobium-Rhizobium
GLAN103	ASV_874	99.467	375	2	0	406	780	1	375	0	682	Bacteria	Proteobacteria	Alphaproteobacteria	Rhizobiales	Rhizobiaceae	Allorhizobium-Neorhizobium-Pararhizobium-Rhizobium
GLAN104	ASV_9	100	375	0	0	422	796	1	375	0	693	Bacteria	Proteobacteria	Alphaproteobacteria	Rhizobiales	Rhizobiaceae	Allorhizobium-Neorhizobium-Pararhizobium-Rhizobium
GLAN104	ASV_813	99.733	375	1	0	422	796	1	375	0	688	Bacteria	Proteobacteria	Alphaproteobacteria	Rhizobiales	Rhizobiaceae	Allorhizobium-Neorhizobium-Pararhizobium-Rhizobium
GLAN104	ASV_726	99.733	375	1	0	422	796	1	375	0	688	Bacteria	Proteobacteria	Alphaproteobacteria	Rhizobiales	Rhizobiaceae	Allorhizobium-Neorhizobium-Pararhizobium-Rhizobium
GLAN104	ASV_649	99.733	375	1	0	422	796	1	375	0	688	Bacteria	Proteobacteria	Alphaproteobacteria	Rhizobiales	Rhizobiaceae	Allorhizobium-Neorhizobium-Pararhizobium-Rhizobium
GLAN104	ASV_643	99.733	375	1	0	422	796	1	375	0	688	Bacteria	Proteobacteria	Alphaproteobacteria	Rhizobiales	Rhizobiaceae	Allorhizobium-Neorhizobium-Pararhizobium-Rhizobium
GLAN104	ASV_404	99.733	375	1	0	422	796	1	375	0	688	Bacteria	Proteobacteria	Alphaproteobacteria	Rhizobiales	Rhizobiaceae	Allorhizobium-Neorhizobium-Pararhizobium-Rhizobium
GLAN104	ASV_2619	99.733	375	1	0	422	796	1	375	0	688	Bacteria	Proteobacteria	Alphaproteobacteria	Rhizobiales	Rhizobiaceae	Allorhizobium-Neorhizobium-Pararhizobium-Rhizobium
GLAN104	ASV_1415	99.733	375	1	0	422	796	1	375	0	688	Bacteria	Proteobacteria	Alphaproteobacteria	Rhizobiales	Rhizobiaceae	Allorhizobium-Neorhizobium-Pararhizobium-Rhizobium
GLAN104	ASV_12	99.733	375	1	0	422	796	1	375	0	688	Bacteria	Proteobacteria	Alphaproteobacteria	Rhizobiales	Rhizobiaceae	Allorhizobium-Neorhizobium-Pararhizobium-Rhizobium
GLAN104	ASV_874	99.467	375	2	0	422	796	1	375	0	682	Bacteria	Proteobacteria	Alphaproteobacteria	Rhizobiales	Rhizobiaceae	Allorhizobium-Neorhizobium-Pararhizobium-Rhizobium
GLAS201	ASV_9	100	375	0	0	399	773	1	375	0	693	Bacteria	Proteobacteria	Alphaproteobacteria	Rhizobiales	Rhizobiaceae	Allorhizobium-Neorhizobium-Pararhizobium-Rhizobium
GLAS201	ASV_813	99.733	375	1	0	399	773	1	375	0	688	Bacteria	Proteobacteria	Alphaproteobacteria	Rhizobiales	Rhizobiaceae	Allorhizobium-Neorhizobium-Pararhizobium-Rhizobium
GLAS201	ASV_726	99.733	375	1	0	399	773	1	375	0	688	Bacteria	Proteobacteria	Alphaproteobacteria	Rhizobiales	Rhizobiaceae	Allorhizobium-Neorhizobium-Pararhizobium-Rhizobium
GLAS201	ASV_649	99.733	375	1	0	399	773	1	375	0	688	Bacteria	Proteobacteria	Alphaproteobacteria	Rhizobiales	Rhizobiaceae	Allorhizobium-Neorhizobium-Pararhizobium-Rhizobium
GLAS201	ASV_643	99.733	375	1	0	399	773	1	375	0	688	Bacteria	Proteobacteria	Alphaproteobacteria	Rhizobiales	Rhizobiaceae	Allorhizobium-Neorhizobium-Pararhizobium-Rhizobium
GLAS201	ASV_404	99.733	375	1	0	399	773	1	375	0	688	Bacteria	Proteobacteria	Alphaproteobacteria	Rhizobiales	Rhizobiaceae	Allorhizobium-Neorhizobium-Pararhizobium-Rhizobium
GLAS201	ASV_2619	99.733	375	1	0	399	773	1	375	0	688	Bacteria	Proteobacteria	Alphaproteobacteria	Rhizobiales	Rhizobiaceae	Allorhizobium-Neorhizobium-Pararhizobium-Rhizobium
GLAS201	ASV_1415	99.733	375	1	0	399	773	1	375	0	688	Bacteria	Proteobacteria	Alphaproteobacteria	Rhizobiales	Rhizobiaceae	Allorhizobium-Neorhizobium-Pararhizobium-Rhizobium
GLAS201	ASV_12	99.733	375	1	0	399	773	1	375	0	688	Bacteria	Proteobacteria	Alphaproteobacteria	Rhizobiales	Rhizobiaceae	Allorhizobium-Neorhizobium-Pararhizobium-Rhizobium
GLAS201	ASV_874	99.467	375	2	0	399	773	1	375	0	682	Bacteria	Proteobacteria	Alphaproteobacteria	Rhizobiales	Rhizobiaceae	Allorhizobium-Neorhizobium-Pararhizobium-Rhizobium
GLAS202	ASV_9	100	375	0	0	433	807	1	375	0	693	Bacteria	Proteobacteria	Alphaproteobacteria	Rhizobiales	Rhizobiaceae	Allorhizobium-Neorhizobium-Pararhizobium-Rhizobium
GLAS202	ASV_813	99.733	375	1	0	433	807	1	375	0	688	Bacteria	Proteobacteria	Alphaproteobacteria	Rhizobiales	Rhizobiaceae	Allorhizobium-Neorhizobium-Pararhizobium-Rhizobium
GLAS202	ASV_726	99.733	375	1	0	433	807	1	375	0	688	Bacteria	Proteobacteria	Alphaproteobacteria	Rhizobiales	Rhizobiaceae	Allorhizobium-Neorhizobium-Pararhizobium-Rhizobium
GLAS202	ASV_649	99.733	375	1	0	433	807	1	375	0	688	Bacteria	Proteobacteria	Alphaproteobacteria	Rhizobiales	Rhizobiaceae	Allorhizobium-Neorhizobium-Pararhizobium-Rhizobium
GLAS202	ASV_643	99.733	375	1	0	433	807	1	375	0	688	Bacteria	Proteobacteria	Alphaproteobacteria	Rhizobiales	Rhizobiaceae	Allorhizobium-Neorhizobium-Pararhizobium-Rhizobium
GLAS202	ASV_404	99.733	375	1	0	433	807	1	375	0	688	Bacteria	Proteobacteria	Alphaproteobacteria	Rhizobiales	Rhizobiaceae	Allorhizobium-Neorhizobium-Pararhizobium-Rhizobium
GLAS202	ASV_2619	99.733	375	1	0	433	807	1	375	0	688	Bacteria	Proteobacteria	Alphaproteobacteria	Rhizobiales	Rhizobiaceae	Allorhizobium-Neorhizobium-Pararhizobium-Rhizobium
GLAS202	ASV_1415	99.733	375	1	0	433	807	1	375	0	688	Bacteria	Proteobacteria	Alphaproteobacteria	Rhizobiales	Rhizobiaceae	Allorhizobium-Neorhizobium-Pararhizobium-Rhizobium
GLAS202	ASV_12	99.733	375	1	0	433	807	1	375	0	688	Bacteria	Proteobacteria	Alphaproteobacteria	Rhizobiales	Rhizobiaceae	Allorhizobium-Neorhizobium-Pararhizobium-Rhizobium
GLAS202	ASV_874	99.467	375	2	0	433	807	1	375	0	682	Bacteria	Proteobacteria	Alphaproteobacteria	Rhizobiales	Rhizobiaceae	Allorhizobium-Neorhizobium-Pararhizobium-Rhizobium
GLAS204	ASV_9	100	375	0	0	445	819	1	375	0	693	Bacteria	Proteobacteria	Alphaproteobacteria	Rhizobiales	Rhizobiaceae	Allorhizobium-Neorhizobium-Pararhizobium-Rhizobium
GLAS204	ASV_813	99.733	375	1	0	445	819	1	375	0	688	Bacteria	Proteobacteria	Alphaproteobacteria	Rhizobiales	Rhizobiaceae	Allorhizobium-Neorhizobium-Pararhizobium-Rhizobium
GLAS204	ASV_726	99.733	375	1	0	445	819	1	375	0	688	Bacteria	Proteobacteria	Alphaproteobacteria	Rhizobiales	Rhizobiaceae	Allorhizobium-Neorhizobium-Pararhizobium-Rhizobium
GLAS204	ASV_649	99.733	375	1	0	445	819	1	375	0	688	Bacteria	Proteobacteria	Alphaproteobacteria	Rhizobiales	Rhizobiaceae	Allorhizobium-Neorhizobium-Pararhizobium-Rhizobium
GLAS204	ASV_643	99.733	375	1	0	445	819	1	375	0	688	Bacteria	Proteobacteria	Alphaproteobacteria	Rhizobiales	Rhizobiaceae	Allorhizobium-Neorhizobium-Pararhizobium-Rhizobium
GLAS204	ASV_404	99.733	375	1	0	445	819	1	375	0	688	Bacteria	Proteobacteria	Alphaproteobacteria	Rhizobiales	Rhizobiaceae	Allorhizobium-Neorhizobium-Pararhizobium-Rhizobium
GLAS204	ASV_2619	99.733	375	1	0	445	819	1	375	0	688	Bacteria	Proteobacteria	Alphaproteobacteria	Rhizobiales	Rhizobiaceae	Allorhizobium-Neorhizobium-Pararhizobium-Rhizobium
GLAS204	ASV_1415	99.733	375	1	0	445	819	1	375	0	688	Bacteria	Proteobacteria	Alphaproteobacteria	Rhizobiales	Rhizobiaceae	Allorhizobium-Neorhizobium-Pararhizobium-Rhizobium
GLAS204	ASV_12	99.733	375	1	0	445	819	1	375	0	688	Bacteria	Proteobacteria	Alphaproteobacteria	Rhizobiales	Rhizobiaceae	Allorhizobium-Neorhizobium-Pararhizobium-Rhizobium
GLAS204	ASV_874	99.467	375	2	0	445	819	1	375	0	682	Bacteria	Proteobacteria	Alphaproteobacteria	Rhizobiales	Rhizobiaceae	Allorhizobium-Neorhizobium-Pararhizobium-Rhizobium
GRAN101	ASV_41	100	377	0	0	461	837	1	377	0	697	Bacteria	Proteobacteria	Gammaproteobacteria	Pseudomonadales	Pseudomonadaceae	Pseudomonas
GRAN101	ASV_4126	99.735	377	1	0	461	837	1	377	0	691	Bacteria	Proteobacteria	Gammaproteobacteria	Pseudomonadales	Pseudomonadaceae	Pseudomonas
GRAN101	ASV_3847	99.735	377	1	0	461	837	1	377	0	691	Bacteria	Proteobacteria	Gammaproteobacteria	Pseudomonadales	Pseudomonadaceae	Pseudomonas
GRAN101	ASV_31	99.735	377	1	0	461	837	1	377	0	691	Bacteria	Proteobacteria	Gammaproteobacteria	Pseudomonadales	Pseudomonadaceae	Pseudomonas
GRAN101	ASV_241	99.735	377	1	0	461	837	1	377	0	691	Bacteria	Proteobacteria	Gammaproteobacteria	Pseudomonadales	Pseudomonadaceae	Pseudomonas
GRAN101	ASV_11777	99.735	377	1	0	461	837	1	377	0	691	Bacteria	Proteobacteria	Gammaproteobacteria	Pseudomonadales	Pseudomonadaceae	Pseudomonas
GRAN101	ASV_1027	99.735	377	1	0	461	837	1	377	0	691	Bacteria	Proteobacteria	Gammaproteobacteria	Pseudomonadales	Pseudomonadaceae	Pseudomonas
GRAN101	ASV_8978	99.469	377	2	0	461	837	1	377	0	686	Bacteria	Proteobacteria	Gammaproteobacteria	Pseudomonadales	Pseudomonadaceae	Pseudomonas
GRAN101	ASV_73	99.469	377	2	0	461	837	1	377	0	686	Bacteria	Proteobacteria	Gammaproteobacteria	Pseudomonadales	Pseudomonadaceae	Pseudomonas
GRAN101	ASV_695	99.469	377	2	0	461	837	1	377	0	686	Bacteria	Proteobacteria	Gammaproteobacteria	Pseudomonadales	Pseudomonadaceae	Pseudomonas
GRAN102	ASV_6	100	377	0	0	458	834	1	377	0	697	Bacteria	Proteobacteria	Gammaproteobacteria	Pseudomonadales	Pseudomonadaceae	Pseudomonas
GRAN102	ASV_2924	100	376	0	0	459	834	2	377	0	695	Bacteria	Proteobacteria	Gammaproteobacteria	Pseudomonadales	Pseudomonadaceae	Pseudomonas
GRAN102	ASV_944	99.735	377	1	0	458	834	1	377	0	691	Bacteria	Proteobacteria	Gammaproteobacteria	Pseudomonadales	Pseudomonadaceae	Pseudomonas
GRAN102	ASV_7721	99.735	377	1	0	458	834	1	377	0	691	Bacteria	Proteobacteria	Gammaproteobacteria	Pseudomonadales	Pseudomonadaceae	Pseudomonas
GRAN102	ASV_57	99.735	377	1	0	458	834	1	377	0	691	Bacteria	Proteobacteria	Gammaproteobacteria	Pseudomonadales	Pseudomonadaceae	Pseudomonas
GRAN102	ASV_5582	99.735	377	1	0	458	834	1	377	0	691	Bacteria	Proteobacteria	Gammaproteobacteria	Pseudomonadales	Pseudomonadaceae	Pseudomonas
GRAN102	ASV_49	99.735	377	1	0	458	834	1	377	0	691	Bacteria	Proteobacteria	Gammaproteobacteria	Pseudomonadales	Pseudomonadaceae	Pseudomonas
GRAN102	ASV_3517	99.735	377	1	0	458	834	1	377	0	691	Bacteria	Proteobacteria	Gammaproteobacteria	Pseudomonadales	Pseudomonadaceae	Pseudomonas
GRAN102	ASV_273	99.735	377	1	0	458	834	1	377	0	691	Bacteria	Proteobacteria	Gammaproteobacteria	Pseudomonadales	Pseudomonadaceae	Pseudomonas
GRAN102	ASV_2122	99.735	377	1	0	458	834	1	377	0	691	Bacteria	Proteobacteria	Gammaproteobacteria	Pseudomonadales	Pseudomonadaceae	Pseudomonas
GRAN103	ASV_22	100	371	0	0	411	781	1	371	0	686	Bacteria	Proteobacteria	Gammaproteobacteria	Pseudomonadales	Pseudomonadaceae	Pseudomonas
GRAN103	ASV_7	99.73	371	1	0	411	781	1	371	0	680	Bacteria	Proteobacteria	Gammaproteobacteria	Pseudomonadales	Pseudomonadaceae	Pseudomonas
GRAN103	ASV_5	99.73	371	1	0	411	781	1	371	0	680	Bacteria	Proteobacteria	Gammaproteobacteria	Pseudomonadales	Pseudomonadaceae	Pseudomonas
GRAN103	ASV_225	99.73	371	1	0	411	781	1	371	0	680	Bacteria	Proteobacteria	Gammaproteobacteria	Pseudomonadales	Pseudomonadaceae	Pseudomonas
GRAN103	ASV_2086	99.73	371	1	0	411	781	1	371	0	680	Bacteria	Proteobacteria	Gammaproteobacteria	Pseudomonadales	Pseudomonadaceae	Pseudomonas
GRAN103	ASV_195	99.73	371	1	0	411	781	1	371	0	680	Bacteria	Proteobacteria	Gammaproteobacteria	Pseudomonadales	Pseudomonadaceae	Pseudomonas
GRAN103	ASV_1917	99.73	371	1	0	411	781	1	371	0	680	Bacteria	Proteobacteria	Gammaproteobacteria	Pseudomonadales	Pseudomonadaceae	Pseudomonas
GRAN103	ASV_1273	99.73	371	1	0	411	781	1	371	0	680	Bacteria	Proteobacteria	Gammaproteobacteria	Pseudomonadales	Pseudomonadaceae	Pseudomonas
GRAN103	ASV_977	99.461	371	2	0	411	781	1	371	0	675	Bacteria	Proteobacteria	Gammaproteobacteria	Pseudomonadales	Pseudomonadaceae	Pseudomonas
GRAN103	ASV_8964	99.461	371	2	0	411	781	1	371	0	675	Bacteria	Proteobacteria	Gammaproteobacteria	Pseudomonadales	Pseudomonadaceae	Pseudomonas
GRAN104	ASV_44	100	377	0	0	458	834	1	377	0	697	Bacteria	Proteobacteria	Gammaproteobacteria	Pseudomonadales	Pseudomonadaceae	Pseudomonas
GRAN104	ASV_8	99.735	377	1	0	458	834	1	377	0	691	Bacteria	Proteobacteria	Gammaproteobacteria	Pseudomonadales	Pseudomonadaceae	Pseudomonas
GRAN104	ASV_1861	99.735	377	1	0	458	834	1	377	0	691	Bacteria	Proteobacteria	Gammaproteobacteria	Pseudomonadales	Pseudomonadaceae	Pseudomonas
GRAN104	ASV_752	99.469	377	2	0	458	834	1	377	0	686	Bacteria	Proteobacteria	Gammaproteobacteria	Pseudomonadales	Pseudomonadaceae	Pseudomonas
GRAN104	ASV_720	99.469	377	2	0	458	834	1	377	0	686	Bacteria	Proteobacteria	Gammaproteobacteria	Pseudomonadales	Pseudomonadaceae	Pseudomonas
GRAN104	ASV_49	99.469	377	2	0	458	834	1	377	0	686	Bacteria	Proteobacteria	Gammaproteobacteria	Pseudomonadales	Pseudomonadaceae	Pseudomonas
GRAN104	ASV_4724	99.469	377	2	0	458	834	1	377	0	686	Bacteria	Proteobacteria	Gammaproteobacteria	Pseudomonadales	Pseudomonadaceae	Pseudomonas
GRAN104	ASV_4302	99.469	377	2	0	458	834	1	377	0	686	Bacteria	Proteobacteria	Gammaproteobacteria	Pseudomonadales	Pseudomonadaceae	Pseudomonas
GRAN104	ASV_2728	99.469	377	2	0	458	834	1	377	0	686	Bacteria	Proteobacteria	Gammaproteobacteria	Pseudomonadales	Pseudomonadaceae	Pseudomonas
GRAN104	ASV_2361	99.469	377	2	0	458	834	1	377	0	686	Bacteria	Proteobacteria	Gammaproteobacteria	Pseudomonadales	Pseudomonadaceae	Pseudomonas
GRAN105	ASV_536	100	377	0	0	311	687	377	1	0	697	Bacteria	Actinobacteriota	Actinobacteria	Micrococcales	Microbacteriaceae	Curtobacterium
GRAN105	ASV_8553	99.735	377	1	0	311	687	377	1	0	691	Bacteria	Actinobacteriota	Actinobacteria	Micrococcales	Microbacteriaceae	Curtobacterium
GRAN105	ASV_6361	99.735	377	1	0	311	687	377	1	0	691	Bacteria	Actinobacteriota	Actinobacteria	Micrococcales	Microbacteriaceae	Curtobacterium
GRAN105	ASV_4872	99.469	377	2	0	311	687	377	1	0	686	Bacteria	Actinobacteriota	Actinobacteria	Micrococcales	Microbacteriaceae	Curtobacterium
GRAN105	ASV_1857	99.204	377	3	0	311	687	377	1	0	680	Bacteria	Actinobacteriota	Actinobacteria	Micrococcales	Microbacteriaceae	Curtobacterium
GRAN105	ASV_11126	99.204	377	3	0	311	687	377	1	0	680	Bacteria	Actinobacteriota	Actinobacteria	Micrococcales	Microbacteriaceae	Curtobacterium
GRAN105	ASV_9230	96.825	378	10	2	311	687	377	1	1.76e-180	630	Bacteria	Actinobacteriota	Actinobacteria	Micrococcales	Microbacteriaceae
GRAN105	ASV_13263	95.491	377	16	1	311	687	376	1	1.38e-171	601	Bacteria	Actinobacteriota	Actinobacteria	Micrococcales
GRAN105	ASV_16866	96.175	366	14	0	322	687	366	1	4.96e-171	599	Bacteria	Actinobacteriota	Actinobacteria	Micrococcales	Microbacteriaceae
GRAN105	ASV_6437	95.225	377	17	1	311	687	376	1	6.41e-170	595	Bacteria	Actinobacteriota	Actinobacteria	Micrococcales
GRAN201	ASV_152	100	372	0	0	462	833	1	372	0	688	Bacteria	Bacteroidota	Bacteroidia	Sphingobacteriales	Sphingobacteriaceae	Mucilaginibacter
GRAN201	ASV_5522	99.731	372	1	0	462	833	1	372	0	682	Bacteria	Bacteroidota	Bacteroidia	Sphingobacteriales	Sphingobacteriaceae	Mucilaginibacter
GRAN201	ASV_4356	99.731	372	1	0	462	833	1	372	0	682	Bacteria	Bacteroidota	Bacteroidia	Sphingobacteriales	Sphingobacteriaceae	Mucilaginibacter
GRAN201	ASV_617	99.462	372	2	0	462	833	1	372	0	676	Bacteria	Bacteroidota	Bacteroidia	Sphingobacteriales	Sphingobacteriaceae	Mucilaginibacter
GRAN201	ASV_24001	99.462	372	2	0	462	833	1	372	0	676	Bacteria	Bacteroidota	Bacteroidia	Sphingobacteriales	Sphingobacteriaceae	Mucilaginibacter
GRAN201	ASV_14206	99.462	372	2	0	462	833	1	372	0	676	Bacteria	Bacteroidota	Bacteroidia	Sphingobacteriales	Sphingobacteriaceae	Mucilaginibacter
GRAN201	ASV_8742	99.194	372	3	0	462	833	1	372	0	671	Bacteria	Bacteroidota	Bacteroidia	Sphingobacteriales	Sphingobacteriaceae	Mucilaginibacter
GRAN201	ASV_314	99.194	372	3	0	462	833	1	372	0	671	Bacteria	Bacteroidota	Bacteroidia	Sphingobacteriales	Sphingobacteriaceae	Mucilaginibacter
GRAN201	ASV_3060	99.194	372	3	0	462	833	1	372	0	671	Bacteria	Bacteroidota	Bacteroidia	Sphingobacteriales	Sphingobacteriaceae	Mucilaginibacter
GRAN201	ASV_258	99.194	372	3	0	462	833	1	372	0	671	Bacteria	Bacteroidota	Bacteroidia	Sphingobacteriales	Sphingobacteriaceae	Mucilaginibacter
GRAN301	ASV_4356	100	360	0	0	441	800	1	360	0	665	Bacteria	Bacteroidota	Bacteroidia	Sphingobacteriales	Sphingobacteriaceae	Mucilaginibacter
GRAN301	ASV_152	99.722	360	1	0	441	800	1	360	0	660	Bacteria	Bacteroidota	Bacteroidia	Sphingobacteriales	Sphingobacteriaceae	Mucilaginibacter
GRAN301	ASV_5522	99.444	360	2	0	441	800	1	360	0	654	Bacteria	Bacteroidota	Bacteroidia	Sphingobacteriales	Sphingobacteriaceae	Mucilaginibacter
GRAN301	ASV_617	99.167	360	3	0	441	800	1	360	0	649	Bacteria	Bacteroidota	Bacteroidia	Sphingobacteriales	Sphingobacteriaceae	Mucilaginibacter
GRAN301	ASV_24001	99.167	360	3	0	441	800	1	360	0	649	Bacteria	Bacteroidota	Bacteroidia	Sphingobacteriales	Sphingobacteriaceae	Mucilaginibacter
GRAN301	ASV_14206	99.167	360	3	0	441	800	1	360	0	649	Bacteria	Bacteroidota	Bacteroidia	Sphingobacteriales	Sphingobacteriaceae	Mucilaginibacter
GRAN301	ASV_8742	98.889	360	4	0	441	800	1	360	0	643	Bacteria	Bacteroidota	Bacteroidia	Sphingobacteriales	Sphingobacteriaceae	Mucilaginibacter
GRAN301	ASV_3910	98.889	360	4	0	441	800	1	360	0	643	Bacteria	Bacteroidota	Bacteroidia	Sphingobacteriales	Sphingobacteriaceae	Mucilaginibacter
GRAN301	ASV_314	98.889	360	4	0	441	800	1	360	0	643	Bacteria	Bacteroidota	Bacteroidia	Sphingobacteriales	Sphingobacteriaceae	Mucilaginibacter
GRAN301	ASV_3060	98.889	360	4	0	441	800	1	360	0	643	Bacteria	Bacteroidota	Bacteroidia	Sphingobacteriales	Sphingobacteriaceae	Mucilaginibacter
GRAN303	ASV_5	100	377	0	0	456	832	1	377	0	697	Bacteria	Proteobacteria	Gammaproteobacteria	Pseudomonadales	Pseudomonadaceae	Pseudomonas
GRAN303	ASV_977	99.735	377	1	0	456	832	1	377	0	691	Bacteria	Proteobacteria	Gammaproteobacteria	Pseudomonadales	Pseudomonadaceae	Pseudomonas
GRAN303	ASV_8964	99.735	377	1	0	456	832	1	377	0	691	Bacteria	Proteobacteria	Gammaproteobacteria	Pseudomonadales	Pseudomonadaceae	Pseudomonas
GRAN303	ASV_8795	99.735	377	1	0	456	832	1	377	0	691	Bacteria	Proteobacteria	Gammaproteobacteria	Pseudomonadales	Pseudomonadaceae	Pseudomonas
GRAN303	ASV_873	99.735	377	1	0	456	832	1	377	0	691	Bacteria	Proteobacteria	Gammaproteobacteria	Pseudomonadales	Pseudomonadaceae	Pseudomonas
GRAN303	ASV_80	99.735	377	1	0	456	832	1	377	0	691	Bacteria	Proteobacteria	Gammaproteobacteria	Pseudomonadales	Pseudomonadaceae	Pseudomonas
GRAN303	ASV_7	99.735	377	1	0	456	832	1	377	0	691	Bacteria	Proteobacteria	Gammaproteobacteria	Pseudomonadales	Pseudomonadaceae	Pseudomonas
GRAN303	ASV_6787	99.735	377	1	0	456	832	1	377	0	691	Bacteria	Proteobacteria	Gammaproteobacteria	Pseudomonadales	Pseudomonadaceae	Pseudomonas
GRAN303	ASV_6636	99.735	377	1	0	456	832	1	377	0	691	Bacteria	Proteobacteria	Gammaproteobacteria	Pseudomonadales	Pseudomonadaceae	Pseudomonas
GRAN303	ASV_5206	99.735	377	1	0	456	832	1	377	0	691	Bacteria	Proteobacteria	Gammaproteobacteria	Pseudomonadales	Pseudomonadaceae	Pseudomonas
GRAN304	ASV_143	100	349	0	0	322	670	1	349	0	645	Bacteria	Proteobacteria	Gammaproteobacteria	Enterobacterales	Yersiniaceae	Rahnella1
GRAN304	ASV_5874	100	346	0	0	322	667	1	346	0	640	Bacteria	Proteobacteria	Gammaproteobacteria	Enterobacterales	Yersiniaceae	Rahnella1
GRAN304	ASV_5017	99.713	349	1	0	322	670	1	349	0	640	Bacteria	Proteobacteria	Gammaproteobacteria	Enterobacterales	Yersiniaceae	Rahnella1
GRAN304	ASV_4176	99.713	349	1	0	322	670	1	349	0	640	Bacteria	Proteobacteria	Gammaproteobacteria	Enterobacterales	Yersiniaceae	Rahnella1
GRAN304	ASV_3980	99.713	349	1	0	322	670	1	349	0	640	Bacteria	Proteobacteria	Gammaproteobacteria	Enterobacterales	Yersiniaceae	Rahnella1
GRAN304	ASV_2854	99.713	349	1	0	322	670	1	349	0	640	Bacteria	Proteobacteria	Gammaproteobacteria	Enterobacterales	Yersiniaceae	Rahnella1
GRAN304	ASV_99	99.427	349	2	0	322	670	1	349	0	634	Bacteria	Proteobacteria	Gammaproteobacteria	Enterobacterales	Yersiniaceae	Rahnella1
GRAN304	ASV_2307	99.14	349	3	0	322	670	1	349	3.7e-180	628	Bacteria	Proteobacteria	Gammaproteobacteria	Enterobacterales	Yersiniaceae	Rahnella1
GRAN304	ASV_2304	99.14	349	3	0	322	670	1	349	3.7e-180	628	Bacteria	Proteobacteria	Gammaproteobacteria	Enterobacterales
GRAN304	ASV_9513	98.567	349	5	0	322	670	1	349	8e-177	617	Bacteria	Proteobacteria	Gammaproteobacteria	Enterobacterales
GRAS101	ASV_41	100	377	0	0	467	843	1	377	0	697	Bacteria	Proteobacteria	Gammaproteobacteria	Pseudomonadales	Pseudomonadaceae	Pseudomonas
GRAS101	ASV_4126	99.735	377	1	0	467	843	1	377	0	691	Bacteria	Proteobacteria	Gammaproteobacteria	Pseudomonadales	Pseudomonadaceae	Pseudomonas
GRAS101	ASV_3847	99.735	377	1	0	467	843	1	377	0	691	Bacteria	Proteobacteria	Gammaproteobacteria	Pseudomonadales	Pseudomonadaceae	Pseudomonas
GRAS101	ASV_31	99.735	377	1	0	467	843	1	377	0	691	Bacteria	Proteobacteria	Gammaproteobacteria	Pseudomonadales	Pseudomonadaceae	Pseudomonas
GRAS101	ASV_241	99.735	377	1	0	467	843	1	377	0	691	Bacteria	Proteobacteria	Gammaproteobacteria	Pseudomonadales	Pseudomonadaceae	Pseudomonas
GRAS101	ASV_11777	99.735	377	1	0	467	843	1	377	0	691	Bacteria	Proteobacteria	Gammaproteobacteria	Pseudomonadales	Pseudomonadaceae	Pseudomonas
GRAS101	ASV_1027	99.735	377	1	0	467	843	1	377	0	691	Bacteria	Proteobacteria	Gammaproteobacteria	Pseudomonadales	Pseudomonadaceae	Pseudomonas
GRAS101	ASV_8978	99.469	377	2	0	467	843	1	377	0	686	Bacteria	Proteobacteria	Gammaproteobacteria	Pseudomonadales	Pseudomonadaceae	Pseudomonas
GRAS101	ASV_73	99.469	377	2	0	467	843	1	377	0	686	Bacteria	Proteobacteria	Gammaproteobacteria	Pseudomonadales	Pseudomonadaceae	Pseudomonas
GRAS101	ASV_695	99.469	377	2	0	467	843	1	377	0	686	Bacteria	Proteobacteria	Gammaproteobacteria	Pseudomonadales	Pseudomonadaceae	Pseudomonas
GRAS103	ASV_104	100	377	0	0	298	674	377	1	0	697	Bacteria	Proteobacteria	Gammaproteobacteria	Pseudomonadales	Pseudomonadaceae	Pseudomonas
GRAS103	ASV_80	99.735	377	1	0	298	674	377	1	0	691	Bacteria	Proteobacteria	Gammaproteobacteria	Pseudomonadales	Pseudomonadaceae	Pseudomonas
GRAS103	ASV_7	99.735	377	1	0	298	674	377	1	0	691	Bacteria	Proteobacteria	Gammaproteobacteria	Pseudomonadales	Pseudomonadaceae	Pseudomonas
GRAS103	ASV_598	99.735	377	1	0	298	674	377	1	0	691	Bacteria	Proteobacteria	Gammaproteobacteria	Pseudomonadales	Pseudomonadaceae	Pseudomonas
GRAS103	ASV_3093	99.735	377	1	0	298	674	377	1	0	691	Bacteria	Proteobacteria	Gammaproteobacteria	Pseudomonadales	Pseudomonadaceae	Pseudomonas
GRAS103	ASV_225	99.735	377	1	0	298	674	377	1	0	691	Bacteria	Proteobacteria	Gammaproteobacteria	Pseudomonadales	Pseudomonadaceae	Pseudomonas
GRAS103	ASV_118	99.735	377	1	0	298	674	377	1	0	691	Bacteria	Proteobacteria	Gammaproteobacteria	Pseudomonadales	Pseudomonadaceae	Pseudomonas
GRAS103	ASV_660	99.469	377	2	0	298	674	377	1	0	686	Bacteria	Proteobacteria	Gammaproteobacteria	Pseudomonadales	Pseudomonadaceae	Pseudomonas
GRAS103	ASV_604	99.469	377	2	0	298	674	377	1	0	686	Bacteria	Proteobacteria	Gammaproteobacteria	Pseudomonadales	Pseudomonadaceae	Pseudomonas
GRAS103	ASV_5914	99.469	377	2	0	298	674	377	1	0	686	Bacteria	Proteobacteria	Gammaproteobacteria	Pseudomonadales	Pseudomonadaceae	Pseudomonas
GRAS204	ASV_19	100	377	0	0	466	842	1	377	0	697	Bacteria	Proteobacteria	Alphaproteobacteria	Sphingomonadales	Sphingomonadaceae	Sphingomonas
GRAS204	ASV_5040	99.735	377	1	0	466	842	1	377	0	691	Bacteria	Proteobacteria	Alphaproteobacteria	Sphingomonadales	Sphingomonadaceae	Sphingomonas
GRAS204	ASV_4030	99.735	377	1	0	466	842	1	377	0	691	Bacteria	Proteobacteria	Alphaproteobacteria	Sphingomonadales	Sphingomonadaceae	Sphingomonas
GRAS204	ASV_3725	99.735	377	1	0	466	842	1	377	0	691	Bacteria	Proteobacteria	Alphaproteobacteria	Sphingomonadales	Sphingomonadaceae	Sphingomonas
GRAS204	ASV_3053	99.735	377	1	0	466	842	1	377	0	691	Bacteria	Proteobacteria	Alphaproteobacteria	Sphingomonadales	Sphingomonadaceae	Sphingomonas
GRAS204	ASV_2632	99.735	377	1	0	466	842	1	377	0	691	Bacteria	Proteobacteria	Alphaproteobacteria	Sphingomonadales	Sphingomonadaceae	Sphingomonas
GRAS204	ASV_2620	99.735	377	1	0	466	842	1	377	0	691	Bacteria	Proteobacteria	Alphaproteobacteria	Sphingomonadales	Sphingomonadaceae	Sphingomonas
GRAS204	ASV_2196	99.735	377	1	0	466	842	1	377	0	691	Bacteria	Proteobacteria	Alphaproteobacteria	Sphingomonadales	Sphingomonadaceae	Sphingomonas
GRAS204	ASV_171	99.735	377	1	0	466	842	1	377	0	691	Bacteria	Proteobacteria	Alphaproteobacteria	Sphingomonadales	Sphingomonadaceae	Sphingomonas
GRAS204	ASV_12987	99.469	377	2	0	466	842	1	377	0	686	Bacteria	Proteobacteria	Alphaproteobacteria	Sphingomonadales	Sphingomonadaceae	Sphingomonas
GRAS301	ASV_44	100	377	0	0	470	846	1	377	0	697	Bacteria	Proteobacteria	Gammaproteobacteria	Pseudomonadales	Pseudomonadaceae	Pseudomonas
GRAS301	ASV_8	99.735	377	1	0	470	846	1	377	0	691	Bacteria	Proteobacteria	Gammaproteobacteria	Pseudomonadales	Pseudomonadaceae	Pseudomonas
GRAS301	ASV_1861	99.735	377	1	0	470	846	1	377	0	691	Bacteria	Proteobacteria	Gammaproteobacteria	Pseudomonadales	Pseudomonadaceae	Pseudomonas
GRAS301	ASV_752	99.469	377	2	0	470	846	1	377	0	686	Bacteria	Proteobacteria	Gammaproteobacteria	Pseudomonadales	Pseudomonadaceae	Pseudomonas
GRAS301	ASV_720	99.469	377	2	0	470	846	1	377	0	686	Bacteria	Proteobacteria	Gammaproteobacteria	Pseudomonadales	Pseudomonadaceae	Pseudomonas
GRAS301	ASV_49	99.469	377	2	0	470	846	1	377	0	686	Bacteria	Proteobacteria	Gammaproteobacteria	Pseudomonadales	Pseudomonadaceae	Pseudomonas
GRAS301	ASV_4724	99.469	377	2	0	470	846	1	377	0	686	Bacteria	Proteobacteria	Gammaproteobacteria	Pseudomonadales	Pseudomonadaceae	Pseudomonas
GRAS301	ASV_4302	99.469	377	2	0	470	846	1	377	0	686	Bacteria	Proteobacteria	Gammaproteobacteria	Pseudomonadales	Pseudomonadaceae	Pseudomonas
GRAS301	ASV_2728	99.469	377	2	0	470	846	1	377	0	686	Bacteria	Proteobacteria	Gammaproteobacteria	Pseudomonadales	Pseudomonadaceae	Pseudomonas
GRAS301	ASV_2361	99.469	377	2	0	470	846	1	377	0	686	Bacteria	Proteobacteria	Gammaproteobacteria	Pseudomonadales	Pseudomonadaceae	Pseudomonas
GRAS302	ASV_944	100	337	0	0	442	778	1	337	2e-178	623	Bacteria	Proteobacteria	Gammaproteobacteria	Pseudomonadales	Pseudomonadaceae	Pseudomonas
GRAS302	ASV_7000	100	337	0	0	442	778	1	337	2e-178	623	Bacteria	Proteobacteria	Gammaproteobacteria	Pseudomonadales	Pseudomonadaceae	Pseudomonas
GRAS302	ASV_682	100	337	0	0	442	778	1	337	2e-178	623	Bacteria	Proteobacteria	Gammaproteobacteria	Pseudomonadales	Pseudomonadaceae	Pseudomonas
GRAS302	ASV_6	100	337	0	0	442	778	1	337	2e-178	623	Bacteria	Proteobacteria	Gammaproteobacteria	Pseudomonadales	Pseudomonadaceae	Pseudomonas
GRAS302	ASV_57	100	337	0	0	442	778	1	337	2e-178	623	Bacteria	Proteobacteria	Gammaproteobacteria	Pseudomonadales	Pseudomonadaceae	Pseudomonas
GRAS302	ASV_49	100	337	0	0	442	778	1	337	2e-178	623	Bacteria	Proteobacteria	Gammaproteobacteria	Pseudomonadales	Pseudomonadaceae	Pseudomonas
GRAS302	ASV_102	100	337	0	0	442	778	1	337	2e-178	623	Bacteria	Proteobacteria	Gammaproteobacteria	Pseudomonadales	Pseudomonadaceae	Pseudomonas
GRAS302	ASV_2924	100	336	0	0	443	778	2	337	7.19e-178	621	Bacteria	Proteobacteria	Gammaproteobacteria	Pseudomonadales	Pseudomonadaceae	Pseudomonas
GRAS302	ASV_6623	100	335	0	0	442	776	1	335	2.58e-177	619	Bacteria	Proteobacteria	Gammaproteobacteria	Pseudomonadales	Pseudomonadaceae	Pseudomonas
GRAS302	ASV_183	100	335	0	0	442	776	1	335	2.58e-177	619	Bacteria	Proteobacteria	Gammaproteobacteria	Pseudomonadales	Pseudomonadaceae	Pseudomonas
GRAS303	ASV_8	99.735	377	1	0	450	826	1	377	0	691	Bacteria	Proteobacteria	Gammaproteobacteria	Pseudomonadales	Pseudomonadaceae	Pseudomonas
GRAS303	ASV_44	99.735	377	1	0	450	826	1	377	0	691	Bacteria	Proteobacteria	Gammaproteobacteria	Pseudomonadales	Pseudomonadaceae	Pseudomonas
GRAS303	ASV_4302	99.735	377	1	0	450	826	1	377	0	691	Bacteria	Proteobacteria	Gammaproteobacteria	Pseudomonadales	Pseudomonadaceae	Pseudomonas
GRAS303	ASV_752	99.469	377	2	0	450	826	1	377	0	686	Bacteria	Proteobacteria	Gammaproteobacteria	Pseudomonadales	Pseudomonadaceae	Pseudomonas
GRAS303	ASV_720	99.469	377	2	0	450	826	1	377	0	686	Bacteria	Proteobacteria	Gammaproteobacteria	Pseudomonadales	Pseudomonadaceae	Pseudomonas
GRAS303	ASV_57	99.469	377	2	0	450	826	1	377	0	686	Bacteria	Proteobacteria	Gammaproteobacteria	Pseudomonadales	Pseudomonadaceae	Pseudomonas
GRAS303	ASV_4724	99.469	377	2	0	450	826	1	377	0	686	Bacteria	Proteobacteria	Gammaproteobacteria	Pseudomonadales	Pseudomonadaceae	Pseudomonas
GRAS303	ASV_31	99.469	377	2	0	450	826	1	377	0	686	Bacteria	Proteobacteria	Gammaproteobacteria	Pseudomonadales	Pseudomonadaceae	Pseudomonas
GRAS303	ASV_2361	99.469	377	2	0	450	826	1	377	0	686	Bacteria	Proteobacteria	Gammaproteobacteria	Pseudomonadales	Pseudomonadaceae	Pseudomonas
GRAS303	ASV_2342	99.469	377	2	0	450	826	1	377	0	686	Bacteria	Proteobacteria	Gammaproteobacteria	Pseudomonadales	Pseudomonadaceae	Pseudomonas
GRAS304	ASV_17	100	368	0	0	434	801	1	368	0	680	Bacteria	Proteobacteria	Gammaproteobacteria	Enterobacterales	Erwiniaceae	Erwinia
GRAS304	ASV_142	100	368	0	0	434	801	1	368	0	680	Bacteria	Proteobacteria	Gammaproteobacteria	Enterobacterales	Erwiniaceae	Erwinia
GRAS304	ASV_8838	99.728	368	1	0	434	801	1	368	0	675	Bacteria	Proteobacteria	Gammaproteobacteria	Enterobacterales	Erwiniaceae	Erwinia
GRAS304	ASV_8837	99.728	368	1	0	434	801	1	368	0	675	Bacteria	Proteobacteria	Gammaproteobacteria	Enterobacterales	Erwiniaceae	Erwinia
GRAS304	ASV_8124	99.728	368	1	0	434	801	1	368	0	675	Bacteria	Proteobacteria	Gammaproteobacteria	Enterobacterales
GRAS304	ASV_7872	99.728	368	1	0	434	801	1	368	0	675	Bacteria	Proteobacteria	Gammaproteobacteria	Enterobacterales	Erwiniaceae	Erwinia
GRAS304	ASV_742	99.728	368	1	0	434	801	1	368	0	675	Bacteria	Proteobacteria	Gammaproteobacteria	Enterobacterales	Erwiniaceae
GRAS304	ASV_7038	99.728	368	1	0	434	801	1	368	0	675	Bacteria	Proteobacteria	Gammaproteobacteria	Enterobacterales	Erwiniaceae
GRAS304	ASV_6579	99.728	368	1	0	434	801	1	368	0	675	Bacteria	Proteobacteria	Gammaproteobacteria	Enterobacterales
GRAS304	ASV_6268	99.728	368	1	0	434	801	1	368	0	675	Bacteria	Proteobacteria	Gammaproteobacteria	Enterobacterales	Erwiniaceae	Erwinia
AFBN101	ASV_285	99.471	378	2	0	503	880	1	378	0	688	Bacteria	Actinobacteriota	Actinobacteria	Micrococcales	Microbacteriaceae
AFBN101	ASV_5742	99.206	378	3	0	503	880	1	378	0	682	Bacteria	Actinobacteriota	Actinobacteria	Micrococcales	Microbacteriaceae
AFBN101	ASV_3764	99.206	378	3	0	503	880	1	378	0	682	Bacteria	Actinobacteriota	Actinobacteria	Micrococcales	Microbacteriaceae	Herbiconiux
AFBN101	ASV_1451	99.206	378	3	0	503	880	1	378	0	682	Bacteria	Actinobacteriota	Actinobacteria	Micrococcales	Microbacteriaceae
AFBN101	ASV_5175	98.942	378	4	0	503	880	1	378	0	676	Bacteria	Actinobacteriota	Actinobacteria	Micrococcales	Microbacteriaceae
AFBN101	ASV_3731	98.942	378	4	0	503	880	1	378	0	676	Bacteria	Actinobacteriota	Actinobacteria	Micrococcales	Microbacteriaceae
AFBN101	ASV_284	98.942	378	4	0	503	880	1	378	0	676	Bacteria	Actinobacteriota	Actinobacteria	Micrococcales	Microbacteriaceae	Herbiconiux
AFBN101	ASV_3727	98.677	378	5	0	503	880	1	378	0	671	Bacteria	Actinobacteriota	Actinobacteria	Micrococcales	Microbacteriaceae
AFBN101	ASV_16996	98.677	378	5	0	503	880	1	378	0	671	Bacteria	Actinobacteriota	Actinobacteria	Micrococcales	Microbacteriaceae
AFBN101	ASV_736	98.413	378	6	0	503	880	1	378	0	665	Bacteria	Actinobacteriota	Actinobacteria	Micrococcales	Microbacteriaceae
AFBN102	ASV_17	100	377	0	0	507	883	1	377	0	697	Bacteria	Proteobacteria	Gammaproteobacteria	Enterobacterales	Erwiniaceae	Erwinia
AFBN102	ASV_8838	99.735	377	1	0	507	883	1	377	0	691	Bacteria	Proteobacteria	Gammaproteobacteria	Enterobacterales	Erwiniaceae	Erwinia
AFBN102	ASV_8837	99.735	377	1	0	507	883	1	377	0	691	Bacteria	Proteobacteria	Gammaproteobacteria	Enterobacterales	Erwiniaceae	Erwinia
AFBN102	ASV_7872	99.735	377	1	0	507	883	1	377	0	691	Bacteria	Proteobacteria	Gammaproteobacteria	Enterobacterales	Erwiniaceae	Erwinia
AFBN102	ASV_6579	99.735	377	1	0	507	883	1	377	0	691	Bacteria	Proteobacteria	Gammaproteobacteria	Enterobacterales
AFBN102	ASV_6268	99.735	377	1	0	507	883	1	377	0	691	Bacteria	Proteobacteria	Gammaproteobacteria	Enterobacterales	Erwiniaceae	Erwinia
AFBN102	ASV_5918	99.735	377	1	0	507	883	1	377	0	691	Bacteria	Proteobacteria	Gammaproteobacteria	Enterobacterales	Erwiniaceae
AFBN102	ASV_5855	99.735	377	1	0	507	883	1	377	0	691	Bacteria	Proteobacteria	Gammaproteobacteria	Enterobacterales	Erwiniaceae	Erwinia
AFBN102	ASV_5250	99.735	377	1	0	507	883	1	377	0	691	Bacteria	Proteobacteria	Gammaproteobacteria	Enterobacterales	Erwiniaceae	Erwinia
AFBN102	ASV_3755	99.735	377	1	0	507	883	1	377	0	691	Bacteria	Proteobacteria	Gammaproteobacteria	Enterobacterales	Erwiniaceae	Erwinia
AFBN104	ASV_19	100	377	0	0	433	809	1	377	0	697	Bacteria	Proteobacteria	Alphaproteobacteria	Sphingomonadales	Sphingomonadaceae	Sphingomonas
AFBN104	ASV_5040	99.735	377	1	0	433	809	1	377	0	691	Bacteria	Proteobacteria	Alphaproteobacteria	Sphingomonadales	Sphingomonadaceae	Sphingomonas
AFBN104	ASV_4030	99.735	377	1	0	433	809	1	377	0	691	Bacteria	Proteobacteria	Alphaproteobacteria	Sphingomonadales	Sphingomonadaceae	Sphingomonas
AFBN104	ASV_3725	99.735	377	1	0	433	809	1	377	0	691	Bacteria	Proteobacteria	Alphaproteobacteria	Sphingomonadales	Sphingomonadaceae	Sphingomonas
AFBN104	ASV_3053	99.735	377	1	0	433	809	1	377	0	691	Bacteria	Proteobacteria	Alphaproteobacteria	Sphingomonadales	Sphingomonadaceae	Sphingomonas
AFBN104	ASV_2632	99.735	377	1	0	433	809	1	377	0	691	Bacteria	Proteobacteria	Alphaproteobacteria	Sphingomonadales	Sphingomonadaceae	Sphingomonas
AFBN104	ASV_2620	99.735	377	1	0	433	809	1	377	0	691	Bacteria	Proteobacteria	Alphaproteobacteria	Sphingomonadales	Sphingomonadaceae	Sphingomonas
AFBN104	ASV_2196	99.735	377	1	0	433	809	1	377	0	691	Bacteria	Proteobacteria	Alphaproteobacteria	Sphingomonadales	Sphingomonadaceae	Sphingomonas
AFBN104	ASV_171	99.735	377	1	0	433	809	1	377	0	691	Bacteria	Proteobacteria	Alphaproteobacteria	Sphingomonadales	Sphingomonadaceae	Sphingomonas
AFBN104	ASV_12987	99.469	377	2	0	433	809	1	377	0	686	Bacteria	Proteobacteria	Alphaproteobacteria	Sphingomonadales	Sphingomonadaceae	Sphingomonas
AFBN105	ASV_73	100	377	0	0	499	875	1	377	0	697	Bacteria	Proteobacteria	Gammaproteobacteria	Pseudomonadales	Pseudomonadaceae	Pseudomonas
AFBN105	ASV_8000	99.735	377	1	0	499	875	1	377	0	691	Bacteria	Proteobacteria	Gammaproteobacteria	Pseudomonadales	Pseudomonadaceae	Pseudomonas
AFBN105	ASV_434	99.735	377	1	0	499	875	1	377	0	691	Bacteria	Proteobacteria	Gammaproteobacteria	Pseudomonadales	Pseudomonadaceae	Pseudomonas
AFBN105	ASV_31	99.735	377	1	0	499	875	1	377	0	691	Bacteria	Proteobacteria	Gammaproteobacteria	Pseudomonadales	Pseudomonadaceae	Pseudomonas
AFBN105	ASV_302	99.735	377	1	0	499	875	1	377	0	691	Bacteria	Proteobacteria	Gammaproteobacteria	Pseudomonadales	Pseudomonadaceae	Pseudomonas
AFBN105	ASV_8978	99.469	377	2	0	499	875	1	377	0	686	Bacteria	Proteobacteria	Gammaproteobacteria	Pseudomonadales	Pseudomonadaceae	Pseudomonas
AFBN105	ASV_6045	99.469	377	2	0	499	875	1	377	0	686	Bacteria	Proteobacteria	Gammaproteobacteria	Pseudomonadales	Pseudomonadaceae	Pseudomonas
AFBN105	ASV_5200	99.469	377	2	0	499	875	1	377	0	686	Bacteria	Proteobacteria	Gammaproteobacteria	Pseudomonadales	Pseudomonadaceae	Pseudomonas
AFBN105	ASV_5073	99.469	377	2	0	499	875	1	377	0	686	Bacteria	Proteobacteria	Gammaproteobacteria	Pseudomonadales	Pseudomonadaceae	Pseudomonas
AFBN105	ASV_4606	99.469	377	2	0	499	875	1	377	0	686	Bacteria	Proteobacteria	Gammaproteobacteria	Pseudomonadales	Pseudomonadaceae	Pseudomonas
AFBN201	ASV_19	100	377	0	0	495	871	1	377	0	697	Bacteria	Proteobacteria	Alphaproteobacteria	Sphingomonadales	Sphingomonadaceae	Sphingomonas
AFBN201	ASV_5040	99.735	377	1	0	495	871	1	377	0	691	Bacteria	Proteobacteria	Alphaproteobacteria	Sphingomonadales	Sphingomonadaceae	Sphingomonas
AFBN201	ASV_4030	99.735	377	1	0	495	871	1	377	0	691	Bacteria	Proteobacteria	Alphaproteobacteria	Sphingomonadales	Sphingomonadaceae	Sphingomonas
AFBN201	ASV_3725	99.735	377	1	0	495	871	1	377	0	691	Bacteria	Proteobacteria	Alphaproteobacteria	Sphingomonadales	Sphingomonadaceae	Sphingomonas
AFBN201	ASV_3053	99.735	377	1	0	495	871	1	377	0	691	Bacteria	Proteobacteria	Alphaproteobacteria	Sphingomonadales	Sphingomonadaceae	Sphingomonas
AFBN201	ASV_2632	99.735	377	1	0	495	871	1	377	0	691	Bacteria	Proteobacteria	Alphaproteobacteria	Sphingomonadales	Sphingomonadaceae	Sphingomonas
AFBN201	ASV_2620	99.735	377	1	0	495	871	1	377	0	691	Bacteria	Proteobacteria	Alphaproteobacteria	Sphingomonadales	Sphingomonadaceae	Sphingomonas
AFBN201	ASV_2196	99.735	377	1	0	495	871	1	377	0	691	Bacteria	Proteobacteria	Alphaproteobacteria	Sphingomonadales	Sphingomonadaceae	Sphingomonas
AFBN201	ASV_171	99.735	377	1	0	495	871	1	377	0	691	Bacteria	Proteobacteria	Alphaproteobacteria	Sphingomonadales	Sphingomonadaceae	Sphingomonas
AFBN201	ASV_12987	99.469	377	2	0	495	871	1	377	0	686	Bacteria	Proteobacteria	Alphaproteobacteria	Sphingomonadales	Sphingomonadaceae	Sphingomonas
AFBN203	ASV_2025	100	377	0	0	461	837	1	377	0	697	Bacteria	Proteobacteria	Gammaproteobacteria	Pseudomonadales	Pseudomonadaceae	Pseudomonas
AFBN203	ASV_3607	99.735	377	1	0	461	837	1	377	0	691	Bacteria	Proteobacteria	Gammaproteobacteria	Pseudomonadales	Pseudomonadaceae	Pseudomonas
AFBN203	ASV_13034	99.735	378	0	1	461	837	1	378	0	691	Bacteria	Proteobacteria	Gammaproteobacteria	Pseudomonadales	Pseudomonadaceae	Pseudomonas
AFBN203	ASV_3724	99.204	377	3	0	461	837	1	377	0	680	Bacteria	Proteobacteria	Gammaproteobacteria	Pseudomonadales	Pseudomonadaceae	Pseudomonas
AFBN203	ASV_1551	99.204	377	3	0	461	837	1	377	0	680	Bacteria	Proteobacteria	Gammaproteobacteria	Pseudomonadales	Pseudomonadaceae	Pseudomonas
AFBN203	ASV_288	98.939	377	4	0	461	837	1	377	0	675	Bacteria	Proteobacteria	Gammaproteobacteria	Pseudomonadales	Pseudomonadaceae	Pseudomonas
AFBN203	ASV_283	98.939	377	4	0	461	837	1	377	0	675	Bacteria	Proteobacteria	Gammaproteobacteria	Pseudomonadales	Pseudomonadaceae	Pseudomonas
AFBN203	ASV_901	98.674	377	5	0	461	837	1	377	0	669	Bacteria	Proteobacteria	Gammaproteobacteria	Pseudomonadales	Pseudomonadaceae	Pseudomonas
AFBN203	ASV_5256	98.674	377	5	0	461	837	1	377	0	669	Bacteria	Proteobacteria	Gammaproteobacteria	Pseudomonadales	Pseudomonadaceae	Pseudomonas
AFBN203	ASV_23	98.674	377	5	0	461	837	1	377	0	669	Bacteria	Proteobacteria	Gammaproteobacteria	Pseudomonadales	Pseudomonadaceae	Pseudomonas
AFBN204	ASV_120	100	375	0	0	494	868	1	375	0	693	Bacteria	Proteobacteria	Gammaproteobacteria	Burkholderiales	Comamonadaceae
AFBN204	ASV_8630	99.733	375	1	0	494	868	1	375	0	688	Bacteria	Proteobacteria	Gammaproteobacteria	Burkholderiales	Comamonadaceae
AFBN204	ASV_7851	99.733	375	1	0	494	868	1	375	0	688	Bacteria	Proteobacteria	Gammaproteobacteria	Burkholderiales	Comamonadaceae
AFBN204	ASV_2720	99.733	375	1	0	494	868	1	375	0	688	Bacteria	Proteobacteria	Gammaproteobacteria	Burkholderiales	Comamonadaceae
AFBN204	ASV_1567	99.733	375	1	0	494	868	1	375	0	688	Bacteria	Proteobacteria	Gammaproteobacteria	Burkholderiales	Comamonadaceae
AFBN204	ASV_6095	99.467	375	2	0	494	868	1	375	0	682	Bacteria	Proteobacteria	Gammaproteobacteria	Burkholderiales	Comamonadaceae
AFBN204	ASV_278	99.467	375	2	0	494	868	1	375	0	682	Bacteria	Proteobacteria	Gammaproteobacteria	Burkholderiales	Comamonadaceae	Xylophilus
AFBN204	ASV_1890	99.467	375	2	0	494	868	1	375	0	682	Bacteria	Proteobacteria	Gammaproteobacteria	Burkholderiales	Comamonadaceae
AFBN204	ASV_121	99.467	375	2	0	494	868	1	375	0	682	Bacteria	Proteobacteria	Gammaproteobacteria	Burkholderiales	Comamonadaceae	Variovorax
AFBN204	ASV_7138	99.2	375	3	0	494	868	1	375	0	676	Bacteria	Proteobacteria	Gammaproteobacteria	Burkholderiales	Comamonadaceae	Variovorax
AFBN205	ASV_55	100	377	0	0	504	880	1	377	0	697	Bacteria	Proteobacteria	Gammaproteobacteria	Enterobacterales
AFBN205	ASV_6725	99.735	377	1	0	504	880	1	377	0	691	Bacteria	Proteobacteria	Gammaproteobacteria	Enterobacterales
AFBN205	ASV_6141	99.735	377	1	0	504	880	1	377	0	691	Bacteria	Proteobacteria	Gammaproteobacteria	Enterobacterales
AFBN205	ASV_462	99.735	377	1	0	504	880	1	377	0	691	Bacteria	Proteobacteria	Gammaproteobacteria	Enterobacterales
AFBN205	ASV_382	99.735	377	1	0	504	880	1	377	0	691	Bacteria	Proteobacteria	Gammaproteobacteria	Enterobacterales
AFBN205	ASV_3066	99.735	377	1	0	504	880	1	377	0	691	Bacteria	Proteobacteria	Gammaproteobacteria	Enterobacterales
AFBN205	ASV_1757	99.469	377	2	0	504	880	1	377	0	686	Bacteria	Proteobacteria	Gammaproteobacteria	Enterobacterales
AFBN205	ASV_2971	99.73	371	1	0	504	874	1	371	0	680	Bacteria	Proteobacteria	Gammaproteobacteria	Enterobacterales
AFBN205	ASV_99	98.939	377	4	0	504	880	1	377	0	675	Bacteria	Proteobacteria	Gammaproteobacteria	Enterobacterales	Yersiniaceae	Rahnella1
AFBN205	ASV_92	98.939	377	4	0	504	880	1	377	0	675	Bacteria	Proteobacteria	Gammaproteobacteria	Enterobacterales
AFBN206	ASV_79	100	371	0	0	490	860	1	371	0	686	Bacteria	Proteobacteria	Gammaproteobacteria	Burkholderiales	Oxalobacteraceae	Janthinobacterium
AFBN206	ASV_395	99.73	371	1	0	490	860	1	371	0	680	Bacteria	Proteobacteria	Gammaproteobacteria	Burkholderiales	Oxalobacteraceae	Janthinobacterium
AFBN206	ASV_3860	99.73	371	1	0	490	860	1	371	0	680	Bacteria	Proteobacteria	Gammaproteobacteria	Burkholderiales	Oxalobacteraceae	Janthinobacterium
AFBN206	ASV_306	99.73	371	1	0	490	860	1	371	0	680	Bacteria	Proteobacteria	Gammaproteobacteria	Burkholderiales	Oxalobacteraceae	Janthinobacterium
AFBN206	ASV_28	99.73	371	1	0	490	860	1	371	0	680	Bacteria	Proteobacteria	Gammaproteobacteria	Burkholderiales	Oxalobacteraceae	Janthinobacterium
AFBN206	ASV_9231	99.461	371	2	0	490	860	1	371	0	675	Bacteria	Proteobacteria	Gammaproteobacteria	Burkholderiales	Oxalobacteraceae	Janthinobacterium
AFBN206	ASV_9013	99.461	371	2	0	490	860	1	371	0	675	Bacteria	Proteobacteria	Gammaproteobacteria	Burkholderiales	Oxalobacteraceae	Janthinobacterium
AFBN206	ASV_8009	99.461	371	2	0	490	860	1	371	0	675	Bacteria	Proteobacteria	Gammaproteobacteria	Burkholderiales	Oxalobacteraceae
AFBN206	ASV_7357	99.461	371	2	0	490	860	1	371	0	675	Bacteria	Proteobacteria	Gammaproteobacteria	Burkholderiales	Oxalobacteraceae	Janthinobacterium
AFBN206	ASV_7101	99.461	371	2	0	490	860	1	371	0	675	Bacteria	Proteobacteria	Gammaproteobacteria	Burkholderiales	Oxalobacteraceae	Janthinobacterium
AFBN301	ASV_44	100	377	0	0	475	851	1	377	0	697	Bacteria	Proteobacteria	Gammaproteobacteria	Pseudomonadales	Pseudomonadaceae	Pseudomonas
AFBN301	ASV_8	99.735	377	1	0	475	851	1	377	0	691	Bacteria	Proteobacteria	Gammaproteobacteria	Pseudomonadales	Pseudomonadaceae	Pseudomonas
AFBN301	ASV_1861	99.735	377	1	0	475	851	1	377	0	691	Bacteria	Proteobacteria	Gammaproteobacteria	Pseudomonadales	Pseudomonadaceae	Pseudomonas
AFBN301	ASV_752	99.469	377	2	0	475	851	1	377	0	686	Bacteria	Proteobacteria	Gammaproteobacteria	Pseudomonadales	Pseudomonadaceae	Pseudomonas
AFBN301	ASV_720	99.469	377	2	0	475	851	1	377	0	686	Bacteria	Proteobacteria	Gammaproteobacteria	Pseudomonadales	Pseudomonadaceae	Pseudomonas
AFBN301	ASV_49	99.469	377	2	0	475	851	1	377	0	686	Bacteria	Proteobacteria	Gammaproteobacteria	Pseudomonadales	Pseudomonadaceae	Pseudomonas
AFBN301	ASV_4724	99.469	377	2	0	475	851	1	377	0	686	Bacteria	Proteobacteria	Gammaproteobacteria	Pseudomonadales	Pseudomonadaceae	Pseudomonas
AFBN301	ASV_4302	99.469	377	2	0	475	851	1	377	0	686	Bacteria	Proteobacteria	Gammaproteobacteria	Pseudomonadales	Pseudomonadaceae	Pseudomonas
AFBN301	ASV_2728	99.469	377	2	0	475	851	1	377	0	686	Bacteria	Proteobacteria	Gammaproteobacteria	Pseudomonadales	Pseudomonadaceae	Pseudomonas
AFBN301	ASV_2361	99.469	377	2	0	475	851	1	377	0	686	Bacteria	Proteobacteria	Gammaproteobacteria	Pseudomonadales	Pseudomonadaceae	Pseudomonas
AFBS101	ASV_544	100	379	0	0	474	852	1	379	0	701	Bacteria	Proteobacteria	Alphaproteobacteria	Rhizobiales	Rhizobiaceae	Allorhizobium-Neorhizobium-Pararhizobium-Rhizobium
AFBS101	ASV_755	99.736	379	1	0	474	852	1	379	0	695	Bacteria	Proteobacteria	Alphaproteobacteria	Rhizobiales	Rhizobiaceae	Allorhizobium-Neorhizobium-Pararhizobium-Rhizobium
AFBS101	ASV_6226	99.736	379	1	0	474	852	1	379	0	695	Bacteria	Proteobacteria	Alphaproteobacteria	Rhizobiales	Rhizobiaceae	Allorhizobium-Neorhizobium-Pararhizobium-Rhizobium
AFBS101	ASV_2657	99.736	379	1	0	474	852	1	379	0	695	Bacteria	Proteobacteria	Alphaproteobacteria	Rhizobiales	Rhizobiaceae	Allorhizobium-Neorhizobium-Pararhizobium-Rhizobium
AFBS101	ASV_1571	99.736	379	1	0	474	852	1	379	0	695	Bacteria	Proteobacteria	Alphaproteobacteria	Rhizobiales	Rhizobiaceae	Allorhizobium-Neorhizobium-Pararhizobium-Rhizobium
AFBS101	ASV_1268	99.736	379	1	0	474	852	1	379	0	695	Bacteria	Proteobacteria	Alphaproteobacteria	Rhizobiales	Rhizobiaceae	Allorhizobium-Neorhizobium-Pararhizobium-Rhizobium
AFBS101	ASV_700	99.472	379	2	0	474	852	1	379	0	689	Bacteria	Proteobacteria	Alphaproteobacteria	Rhizobiales	Rhizobiaceae	Allorhizobium-Neorhizobium-Pararhizobium-Rhizobium
AFBS101	ASV_2732	99.472	379	2	0	474	852	1	379	0	689	Bacteria	Proteobacteria	Alphaproteobacteria	Rhizobiales	Rhizobiaceae	Allorhizobium-Neorhizobium-Pararhizobium-Rhizobium
AFBS101	ASV_2303	99.472	379	2	0	474	852	1	379	0	689	Bacteria	Proteobacteria	Alphaproteobacteria	Rhizobiales	Rhizobiaceae	Allorhizobium-Neorhizobium-Pararhizobium-Rhizobium
AFBS101	ASV_2188	99.472	379	2	0	474	852	1	379	0	689	Bacteria	Proteobacteria	Alphaproteobacteria	Rhizobiales	Rhizobiaceae	Allorhizobium-Neorhizobium-Pararhizobium-Rhizobium
AFBS201	ASV_44	100	377	0	0	500	876	1	377	0	697	Bacteria	Proteobacteria	Gammaproteobacteria	Pseudomonadales	Pseudomonadaceae	Pseudomonas
AFBS201	ASV_8	99.735	377	1	0	500	876	1	377	0	691	Bacteria	Proteobacteria	Gammaproteobacteria	Pseudomonadales	Pseudomonadaceae	Pseudomonas
AFBS201	ASV_1861	99.735	377	1	0	500	876	1	377	0	691	Bacteria	Proteobacteria	Gammaproteobacteria	Pseudomonadales	Pseudomonadaceae	Pseudomonas
AFBS201	ASV_752	99.469	377	2	0	500	876	1	377	0	686	Bacteria	Proteobacteria	Gammaproteobacteria	Pseudomonadales	Pseudomonadaceae	Pseudomonas
AFBS201	ASV_720	99.469	377	2	0	500	876	1	377	0	686	Bacteria	Proteobacteria	Gammaproteobacteria	Pseudomonadales	Pseudomonadaceae	Pseudomonas
AFBS201	ASV_49	99.469	377	2	0	500	876	1	377	0	686	Bacteria	Proteobacteria	Gammaproteobacteria	Pseudomonadales	Pseudomonadaceae	Pseudomonas
AFBS201	ASV_4724	99.469	377	2	0	500	876	1	377	0	686	Bacteria	Proteobacteria	Gammaproteobacteria	Pseudomonadales	Pseudomonadaceae	Pseudomonas
AFBS201	ASV_4302	99.469	377	2	0	500	876	1	377	0	686	Bacteria	Proteobacteria	Gammaproteobacteria	Pseudomonadales	Pseudomonadaceae	Pseudomonas
AFBS201	ASV_2728	99.469	377	2	0	500	876	1	377	0	686	Bacteria	Proteobacteria	Gammaproteobacteria	Pseudomonadales	Pseudomonadaceae	Pseudomonas
AFBS201	ASV_2361	99.469	377	2	0	500	876	1	377	0	686	Bacteria	Proteobacteria	Gammaproteobacteria	Pseudomonadales	Pseudomonadaceae	Pseudomonas
AFBS301	ASV_41	100	377	0	0	482	858	1	377	0	697	Bacteria	Proteobacteria	Gammaproteobacteria	Pseudomonadales	Pseudomonadaceae	Pseudomonas
AFBS301	ASV_4126	99.735	377	1	0	482	858	1	377	0	691	Bacteria	Proteobacteria	Gammaproteobacteria	Pseudomonadales	Pseudomonadaceae	Pseudomonas
AFBS301	ASV_3847	99.735	377	1	0	482	858	1	377	0	691	Bacteria	Proteobacteria	Gammaproteobacteria	Pseudomonadales	Pseudomonadaceae	Pseudomonas
AFBS301	ASV_31	99.735	377	1	0	482	858	1	377	0	691	Bacteria	Proteobacteria	Gammaproteobacteria	Pseudomonadales	Pseudomonadaceae	Pseudomonas
AFBS301	ASV_241	99.735	377	1	0	482	858	1	377	0	691	Bacteria	Proteobacteria	Gammaproteobacteria	Pseudomonadales	Pseudomonadaceae	Pseudomonas
AFBS301	ASV_11777	99.735	377	1	0	482	858	1	377	0	691	Bacteria	Proteobacteria	Gammaproteobacteria	Pseudomonadales	Pseudomonadaceae	Pseudomonas
AFBS301	ASV_1027	99.735	377	1	0	482	858	1	377	0	691	Bacteria	Proteobacteria	Gammaproteobacteria	Pseudomonadales	Pseudomonadaceae	Pseudomonas
AFBS301	ASV_8978	99.469	377	2	0	482	858	1	377	0	686	Bacteria	Proteobacteria	Gammaproteobacteria	Pseudomonadales	Pseudomonadaceae	Pseudomonas
AFBS301	ASV_73	99.469	377	2	0	482	858	1	377	0	686	Bacteria	Proteobacteria	Gammaproteobacteria	Pseudomonadales	Pseudomonadaceae	Pseudomonas
AFBS301	ASV_695	99.469	377	2	0	482	858	1	377	0	686	Bacteria	Proteobacteria	Gammaproteobacteria	Pseudomonadales	Pseudomonadaceae	Pseudomonas
AFBS303	ASV_19	100	377	0	0	513	889	1	377	0	697	Bacteria	Proteobacteria	Alphaproteobacteria	Sphingomonadales	Sphingomonadaceae	Sphingomonas
AFBS303	ASV_5040	99.735	377	1	0	513	889	1	377	0	691	Bacteria	Proteobacteria	Alphaproteobacteria	Sphingomonadales	Sphingomonadaceae	Sphingomonas
AFBS303	ASV_4030	99.735	377	1	0	513	889	1	377	0	691	Bacteria	Proteobacteria	Alphaproteobacteria	Sphingomonadales	Sphingomonadaceae	Sphingomonas
AFBS303	ASV_3725	99.735	377	1	0	513	889	1	377	0	691	Bacteria	Proteobacteria	Alphaproteobacteria	Sphingomonadales	Sphingomonadaceae	Sphingomonas
AFBS303	ASV_3053	99.735	377	1	0	513	889	1	377	0	691	Bacteria	Proteobacteria	Alphaproteobacteria	Sphingomonadales	Sphingomonadaceae	Sphingomonas
AFBS303	ASV_2632	99.735	377	1	0	513	889	1	377	0	691	Bacteria	Proteobacteria	Alphaproteobacteria	Sphingomonadales	Sphingomonadaceae	Sphingomonas
AFBS303	ASV_2620	99.735	377	1	0	513	889	1	377	0	691	Bacteria	Proteobacteria	Alphaproteobacteria	Sphingomonadales	Sphingomonadaceae	Sphingomonas
AFBS303	ASV_2196	99.735	377	1	0	513	889	1	377	0	691	Bacteria	Proteobacteria	Alphaproteobacteria	Sphingomonadales	Sphingomonadaceae	Sphingomonas
AFBS303	ASV_171	99.735	377	1	0	513	889	1	377	0	691	Bacteria	Proteobacteria	Alphaproteobacteria	Sphingomonadales	Sphingomonadaceae	Sphingomonas
AFBS303	ASV_12987	99.469	377	2	0	513	889	1	377	0	686	Bacteria	Proteobacteria	Alphaproteobacteria	Sphingomonadales	Sphingomonadaceae	Sphingomonas
AFBS304	ASV_6607	99.735	377	1	0	496	872	1	377	0	691	Bacteria	Proteobacteria	Gammaproteobacteria	Pseudomonadales	Pseudomonadaceae	Pseudomonas
AFBS304	ASV_538	99.735	377	1	0	496	872	1	377	0	691	Bacteria	Proteobacteria	Gammaproteobacteria	Pseudomonadales	Pseudomonadaceae	Pseudomonas
AFBS304	ASV_5	99.735	377	1	0	496	872	1	377	0	691	Bacteria	Proteobacteria	Gammaproteobacteria	Pseudomonadales	Pseudomonadaceae	Pseudomonas
AFBS304	ASV_21	99.735	377	1	0	496	872	1	377	0	691	Bacteria	Proteobacteria	Gammaproteobacteria	Pseudomonadales	Pseudomonadaceae	Pseudomonas
AFBS304	ASV_977	99.469	377	2	0	496	872	1	377	0	686	Bacteria	Proteobacteria	Gammaproteobacteria	Pseudomonadales	Pseudomonadaceae	Pseudomonas
AFBS304	ASV_8964	99.469	377	2	0	496	872	1	377	0	686	Bacteria	Proteobacteria	Gammaproteobacteria	Pseudomonadales	Pseudomonadaceae	Pseudomonas
AFBS304	ASV_8795	99.469	377	2	0	496	872	1	377	0	686	Bacteria	Proteobacteria	Gammaproteobacteria	Pseudomonadales	Pseudomonadaceae	Pseudomonas
AFBS304	ASV_873	99.469	377	2	0	496	872	1	377	0	686	Bacteria	Proteobacteria	Gammaproteobacteria	Pseudomonadales	Pseudomonadaceae	Pseudomonas
AFBS304	ASV_80	99.469	377	2	0	496	872	1	377	0	686	Bacteria	Proteobacteria	Gammaproteobacteria	Pseudomonadales	Pseudomonadaceae	Pseudomonas
AFBS304	ASV_7	99.469	377	2	0	496	872	1	377	0	686	Bacteria	Proteobacteria	Gammaproteobacteria	Pseudomonadales	Pseudomonadaceae	Pseudomonas
ALBN201	ASV_6	100	377	0	0	471	847	1	377	0	697	Bacteria	Proteobacteria	Gammaproteobacteria	Pseudomonadales	Pseudomonadaceae	Pseudomonas
ALBN201	ASV_2924	100	376	0	0	472	847	2	377	0	695	Bacteria	Proteobacteria	Gammaproteobacteria	Pseudomonadales	Pseudomonadaceae	Pseudomonas
ALBN201	ASV_944	99.735	377	1	0	471	847	1	377	0	691	Bacteria	Proteobacteria	Gammaproteobacteria	Pseudomonadales	Pseudomonadaceae	Pseudomonas
ALBN201	ASV_7721	99.735	377	1	0	471	847	1	377	0	691	Bacteria	Proteobacteria	Gammaproteobacteria	Pseudomonadales	Pseudomonadaceae	Pseudomonas
ALBN201	ASV_57	99.735	377	1	0	471	847	1	377	0	691	Bacteria	Proteobacteria	Gammaproteobacteria	Pseudomonadales	Pseudomonadaceae	Pseudomonas
ALBN201	ASV_5582	99.735	377	1	0	471	847	1	377	0	691	Bacteria	Proteobacteria	Gammaproteobacteria	Pseudomonadales	Pseudomonadaceae	Pseudomonas
ALBN201	ASV_49	99.735	377	1	0	471	847	1	377	0	691	Bacteria	Proteobacteria	Gammaproteobacteria	Pseudomonadales	Pseudomonadaceae	Pseudomonas
ALBN201	ASV_3517	99.735	377	1	0	471	847	1	377	0	691	Bacteria	Proteobacteria	Gammaproteobacteria	Pseudomonadales	Pseudomonadaceae	Pseudomonas
ALBN201	ASV_273	99.735	377	1	0	471	847	1	377	0	691	Bacteria	Proteobacteria	Gammaproteobacteria	Pseudomonadales	Pseudomonadaceae	Pseudomonas
ALBN201	ASV_2122	99.735	377	1	0	471	847	1	377	0	691	Bacteria	Proteobacteria	Gammaproteobacteria	Pseudomonadales	Pseudomonadaceae	Pseudomonas
ALBN202	ASV_736	100	378	0	0	496	873	1	378	0	699	Bacteria	Actinobacteriota	Actinobacteria	Micrococcales	Microbacteriaceae
ALBN202	ASV_446	99.735	378	1	0	496	873	1	378	0	693	Bacteria	Actinobacteriota	Actinobacteria	Micrococcales	Microbacteriaceae	Conyzicola
ALBN202	ASV_5837	99.471	378	2	0	496	873	1	378	0	688	Bacteria	Actinobacteriota	Actinobacteria	Micrococcales	Microbacteriaceae
ALBN202	ASV_3027	99.471	378	2	0	496	873	1	378	0	688	Bacteria	Actinobacteriota	Actinobacteria	Micrococcales	Microbacteriaceae
ALBN202	ASV_16853	99.471	378	2	0	496	873	1	378	0	688	Bacteria	Actinobacteriota	Actinobacteria	Micrococcales	Microbacteriaceae
ALBN202	ASV_13705	99.471	378	2	0	496	873	1	378	0	688	Bacteria	Actinobacteriota	Actinobacteria	Micrococcales	Microbacteriaceae
ALBN202	ASV_6728	99.206	378	3	0	496	873	1	378	0	682	Bacteria	Actinobacteriota	Actinobacteria	Micrococcales	Microbacteriaceae
ALBN202	ASV_6025	99.206	378	3	0	496	873	1	378	0	682	Bacteria	Actinobacteriota	Actinobacteria	Micrococcales	Microbacteriaceae
ALBN202	ASV_5742	99.206	378	3	0	496	873	1	378	0	682	Bacteria	Actinobacteriota	Actinobacteria	Micrococcales	Microbacteriaceae
ALBN202	ASV_14728	100	367	0	0	496	862	1	367	0	678	Bacteria	Actinobacteriota	Actinobacteria	Micrococcales	Microbacteriaceae
ALBN204	ASV_19	100	377	0	0	475	851	1	377	0	697	Bacteria	Proteobacteria	Alphaproteobacteria	Sphingomonadales	Sphingomonadaceae	Sphingomonas
ALBN204	ASV_5040	99.735	377	1	0	475	851	1	377	0	691	Bacteria	Proteobacteria	Alphaproteobacteria	Sphingomonadales	Sphingomonadaceae	Sphingomonas
ALBN204	ASV_4030	99.735	377	1	0	475	851	1	377	0	691	Bacteria	Proteobacteria	Alphaproteobacteria	Sphingomonadales	Sphingomonadaceae	Sphingomonas
ALBN204	ASV_3725	99.735	377	1	0	475	851	1	377	0	691	Bacteria	Proteobacteria	Alphaproteobacteria	Sphingomonadales	Sphingomonadaceae	Sphingomonas
ALBN204	ASV_3053	99.735	377	1	0	475	851	1	377	0	691	Bacteria	Proteobacteria	Alphaproteobacteria	Sphingomonadales	Sphingomonadaceae	Sphingomonas
ALBN204	ASV_2632	99.735	377	1	0	475	851	1	377	0	691	Bacteria	Proteobacteria	Alphaproteobacteria	Sphingomonadales	Sphingomonadaceae	Sphingomonas
ALBN204	ASV_2620	99.735	377	1	0	475	851	1	377	0	691	Bacteria	Proteobacteria	Alphaproteobacteria	Sphingomonadales	Sphingomonadaceae	Sphingomonas
ALBN204	ASV_2196	99.735	377	1	0	475	851	1	377	0	691	Bacteria	Proteobacteria	Alphaproteobacteria	Sphingomonadales	Sphingomonadaceae	Sphingomonas
ALBN204	ASV_171	99.735	377	1	0	475	851	1	377	0	691	Bacteria	Proteobacteria	Alphaproteobacteria	Sphingomonadales	Sphingomonadaceae	Sphingomonas
ALBN204	ASV_12987	99.469	377	2	0	475	851	1	377	0	686	Bacteria	Proteobacteria	Alphaproteobacteria	Sphingomonadales	Sphingomonadaceae	Sphingomonas
ALBN205	ASV_19	100	377	0	0	473	849	1	377	0	697	Bacteria	Proteobacteria	Alphaproteobacteria	Sphingomonadales	Sphingomonadaceae	Sphingomonas
ALBN205	ASV_5040	99.735	377	1	0	473	849	1	377	0	691	Bacteria	Proteobacteria	Alphaproteobacteria	Sphingomonadales	Sphingomonadaceae	Sphingomonas
ALBN205	ASV_4030	99.735	377	1	0	473	849	1	377	0	691	Bacteria	Proteobacteria	Alphaproteobacteria	Sphingomonadales	Sphingomonadaceae	Sphingomonas
ALBN205	ASV_3725	99.735	377	1	0	473	849	1	377	0	691	Bacteria	Proteobacteria	Alphaproteobacteria	Sphingomonadales	Sphingomonadaceae	Sphingomonas
ALBN205	ASV_3053	99.735	377	1	0	473	849	1	377	0	691	Bacteria	Proteobacteria	Alphaproteobacteria	Sphingomonadales	Sphingomonadaceae	Sphingomonas
ALBN205	ASV_2632	99.735	377	1	0	473	849	1	377	0	691	Bacteria	Proteobacteria	Alphaproteobacteria	Sphingomonadales	Sphingomonadaceae	Sphingomonas
ALBN205	ASV_2620	99.735	377	1	0	473	849	1	377	0	691	Bacteria	Proteobacteria	Alphaproteobacteria	Sphingomonadales	Sphingomonadaceae	Sphingomonas
ALBN205	ASV_2196	99.735	377	1	0	473	849	1	377	0	691	Bacteria	Proteobacteria	Alphaproteobacteria	Sphingomonadales	Sphingomonadaceae	Sphingomonas
ALBN205	ASV_171	99.735	377	1	0	473	849	1	377	0	691	Bacteria	Proteobacteria	Alphaproteobacteria	Sphingomonadales	Sphingomonadaceae	Sphingomonas
ALBN205	ASV_12987	99.469	377	2	0	473	849	1	377	0	686	Bacteria	Proteobacteria	Alphaproteobacteria	Sphingomonadales	Sphingomonadaceae	Sphingomonas
ALBN206	ASV_544	100	379	0	0	454	832	1	379	0	701	Bacteria	Proteobacteria	Alphaproteobacteria	Rhizobiales	Rhizobiaceae	Allorhizobium-Neorhizobium-Pararhizobium-Rhizobium
ALBN206	ASV_755	99.736	379	1	0	454	832	1	379	0	695	Bacteria	Proteobacteria	Alphaproteobacteria	Rhizobiales	Rhizobiaceae	Allorhizobium-Neorhizobium-Pararhizobium-Rhizobium
ALBN206	ASV_6226	99.736	379	1	0	454	832	1	379	0	695	Bacteria	Proteobacteria	Alphaproteobacteria	Rhizobiales	Rhizobiaceae	Allorhizobium-Neorhizobium-Pararhizobium-Rhizobium
ALBN206	ASV_2657	99.736	379	1	0	454	832	1	379	0	695	Bacteria	Proteobacteria	Alphaproteobacteria	Rhizobiales	Rhizobiaceae	Allorhizobium-Neorhizobium-Pararhizobium-Rhizobium
ALBN206	ASV_1571	99.736	379	1	0	454	832	1	379	0	695	Bacteria	Proteobacteria	Alphaproteobacteria	Rhizobiales	Rhizobiaceae	Allorhizobium-Neorhizobium-Pararhizobium-Rhizobium
ALBN206	ASV_1268	99.736	379	1	0	454	832	1	379	0	695	Bacteria	Proteobacteria	Alphaproteobacteria	Rhizobiales	Rhizobiaceae	Allorhizobium-Neorhizobium-Pararhizobium-Rhizobium
ALBN206	ASV_700	99.472	379	2	0	454	832	1	379	0	689	Bacteria	Proteobacteria	Alphaproteobacteria	Rhizobiales	Rhizobiaceae	Allorhizobium-Neorhizobium-Pararhizobium-Rhizobium
ALBN206	ASV_2732	99.472	379	2	0	454	832	1	379	0	689	Bacteria	Proteobacteria	Alphaproteobacteria	Rhizobiales	Rhizobiaceae	Allorhizobium-Neorhizobium-Pararhizobium-Rhizobium
ALBN206	ASV_2303	99.472	379	2	0	454	832	1	379	0	689	Bacteria	Proteobacteria	Alphaproteobacteria	Rhizobiales	Rhizobiaceae	Allorhizobium-Neorhizobium-Pararhizobium-Rhizobium
ALBN206	ASV_2188	99.472	379	2	0	454	832	1	379	0	689	Bacteria	Proteobacteria	Alphaproteobacteria	Rhizobiales	Rhizobiaceae	Allorhizobium-Neorhizobium-Pararhizobium-Rhizobium
ALBN301	ASV_5	100	377	0	0	513	889	1	377	0	697	Bacteria	Proteobacteria	Gammaproteobacteria	Pseudomonadales	Pseudomonadaceae	Pseudomonas
ALBN301	ASV_977	99.735	377	1	0	513	889	1	377	0	691	Bacteria	Proteobacteria	Gammaproteobacteria	Pseudomonadales	Pseudomonadaceae	Pseudomonas
ALBN301	ASV_8964	99.735	377	1	0	513	889	1	377	0	691	Bacteria	Proteobacteria	Gammaproteobacteria	Pseudomonadales	Pseudomonadaceae	Pseudomonas
ALBN301	ASV_8795	99.735	377	1	0	513	889	1	377	0	691	Bacteria	Proteobacteria	Gammaproteobacteria	Pseudomonadales	Pseudomonadaceae	Pseudomonas
ALBN301	ASV_873	99.735	377	1	0	513	889	1	377	0	691	Bacteria	Proteobacteria	Gammaproteobacteria	Pseudomonadales	Pseudomonadaceae	Pseudomonas
ALBN301	ASV_80	99.735	377	1	0	513	889	1	377	0	691	Bacteria	Proteobacteria	Gammaproteobacteria	Pseudomonadales	Pseudomonadaceae	Pseudomonas
ALBN301	ASV_7	99.735	377	1	0	513	889	1	377	0	691	Bacteria	Proteobacteria	Gammaproteobacteria	Pseudomonadales	Pseudomonadaceae	Pseudomonas
ALBN301	ASV_6787	99.735	377	1	0	513	889	1	377	0	691	Bacteria	Proteobacteria	Gammaproteobacteria	Pseudomonadales	Pseudomonadaceae	Pseudomonas
ALBN301	ASV_6636	99.735	377	1	0	513	889	1	377	0	691	Bacteria	Proteobacteria	Gammaproteobacteria	Pseudomonadales	Pseudomonadaceae	Pseudomonas
ALBN301	ASV_5206	99.735	377	1	0	513	889	1	377	0	691	Bacteria	Proteobacteria	Gammaproteobacteria	Pseudomonadales	Pseudomonadaceae	Pseudomonas
ALBN304	ASV_19	100	377	0	0	499	875	1	377	0	697	Bacteria	Proteobacteria	Alphaproteobacteria	Sphingomonadales	Sphingomonadaceae	Sphingomonas
ALBN304	ASV_5040	99.735	377	1	0	499	875	1	377	0	691	Bacteria	Proteobacteria	Alphaproteobacteria	Sphingomonadales	Sphingomonadaceae	Sphingomonas
ALBN304	ASV_4030	99.735	377	1	0	499	875	1	377	0	691	Bacteria	Proteobacteria	Alphaproteobacteria	Sphingomonadales	Sphingomonadaceae	Sphingomonas
ALBN304	ASV_3725	99.735	377	1	0	499	875	1	377	0	691	Bacteria	Proteobacteria	Alphaproteobacteria	Sphingomonadales	Sphingomonadaceae	Sphingomonas
ALBN304	ASV_3053	99.735	377	1	0	499	875	1	377	0	691	Bacteria	Proteobacteria	Alphaproteobacteria	Sphingomonadales	Sphingomonadaceae	Sphingomonas
ALBN304	ASV_2632	99.735	377	1	0	499	875	1	377	0	691	Bacteria	Proteobacteria	Alphaproteobacteria	Sphingomonadales	Sphingomonadaceae	Sphingomonas
ALBN304	ASV_2620	99.735	377	1	0	499	875	1	377	0	691	Bacteria	Proteobacteria	Alphaproteobacteria	Sphingomonadales	Sphingomonadaceae	Sphingomonas
ALBN304	ASV_2196	99.735	377	1	0	499	875	1	377	0	691	Bacteria	Proteobacteria	Alphaproteobacteria	Sphingomonadales	Sphingomonadaceae	Sphingomonas
ALBN304	ASV_171	99.735	377	1	0	499	875	1	377	0	691	Bacteria	Proteobacteria	Alphaproteobacteria	Sphingomonadales	Sphingomonadaceae	Sphingomonas
ALBN304	ASV_12987	99.469	377	2	0	499	875	1	377	0	686	Bacteria	Proteobacteria	Alphaproteobacteria	Sphingomonadales	Sphingomonadaceae	Sphingomonas
ALBS101	ASV_171	100	377	0	0	469	845	1	377	0	697	Bacteria	Proteobacteria	Alphaproteobacteria	Sphingomonadales	Sphingomonadaceae	Sphingomonas
ALBS101	ASV_19	99.735	377	1	0	469	845	1	377	0	691	Bacteria	Proteobacteria	Alphaproteobacteria	Sphingomonadales	Sphingomonadaceae	Sphingomonas
ALBS101	ASV_12987	99.735	377	1	0	469	845	1	377	0	691	Bacteria	Proteobacteria	Alphaproteobacteria	Sphingomonadales	Sphingomonadaceae	Sphingomonas
ALBS101	ASV_11343	99.735	377	1	0	469	845	1	377	0	691	Bacteria	Proteobacteria	Alphaproteobacteria	Sphingomonadales	Sphingomonadaceae	Sphingomonas
ALBS101	ASV_5040	99.469	377	2	0	469	845	1	377	0	686	Bacteria	Proteobacteria	Alphaproteobacteria	Sphingomonadales	Sphingomonadaceae	Sphingomonas
ALBS101	ASV_4030	99.469	377	2	0	469	845	1	377	0	686	Bacteria	Proteobacteria	Alphaproteobacteria	Sphingomonadales	Sphingomonadaceae	Sphingomonas
ALBS101	ASV_3725	99.469	377	2	0	469	845	1	377	0	686	Bacteria	Proteobacteria	Alphaproteobacteria	Sphingomonadales	Sphingomonadaceae	Sphingomonas
ALBS101	ASV_3053	99.469	377	2	0	469	845	1	377	0	686	Bacteria	Proteobacteria	Alphaproteobacteria	Sphingomonadales	Sphingomonadaceae	Sphingomonas
ALBS101	ASV_2632	99.469	377	2	0	469	845	1	377	0	686	Bacteria	Proteobacteria	Alphaproteobacteria	Sphingomonadales	Sphingomonadaceae	Sphingomonas
ALBS101	ASV_2620	99.469	377	2	0	469	845	1	377	0	686	Bacteria	Proteobacteria	Alphaproteobacteria	Sphingomonadales	Sphingomonadaceae	Sphingomonas
ALBS104	ASV_19	100	377	0	0	523	899	1	377	0	697	Bacteria	Proteobacteria	Alphaproteobacteria	Sphingomonadales	Sphingomonadaceae	Sphingomonas
ALBS104	ASV_5040	99.735	377	1	0	523	899	1	377	0	691	Bacteria	Proteobacteria	Alphaproteobacteria	Sphingomonadales	Sphingomonadaceae	Sphingomonas
ALBS104	ASV_4030	99.735	377	1	0	523	899	1	377	0	691	Bacteria	Proteobacteria	Alphaproteobacteria	Sphingomonadales	Sphingomonadaceae	Sphingomonas
ALBS104	ASV_3725	99.735	377	1	0	523	899	1	377	0	691	Bacteria	Proteobacteria	Alphaproteobacteria	Sphingomonadales	Sphingomonadaceae	Sphingomonas
ALBS104	ASV_3053	99.735	377	1	0	523	899	1	377	0	691	Bacteria	Proteobacteria	Alphaproteobacteria	Sphingomonadales	Sphingomonadaceae	Sphingomonas
ALBS104	ASV_2632	99.735	377	1	0	523	899	1	377	0	691	Bacteria	Proteobacteria	Alphaproteobacteria	Sphingomonadales	Sphingomonadaceae	Sphingomonas
ALBS104	ASV_2620	99.735	377	1	0	523	899	1	377	0	691	Bacteria	Proteobacteria	Alphaproteobacteria	Sphingomonadales	Sphingomonadaceae	Sphingomonas
ALBS104	ASV_2196	99.735	377	1	0	523	899	1	377	0	691	Bacteria	Proteobacteria	Alphaproteobacteria	Sphingomonadales	Sphingomonadaceae	Sphingomonas
ALBS104	ASV_171	99.735	377	1	0	523	899	1	377	0	691	Bacteria	Proteobacteria	Alphaproteobacteria	Sphingomonadales	Sphingomonadaceae	Sphingomonas
ALBS104	ASV_12987	99.469	377	2	0	523	899	1	377	0	686	Bacteria	Proteobacteria	Alphaproteobacteria	Sphingomonadales	Sphingomonadaceae	Sphingomonas
ALBS201	ASV_19	100	377	0	0	515	891	1	377	0	697	Bacteria	Proteobacteria	Alphaproteobacteria	Sphingomonadales	Sphingomonadaceae	Sphingomonas
ALBS201	ASV_5040	99.735	377	1	0	515	891	1	377	0	691	Bacteria	Proteobacteria	Alphaproteobacteria	Sphingomonadales	Sphingomonadaceae	Sphingomonas
ALBS201	ASV_4030	99.735	377	1	0	515	891	1	377	0	691	Bacteria	Proteobacteria	Alphaproteobacteria	Sphingomonadales	Sphingomonadaceae	Sphingomonas
ALBS201	ASV_3725	99.735	377	1	0	515	891	1	377	0	691	Bacteria	Proteobacteria	Alphaproteobacteria	Sphingomonadales	Sphingomonadaceae	Sphingomonas
ALBS201	ASV_3053	99.735	377	1	0	515	891	1	377	0	691	Bacteria	Proteobacteria	Alphaproteobacteria	Sphingomonadales	Sphingomonadaceae	Sphingomonas
ALBS201	ASV_2632	99.735	377	1	0	515	891	1	377	0	691	Bacteria	Proteobacteria	Alphaproteobacteria	Sphingomonadales	Sphingomonadaceae	Sphingomonas
ALBS201	ASV_2620	99.735	377	1	0	515	891	1	377	0	691	Bacteria	Proteobacteria	Alphaproteobacteria	Sphingomonadales	Sphingomonadaceae	Sphingomonas
ALBS201	ASV_2196	99.735	377	1	0	515	891	1	377	0	691	Bacteria	Proteobacteria	Alphaproteobacteria	Sphingomonadales	Sphingomonadaceae	Sphingomonas
ALBS201	ASV_171	99.735	377	1	0	515	891	1	377	0	691	Bacteria	Proteobacteria	Alphaproteobacteria	Sphingomonadales	Sphingomonadaceae	Sphingomonas
ALBS201	ASV_12987	99.469	377	2	0	515	891	1	377	0	686	Bacteria	Proteobacteria	Alphaproteobacteria	Sphingomonadales	Sphingomonadaceae	Sphingomonas
ALBS202	ASV_20	100	377	0	0	439	815	1	377	0	697	Bacteria	Proteobacteria	Gammaproteobacteria	Pseudomonadales	Pseudomonadaceae	Pseudomonas
ALBS202	ASV_96	99.735	377	1	0	439	815	1	377	0	691	Bacteria	Proteobacteria	Gammaproteobacteria	Pseudomonadales	Pseudomonadaceae	Pseudomonas
ALBS202	ASV_372	99.735	377	1	0	439	815	1	377	0	691	Bacteria	Proteobacteria	Gammaproteobacteria	Pseudomonadales	Pseudomonadaceae	Pseudomonas
ALBS202	ASV_3609	99.735	377	1	0	439	815	1	377	0	691	Bacteria	Proteobacteria	Gammaproteobacteria	Pseudomonadales	Pseudomonadaceae	Pseudomonas
ALBS202	ASV_36	99.735	377	1	0	439	815	1	377	0	691	Bacteria	Proteobacteria	Gammaproteobacteria	Pseudomonadales	Pseudomonadaceae	Pseudomonas
ALBS202	ASV_2942	99.735	377	1	0	439	815	1	377	0	691	Bacteria	Proteobacteria	Gammaproteobacteria	Pseudomonadales	Pseudomonadaceae	Pseudomonas
ALBS202	ASV_9164	99.469	377	2	0	439	815	1	377	0	686	Bacteria	Proteobacteria	Gammaproteobacteria	Pseudomonadales	Pseudomonadaceae	Pseudomonas
ALBS202	ASV_7585	99.469	377	2	0	439	815	1	377	0	686	Bacteria	Proteobacteria	Gammaproteobacteria	Pseudomonadales	Pseudomonadaceae	Pseudomonas
ALBS202	ASV_4252	99.469	377	2	0	439	815	1	377	0	686	Bacteria	Proteobacteria	Gammaproteobacteria	Pseudomonadales	Pseudomonadaceae	Pseudomonas
ALBS202	ASV_322	99.469	377	2	0	439	815	1	377	0	686	Bacteria	Proteobacteria	Gammaproteobacteria	Pseudomonadales	Pseudomonadaceae	Pseudomonas
ALBS203	ASV_51	100	379	0	0	471	849	1	379	0	701	Bacteria	Proteobacteria	Alphaproteobacteria	Rhizobiales	Rhizobiaceae	Allorhizobium-Neorhizobium-Pararhizobium-Rhizobium
ALBS203	ASV_968	99.736	379	1	0	471	849	1	379	0	695	Bacteria	Proteobacteria	Alphaproteobacteria	Rhizobiales	Rhizobiaceae
ALBS203	ASV_7805	99.736	379	1	0	471	849	1	379	0	695	Bacteria	Proteobacteria	Alphaproteobacteria	Rhizobiales	Rhizobiaceae	Allorhizobium-Neorhizobium-Pararhizobium-Rhizobium
ALBS203	ASV_7680	99.736	379	1	0	471	849	1	379	0	695	Bacteria	Proteobacteria	Alphaproteobacteria	Rhizobiales	Rhizobiaceae	Allorhizobium-Neorhizobium-Pararhizobium-Rhizobium
ALBS203	ASV_522	99.736	379	1	0	471	849	1	379	0	695	Bacteria	Proteobacteria	Alphaproteobacteria	Rhizobiales	Rhizobiaceae	Allorhizobium-Neorhizobium-Pararhizobium-Rhizobium
ALBS203	ASV_5180	99.736	379	1	0	471	849	1	379	0	695	Bacteria	Proteobacteria	Alphaproteobacteria	Rhizobiales	Rhizobiaceae	Allorhizobium-Neorhizobium-Pararhizobium-Rhizobium
ALBS203	ASV_4011	99.736	379	1	0	471	849	1	379	0	695	Bacteria	Proteobacteria	Alphaproteobacteria	Rhizobiales	Rhizobiaceae	Allorhizobium-Neorhizobium-Pararhizobium-Rhizobium
ALBS203	ASV_330	99.736	379	1	0	471	849	1	379	0	695	Bacteria	Proteobacteria	Alphaproteobacteria	Rhizobiales	Rhizobiaceae	Allorhizobium-Neorhizobium-Pararhizobium-Rhizobium
ALBS203	ASV_2065	99.736	379	1	0	471	849	1	379	0	695	Bacteria	Proteobacteria	Alphaproteobacteria	Rhizobiales	Rhizobiaceae
ALBS203	ASV_17864	99.736	379	1	0	471	849	1	379	0	695	Bacteria	Proteobacteria	Alphaproteobacteria	Rhizobiales	Rhizobiaceae	Allorhizobium-Neorhizobium-Pararhizobium-Rhizobium
ALBS302	ASV_41	100	377	0	0	458	834	1	377	0	697	Bacteria	Proteobacteria	Gammaproteobacteria	Pseudomonadales	Pseudomonadaceae	Pseudomonas
ALBS302	ASV_4126	99.735	377	1	0	458	834	1	377	0	691	Bacteria	Proteobacteria	Gammaproteobacteria	Pseudomonadales	Pseudomonadaceae	Pseudomonas
ALBS302	ASV_3847	99.735	377	1	0	458	834	1	377	0	691	Bacteria	Proteobacteria	Gammaproteobacteria	Pseudomonadales	Pseudomonadaceae	Pseudomonas
ALBS302	ASV_31	99.735	377	1	0	458	834	1	377	0	691	Bacteria	Proteobacteria	Gammaproteobacteria	Pseudomonadales	Pseudomonadaceae	Pseudomonas
ALBS302	ASV_241	99.735	377	1	0	458	834	1	377	0	691	Bacteria	Proteobacteria	Gammaproteobacteria	Pseudomonadales	Pseudomonadaceae	Pseudomonas
ALBS302	ASV_11777	99.735	377	1	0	458	834	1	377	0	691	Bacteria	Proteobacteria	Gammaproteobacteria	Pseudomonadales	Pseudomonadaceae	Pseudomonas
ALBS302	ASV_1027	99.735	377	1	0	458	834	1	377	0	691	Bacteria	Proteobacteria	Gammaproteobacteria	Pseudomonadales	Pseudomonadaceae	Pseudomonas
ALBS302	ASV_8978	99.469	377	2	0	458	834	1	377	0	686	Bacteria	Proteobacteria	Gammaproteobacteria	Pseudomonadales	Pseudomonadaceae	Pseudomonas
ALBS302	ASV_73	99.469	377	2	0	458	834	1	377	0	686	Bacteria	Proteobacteria	Gammaproteobacteria	Pseudomonadales	Pseudomonadaceae	Pseudomonas
ALBS302	ASV_695	99.469	377	2	0	458	834	1	377	0	686	Bacteria	Proteobacteria	Gammaproteobacteria	Pseudomonadales	Pseudomonadaceae	Pseudomonas
ALBS303	ASV_8	100	377	0	0	496	872	1	377	0	697	Bacteria	Proteobacteria	Gammaproteobacteria	Pseudomonadales	Pseudomonadaceae	Pseudomonas
ALBS303	ASV_752	99.735	377	1	0	496	872	1	377	0	691	Bacteria	Proteobacteria	Gammaproteobacteria	Pseudomonadales	Pseudomonadaceae	Pseudomonas
ALBS303	ASV_720	99.735	377	1	0	496	872	1	377	0	691	Bacteria	Proteobacteria	Gammaproteobacteria	Pseudomonadales	Pseudomonadaceae	Pseudomonas
ALBS303	ASV_4724	99.735	377	1	0	496	872	1	377	0	691	Bacteria	Proteobacteria	Gammaproteobacteria	Pseudomonadales	Pseudomonadaceae	Pseudomonas
ALBS303	ASV_44	99.735	377	1	0	496	872	1	377	0	691	Bacteria	Proteobacteria	Gammaproteobacteria	Pseudomonadales	Pseudomonadaceae	Pseudomonas
ALBS303	ASV_2361	99.735	377	1	0	496	872	1	377	0	691	Bacteria	Proteobacteria	Gammaproteobacteria	Pseudomonadales	Pseudomonadaceae	Pseudomonas
ALBS303	ASV_2342	99.735	377	1	0	496	872	1	377	0	691	Bacteria	Proteobacteria	Gammaproteobacteria	Pseudomonadales	Pseudomonadaceae	Pseudomonas
ALBS303	ASV_2296	99.735	377	1	0	496	872	1	377	0	691	Bacteria	Proteobacteria	Gammaproteobacteria	Pseudomonadales	Pseudomonadaceae	Pseudomonas
ALBS303	ASV_196	99.735	377	1	0	496	872	1	377	0	691	Bacteria	Proteobacteria	Gammaproteobacteria	Pseudomonadales	Pseudomonadaceae	Pseudomonas
ALBS303	ASV_1518	99.735	377	1	0	496	872	1	377	0	691	Bacteria	Proteobacteria	Gammaproteobacteria	Pseudomonadales	Pseudomonadaceae	Pseudomonas
ARBN101	ASV_54	99.73	371	1	0	461	831	1	371	0	680	Bacteria	Proteobacteria	Gammaproteobacteria	Burkholderiales	Oxalobacteraceae
ARBN101	ASV_431	99.73	371	1	0	461	831	1	371	0	680	Bacteria	Proteobacteria	Gammaproteobacteria	Burkholderiales	Oxalobacteraceae
ARBN101	ASV_3897	99.73	371	1	0	461	831	1	371	0	680	Bacteria	Proteobacteria	Gammaproteobacteria	Burkholderiales	Oxalobacteraceae
ARBN101	ASV_3299	99.73	371	1	0	461	831	1	371	0	680	Bacteria	Proteobacteria	Gammaproteobacteria	Burkholderiales	Oxalobacteraceae
ARBN101	ASV_22957	99.73	371	1	0	461	831	1	371	0	680	Bacteria	Proteobacteria	Gammaproteobacteria	Burkholderiales	Oxalobacteraceae
ARBN101	ASV_7866	99.461	371	2	0	461	831	1	371	0	675	Bacteria	Proteobacteria	Gammaproteobacteria	Burkholderiales	Oxalobacteraceae
ARBN101	ASV_7478	99.461	371	2	0	461	831	1	371	0	675	Bacteria	Proteobacteria	Gammaproteobacteria	Burkholderiales	Oxalobacteraceae
ARBN101	ASV_7437	99.461	371	2	0	461	831	1	371	0	675	Bacteria	Proteobacteria	Gammaproteobacteria	Burkholderiales	Oxalobacteraceae
ARBN101	ASV_710	99.461	371	2	0	461	831	1	371	0	675	Bacteria	Proteobacteria	Gammaproteobacteria	Burkholderiales	Oxalobacteraceae	Janthinobacterium
ARBN101	ASV_4138	99.461	371	2	0	461	831	1	371	0	675	Bacteria	Proteobacteria	Gammaproteobacteria	Burkholderiales	Oxalobacteraceae
ARBN102	ASV_60	99.735	377	1	0	437	813	1	377	0	691	Bacteria	Proteobacteria	Gammaproteobacteria	Enterobacterales	Erwiniaceae	Erwinia
ARBN102	ASV_5201	99.469	377	2	0	437	813	1	377	0	686	Bacteria	Proteobacteria	Gammaproteobacteria	Enterobacterales	Erwiniaceae
ARBN102	ASV_4424	99.469	377	2	0	437	813	1	377	0	686	Bacteria	Proteobacteria	Gammaproteobacteria	Enterobacterales
ARBN102	ASV_4147	99.469	377	2	0	437	813	1	377	0	686	Bacteria	Proteobacteria	Gammaproteobacteria	Enterobacterales	Erwiniaceae	Erwinia
ARBN102	ASV_3595	99.469	377	2	0	437	813	1	377	0	686	Bacteria	Proteobacteria	Gammaproteobacteria	Enterobacterales	Erwiniaceae
ARBN102	ASV_1832	99.469	377	2	0	437	813	1	377	0	686	Bacteria	Proteobacteria	Gammaproteobacteria	Enterobacterales	Erwiniaceae
ARBN102	ASV_4740	99.204	377	3	0	437	813	1	377	0	680	Bacteria	Proteobacteria	Gammaproteobacteria	Enterobacterales	Erwiniaceae
ARBN102	ASV_426	98.674	377	5	0	437	813	1	377	0	669	Bacteria	Proteobacteria	Gammaproteobacteria	Enterobacterales	Erwiniaceae	Erwinia
ARBN102	ASV_142	98.674	377	5	0	437	813	1	377	0	669	Bacteria	Proteobacteria	Gammaproteobacteria	Enterobacterales	Erwiniaceae	Erwinia
ARBN102	ASV_839	98.408	377	6	0	437	813	1	377	0	664	Bacteria	Proteobacteria	Gammaproteobacteria	Enterobacterales	Erwiniaceae
ARBN104	ASV_682	100	353	0	0	452	804	1	353	0	652	Bacteria	Proteobacteria	Gammaproteobacteria	Pseudomonadales	Pseudomonadaceae	Pseudomonas
ARBN104	ASV_6	100	353	0	0	452	804	1	353	0	652	Bacteria	Proteobacteria	Gammaproteobacteria	Pseudomonadales	Pseudomonadaceae	Pseudomonas
ARBN104	ASV_2924	100	352	0	0	453	804	2	353	0	651	Bacteria	Proteobacteria	Gammaproteobacteria	Pseudomonadales	Pseudomonadaceae	Pseudomonas
ARBN104	ASV_7000	100	351	0	0	452	802	1	351	0	649	Bacteria	Proteobacteria	Gammaproteobacteria	Pseudomonadales	Pseudomonadaceae	Pseudomonas
ARBN104	ASV_944	99.717	353	1	0	452	804	1	353	0	647	Bacteria	Proteobacteria	Gammaproteobacteria	Pseudomonadales	Pseudomonadaceae	Pseudomonas
ARBN104	ASV_7721	99.717	353	1	0	452	804	1	353	0	647	Bacteria	Proteobacteria	Gammaproteobacteria	Pseudomonadales	Pseudomonadaceae	Pseudomonas
ARBN104	ASV_57	99.717	353	1	0	452	804	1	353	0	647	Bacteria	Proteobacteria	Gammaproteobacteria	Pseudomonadales	Pseudomonadaceae	Pseudomonas
ARBN104	ASV_5582	99.717	353	1	0	452	804	1	353	0	647	Bacteria	Proteobacteria	Gammaproteobacteria	Pseudomonadales	Pseudomonadaceae	Pseudomonas
ARBN104	ASV_49	99.717	353	1	0	452	804	1	353	0	647	Bacteria	Proteobacteria	Gammaproteobacteria	Pseudomonadales	Pseudomonadaceae	Pseudomonas
ARBN104	ASV_3517	99.717	353	1	0	452	804	1	353	0	647	Bacteria	Proteobacteria	Gammaproteobacteria	Pseudomonadales	Pseudomonadaceae	Pseudomonas
ARBN201	ASV_7	100	377	0	0	480	856	1	377	0	697	Bacteria	Proteobacteria	Gammaproteobacteria	Pseudomonadales	Pseudomonadaceae	Pseudomonas
ARBN201	ASV_50	99.735	377	1	0	480	856	1	377	0	691	Bacteria	Proteobacteria	Gammaproteobacteria	Pseudomonadales	Pseudomonadaceae	Pseudomonas
ARBN201	ASV_5	99.735	377	1	0	480	856	1	377	0	691	Bacteria	Proteobacteria	Gammaproteobacteria	Pseudomonadales	Pseudomonadaceae	Pseudomonas
ARBN201	ASV_4475	99.735	377	1	0	480	856	1	377	0	691	Bacteria	Proteobacteria	Gammaproteobacteria	Pseudomonadales	Pseudomonadaceae	Pseudomonas
ARBN201	ASV_2456	99.735	377	1	0	480	856	1	377	0	691	Bacteria	Proteobacteria	Gammaproteobacteria	Pseudomonadales	Pseudomonadaceae	Pseudomonas
ARBN201	ASV_2372	99.735	377	1	0	480	856	1	377	0	691	Bacteria	Proteobacteria	Gammaproteobacteria	Pseudomonadales	Pseudomonadaceae	Pseudomonas
ARBN201	ASV_22	99.735	377	1	0	480	856	1	377	0	691	Bacteria	Proteobacteria	Gammaproteobacteria	Pseudomonadales	Pseudomonadaceae	Pseudomonas
ARBN201	ASV_15663	99.735	377	1	0	480	856	1	377	0	691	Bacteria	Proteobacteria	Gammaproteobacteria	Pseudomonadales	Pseudomonadaceae	Pseudomonas
ARBN201	ASV_1273	99.735	377	1	0	480	856	1	377	0	691	Bacteria	Proteobacteria	Gammaproteobacteria	Pseudomonadales	Pseudomonadaceae	Pseudomonas
ARBN201	ASV_114	99.735	377	1	0	480	856	1	377	0	691	Bacteria	Proteobacteria	Gammaproteobacteria	Pseudomonadales	Pseudomonadaceae	Pseudomonas
ARBN202	ASV_8	100	370	0	0	448	817	1	370	0	684	Bacteria	Proteobacteria	Gammaproteobacteria	Pseudomonadales	Pseudomonadaceae	Pseudomonas
ARBN202	ASV_752	99.73	370	1	0	448	817	1	370	0	678	Bacteria	Proteobacteria	Gammaproteobacteria	Pseudomonadales	Pseudomonadaceae	Pseudomonas
ARBN202	ASV_720	99.73	370	1	0	448	817	1	370	0	678	Bacteria	Proteobacteria	Gammaproteobacteria	Pseudomonadales	Pseudomonadaceae	Pseudomonas
ARBN202	ASV_4724	99.73	370	1	0	448	817	1	370	0	678	Bacteria	Proteobacteria	Gammaproteobacteria	Pseudomonadales	Pseudomonadaceae	Pseudomonas
ARBN202	ASV_44	99.73	370	1	0	448	817	1	370	0	678	Bacteria	Proteobacteria	Gammaproteobacteria	Pseudomonadales	Pseudomonadaceae	Pseudomonas
ARBN202	ASV_2361	99.73	370	1	0	448	817	1	370	0	678	Bacteria	Proteobacteria	Gammaproteobacteria	Pseudomonadales	Pseudomonadaceae	Pseudomonas
ARBN202	ASV_2342	99.73	370	1	0	448	817	1	370	0	678	Bacteria	Proteobacteria	Gammaproteobacteria	Pseudomonadales	Pseudomonadaceae	Pseudomonas
ARBN202	ASV_2296	99.73	370	1	0	448	817	1	370	0	678	Bacteria	Proteobacteria	Gammaproteobacteria	Pseudomonadales	Pseudomonadaceae	Pseudomonas
ARBN202	ASV_196	99.73	370	1	0	448	817	1	370	0	678	Bacteria	Proteobacteria	Gammaproteobacteria	Pseudomonadales	Pseudomonadaceae	Pseudomonas
ARBN202	ASV_1518	99.73	370	1	0	448	817	1	370	0	678	Bacteria	Proteobacteria	Gammaproteobacteria	Pseudomonadales	Pseudomonadaceae	Pseudomonas
ARBN203	ASV_996	100	150	0	0	455	604	1	150	1.38e-74	278	Bacteria	Proteobacteria	Gammaproteobacteria	Pseudomonadales	Pseudomonadaceae	Pseudomonas
ARBN203	ASV_9927	100	150	0	0	455	604	1	150	1.38e-74	278	Bacteria	Bacteroidota	Bacteroidia	Flavobacteriales	Flavobacteriaceae
ARBN203	ASV_992	100	150	0	0	455	604	1	150	1.38e-74	278	Bacteria	Proteobacteria	Alphaproteobacteria	Rhizobiales
ARBN203	ASV_9907	100	150	0	0	455	604	1	150	1.38e-74	278	Bacteria	Proteobacteria	Gammaproteobacteria	Pseudomonadales	Pseudomonadaceae	Pseudomonas
ARBN203	ASV_9867	100	150	0	0	455	604	1	150	1.38e-74	278	Bacteria	Proteobacteria	Gammaproteobacteria	Pseudomonadales
ARBN203	ASV_9858	100	150	0	0	455	604	1	150	1.38e-74	278	Bacteria	Proteobacteria	Gammaproteobacteria	Pseudomonadales	Pseudomonadaceae	Pseudomonas
ARBN203	ASV_96	100	150	0	0	455	604	1	150	1.38e-74	278	Bacteria	Proteobacteria	Gammaproteobacteria	Pseudomonadales	Pseudomonadaceae	Pseudomonas
ARBN203	ASV_9521	100	150	0	0	455	604	1	150	1.38e-74	278	Bacteria	Proteobacteria
ARBN203	ASV_9443	100	150	0	0	455	604	1	150	1.38e-74	278	Bacteria	Proteobacteria	Gammaproteobacteria	Pseudomonadales	Pseudomonadaceae	Pseudomonas
ARBN203	ASV_944	100	150	0	0	455	604	1	150	1.38e-74	278	Bacteria	Proteobacteria	Gammaproteobacteria	Pseudomonadales	Pseudomonadaceae	Pseudomonas
ARBN205	ASV_9694	99.275	138	0	1	491	628	1	137	1.13e-65	248	Bacteria	Proteobacteria	Gammaproteobacteria
ARBN205	ASV_9632	99.275	138	0	1	491	628	1	137	1.13e-65	248	Bacteria	Proteobacteria	Gammaproteobacteria	Pseudomonadales	Pseudomonadaceae	Pseudomonas
ARBN205	ASV_9241	99.275	138	0	1	491	628	1	137	1.13e-65	248	Bacteria	Proteobacteria	Gammaproteobacteria	Pseudomonadales	Pseudomonadaceae	Pseudomonas
ARBN205	ASV_9020	99.275	138	0	1	491	628	1	137	1.13e-65	248	Bacteria	Proteobacteria	Alphaproteobacteria	Sphingomonadales	Sphingomonadaceae
ARBN205	ASV_8936	99.275	138	0	1	491	628	1	137	1.13e-65	248	Bacteria
ARBN205	ASV_8784	99.275	138	0	1	491	628	1	137	1.13e-65	248	Bacteria	Actinobacteriota	Actinobacteria
ARBN205	ASV_8589	99.275	138	0	1	491	628	1	137	1.13e-65	248	Bacteria	Proteobacteria	Gammaproteobacteria	Pseudomonadales	Pseudomonadaceae	Pseudomonas
ARBN205	ASV_850	99.275	138	0	1	491	628	1	137	1.13e-65	248	Bacteria	Proteobacteria	Gammaproteobacteria
ARBN205	ASV_8446	99.275	138	0	1	491	628	1	137	1.13e-65	248	Bacteria	Proteobacteria	Gammaproteobacteria	Pseudomonadales	Pseudomonadaceae	Pseudomonas
ARBN205	ASV_830	99.275	138	0	1	491	628	1	137	1.13e-65	248	Bacteria	Proteobacteria	Gammaproteobacteria	Pseudomonadales	Pseudomonadaceae	Pseudomonas
ARBN206	ASV_148	100	377	0	0	487	863	1	377	0	697	Bacteria	Proteobacteria	Gammaproteobacteria	Pseudomonadales	Pseudomonadaceae	Pseudomonas
ARBN206	ASV_61	99.469	377	2	0	487	863	1	377	0	686	Bacteria	Proteobacteria	Gammaproteobacteria	Pseudomonadales	Pseudomonadaceae	Pseudomonas
ARBN206	ASV_6	99.469	377	2	0	487	863	1	377	0	686	Bacteria	Proteobacteria	Gammaproteobacteria	Pseudomonadales	Pseudomonadaceae	Pseudomonas
ARBN206	ASV_2924	99.468	376	2	0	488	863	2	377	0	684	Bacteria	Proteobacteria	Gammaproteobacteria	Pseudomonadales	Pseudomonadaceae	Pseudomonas
ARBN206	ASV_944	99.204	377	3	0	487	863	1	377	0	680	Bacteria	Proteobacteria	Gammaproteobacteria	Pseudomonadales	Pseudomonadaceae	Pseudomonas
ARBN206	ASV_7721	99.204	377	3	0	487	863	1	377	0	680	Bacteria	Proteobacteria	Gammaproteobacteria	Pseudomonadales	Pseudomonadaceae	Pseudomonas
ARBN206	ASV_57	99.204	377	3	0	487	863	1	377	0	680	Bacteria	Proteobacteria	Gammaproteobacteria	Pseudomonadales	Pseudomonadaceae	Pseudomonas
ARBN206	ASV_5582	99.204	377	3	0	487	863	1	377	0	680	Bacteria	Proteobacteria	Gammaproteobacteria	Pseudomonadales	Pseudomonadaceae	Pseudomonas
ARBN206	ASV_5256	99.204	377	3	0	487	863	1	377	0	680	Bacteria	Proteobacteria	Gammaproteobacteria	Pseudomonadales	Pseudomonadaceae	Pseudomonas
ARBN206	ASV_49	99.204	377	3	0	487	863	1	377	0	680	Bacteria	Proteobacteria	Gammaproteobacteria	Pseudomonadales	Pseudomonadaceae	Pseudomonas
ARBN302	ASV_142	99.735	377	1	0	490	866	1	377	0	691	Bacteria	Proteobacteria	Gammaproteobacteria	Enterobacterales	Erwiniaceae	Erwinia
ARBN302	ASV_742	99.469	377	2	0	490	866	1	377	0	686	Bacteria	Proteobacteria	Gammaproteobacteria	Enterobacterales	Erwiniaceae
ARBN302	ASV_3384	99.469	377	2	0	490	866	1	377	0	686	Bacteria	Proteobacteria	Gammaproteobacteria	Enterobacterales	Erwiniaceae	Erwinia
ARBN302	ASV_2944	99.469	377	2	0	490	866	1	377	0	686	Bacteria	Proteobacteria	Gammaproteobacteria	Enterobacterales	Erwiniaceae
ARBN302	ASV_17	99.469	377	2	0	490	866	1	377	0	686	Bacteria	Proteobacteria	Gammaproteobacteria	Enterobacterales	Erwiniaceae	Erwinia
ARBN302	ASV_8838	99.204	377	3	0	490	866	1	377	0	680	Bacteria	Proteobacteria	Gammaproteobacteria	Enterobacterales	Erwiniaceae	Erwinia
ARBN302	ASV_8837	99.204	377	3	0	490	866	1	377	0	680	Bacteria	Proteobacteria	Gammaproteobacteria	Enterobacterales	Erwiniaceae	Erwinia
ARBN302	ASV_7872	99.204	377	3	0	490	866	1	377	0	680	Bacteria	Proteobacteria	Gammaproteobacteria	Enterobacterales	Erwiniaceae	Erwinia
ARBN302	ASV_6579	99.204	377	3	0	490	866	1	377	0	680	Bacteria	Proteobacteria	Gammaproteobacteria	Enterobacterales
ARBN302	ASV_6268	99.204	377	3	0	490	866	1	377	0	680	Bacteria	Proteobacteria	Gammaproteobacteria	Enterobacterales	Erwiniaceae	Erwinia
ARBS101	ASV_73	100	322	0	0	420	741	1	322	4.16e-170	595	Bacteria	Proteobacteria	Gammaproteobacteria	Pseudomonadales	Pseudomonadaceae	Pseudomonas
ARBS101	ASV_41	100	322	0	0	420	741	1	322	4.16e-170	595	Bacteria	Proteobacteria	Gammaproteobacteria	Pseudomonadales	Pseudomonadaceae	Pseudomonas
ARBS101	ASV_31	100	322	0	0	420	741	1	322	4.16e-170	595	Bacteria	Proteobacteria	Gammaproteobacteria	Pseudomonadales	Pseudomonadaceae	Pseudomonas
ARBS101	ASV_302	100	322	0	0	420	741	1	322	4.16e-170	595	Bacteria	Proteobacteria	Gammaproteobacteria	Pseudomonadales	Pseudomonadaceae	Pseudomonas
ARBS101	ASV_21	100	322	0	0	420	741	1	322	4.16e-170	595	Bacteria	Proteobacteria	Gammaproteobacteria	Pseudomonadales	Pseudomonadaceae	Pseudomonas
ARBS101	ASV_4126	100	320	0	0	420	739	1	320	5.38e-169	592	Bacteria	Proteobacteria	Gammaproteobacteria	Pseudomonadales	Pseudomonadaceae	Pseudomonas
ARBS101	ASV_8978	99.689	322	1	0	420	741	1	322	1.94e-168	590	Bacteria	Proteobacteria	Gammaproteobacteria	Pseudomonadales	Pseudomonadaceae	Pseudomonas
ARBS101	ASV_830	99.689	322	1	0	420	741	1	322	1.94e-168	590	Bacteria	Proteobacteria	Gammaproteobacteria	Pseudomonadales	Pseudomonadaceae	Pseudomonas
ARBS101	ASV_8000	99.689	322	1	0	420	741	1	322	1.94e-168	590	Bacteria	Proteobacteria	Gammaproteobacteria	Pseudomonadales	Pseudomonadaceae	Pseudomonas
ARBS101	ASV_695	99.689	322	1	0	420	741	1	322	1.94e-168	590	Bacteria	Proteobacteria	Gammaproteobacteria	Pseudomonadales	Pseudomonadaceae	Pseudomonas
ARBS102	ASV_8	100	326	0	0	431	756	1	326	2.54e-172	603	Bacteria	Proteobacteria	Gammaproteobacteria	Pseudomonadales	Pseudomonadaceae	Pseudomonas
ARBS102	ASV_720	100	326	0	0	431	756	1	326	2.54e-172	603	Bacteria	Proteobacteria	Gammaproteobacteria	Pseudomonadales	Pseudomonadaceae	Pseudomonas
ARBS102	ASV_4833	100	326	0	0	431	756	1	326	2.54e-172	603	Bacteria	Proteobacteria	Gammaproteobacteria	Pseudomonadales	Pseudomonadaceae	Pseudomonas
ARBS102	ASV_44	100	326	0	0	431	756	1	326	2.54e-172	603	Bacteria	Proteobacteria	Gammaproteobacteria	Pseudomonadales	Pseudomonadaceae	Pseudomonas
ARBS102	ASV_16356	100	326	0	0	431	756	1	326	2.54e-172	603	Bacteria	Proteobacteria	Gammaproteobacteria	Pseudomonadales	Pseudomonadaceae	Pseudomonas
ARBS102	ASV_138	100	326	0	0	431	756	1	326	2.54e-172	603	Bacteria	Proteobacteria	Gammaproteobacteria	Pseudomonadales	Pseudomonadaceae	Pseudomonas
ARBS102	ASV_1068	100	326	0	0	431	756	1	326	2.54e-172	603	Bacteria	Proteobacteria	Gammaproteobacteria	Pseudomonadales	Pseudomonadaceae	Pseudomonas
ARBS102	ASV_752	99.693	326	1	0	431	756	1	326	1.18e-170	597	Bacteria	Proteobacteria	Gammaproteobacteria	Pseudomonadales	Pseudomonadaceae	Pseudomonas
ARBS102	ASV_638	99.693	326	1	0	431	756	1	326	1.18e-170	597	Bacteria	Proteobacteria	Gammaproteobacteria	Pseudomonadales	Pseudomonadaceae	Pseudomonas
ARBS102	ASV_4724	99.693	326	1	0	431	756	1	326	1.18e-170	597	Bacteria	Proteobacteria	Gammaproteobacteria	Pseudomonadales	Pseudomonadaceae	Pseudomonas
ARBS103	ASV_6	100	374	0	0	450	823	1	374	0	691	Bacteria	Proteobacteria	Gammaproteobacteria	Pseudomonadales	Pseudomonadaceae	Pseudomonas
ARBS103	ASV_2924	100	373	0	0	451	823	2	374	0	689	Bacteria	Proteobacteria	Gammaproteobacteria	Pseudomonadales	Pseudomonadaceae	Pseudomonas
ARBS103	ASV_944	99.733	374	1	0	450	823	1	374	0	686	Bacteria	Proteobacteria	Gammaproteobacteria	Pseudomonadales	Pseudomonadaceae	Pseudomonas
ARBS103	ASV_7721	99.733	374	1	0	450	823	1	374	0	686	Bacteria	Proteobacteria	Gammaproteobacteria	Pseudomonadales	Pseudomonadaceae	Pseudomonas
ARBS103	ASV_57	99.733	374	1	0	450	823	1	374	0	686	Bacteria	Proteobacteria	Gammaproteobacteria	Pseudomonadales	Pseudomonadaceae	Pseudomonas
ARBS103	ASV_5582	99.733	374	1	0	450	823	1	374	0	686	Bacteria	Proteobacteria	Gammaproteobacteria	Pseudomonadales	Pseudomonadaceae	Pseudomonas
ARBS103	ASV_49	99.733	374	1	0	450	823	1	374	0	686	Bacteria	Proteobacteria	Gammaproteobacteria	Pseudomonadales	Pseudomonadaceae	Pseudomonas
ARBS103	ASV_3517	99.733	374	1	0	450	823	1	374	0	686	Bacteria	Proteobacteria	Gammaproteobacteria	Pseudomonadales	Pseudomonadaceae	Pseudomonas
ARBS103	ASV_273	99.733	374	1	0	450	823	1	374	0	686	Bacteria	Proteobacteria	Gammaproteobacteria	Pseudomonadales	Pseudomonadaceae	Pseudomonas
ARBS103	ASV_2122	99.733	374	1	0	450	823	1	374	0	686	Bacteria	Proteobacteria	Gammaproteobacteria	Pseudomonadales	Pseudomonadaceae	Pseudomonas
ARBS104	ASV_49	100	353	0	0	447	799	1	353	0	652	Bacteria	Proteobacteria	Gammaproteobacteria	Pseudomonadales	Pseudomonadaceae	Pseudomonas
ARBS104	ASV_944	99.717	353	1	0	447	799	1	353	0	647	Bacteria	Proteobacteria	Gammaproteobacteria	Pseudomonadales	Pseudomonadaceae	Pseudomonas
ARBS104	ASV_682	99.717	353	1	0	447	799	1	353	0	647	Bacteria	Proteobacteria	Gammaproteobacteria	Pseudomonadales	Pseudomonadaceae	Pseudomonas
ARBS104	ASV_6623	99.717	353	1	0	447	799	1	353	0	647	Bacteria	Proteobacteria	Gammaproteobacteria	Pseudomonadales	Pseudomonadaceae	Pseudomonas
ARBS104	ASV_6	99.717	353	1	0	447	799	1	353	0	647	Bacteria	Proteobacteria	Gammaproteobacteria	Pseudomonadales	Pseudomonadaceae	Pseudomonas
ARBS104	ASV_57	99.717	353	1	0	447	799	1	353	0	647	Bacteria	Proteobacteria	Gammaproteobacteria	Pseudomonadales	Pseudomonadaceae	Pseudomonas
ARBS104	ASV_2924	99.716	352	1	0	448	799	2	353	0	645	Bacteria	Proteobacteria	Gammaproteobacteria	Pseudomonadales	Pseudomonadaceae	Pseudomonas
ARBS104	ASV_7000	99.715	351	1	0	447	797	1	351	0	643	Bacteria	Proteobacteria	Gammaproteobacteria	Pseudomonadales	Pseudomonadaceae	Pseudomonas
ARBS104	ASV_7721	99.433	353	2	0	447	799	1	353	0	641	Bacteria	Proteobacteria	Gammaproteobacteria	Pseudomonadales	Pseudomonadaceae	Pseudomonas
ARBS104	ASV_5582	99.433	353	2	0	447	799	1	353	0	641	Bacteria	Proteobacteria	Gammaproteobacteria	Pseudomonadales	Pseudomonadaceae	Pseudomonas
ARBS205	ASV_6648	100	372	0	0	474	845	1	372	0	688	Bacteria	Bacteroidota	Bacteroidia	Sphingobacteriales	Sphingobacteriaceae	Pedobacter
ARBS205	ASV_9522	99.731	372	1	0	474	845	1	372	0	682	Bacteria	Bacteroidota	Bacteroidia	Sphingobacteriales	Sphingobacteriaceae	Pedobacter
ARBS205	ASV_8082	99.731	372	1	0	474	845	1	372	0	682	Bacteria	Bacteroidota	Bacteroidia	Sphingobacteriales	Sphingobacteriaceae	Pedobacter
ARBS205	ASV_9254	99.462	372	2	0	474	845	1	372	0	676	Bacteria	Bacteroidota	Bacteroidia	Sphingobacteriales	Sphingobacteriaceae	Pedobacter
ARBS205	ASV_10268	99.194	372	3	0	474	845	1	372	0	671	Bacteria	Bacteroidota	Bacteroidia	Sphingobacteriales	Sphingobacteriaceae	Pedobacter
ARBS205	ASV_2018	98.925	372	4	0	474	845	1	372	0	665	Bacteria	Bacteroidota	Bacteroidia	Sphingobacteriales	Sphingobacteriaceae	Pedobacter
ARBS205	ASV_1649	98.925	372	4	0	474	845	1	372	0	665	Bacteria	Bacteroidota	Bacteroidia	Sphingobacteriales	Sphingobacteriaceae	Pedobacter
ARBS205	ASV_6649	98.656	372	5	0	474	845	1	372	0	660	Bacteria	Bacteroidota	Bacteroidia	Sphingobacteriales	Sphingobacteriaceae	Pedobacter
ARBS205	ASV_6269	98.656	372	5	0	474	845	1	372	0	660	Bacteria	Bacteroidota	Bacteroidia	Sphingobacteriales	Sphingobacteriaceae	Pedobacter
ARBS205	ASV_14345	98.656	372	5	0	474	845	1	372	0	660	Bacteria	Bacteroidota	Bacteroidia	Sphingobacteriales	Sphingobacteriaceae	Pedobacter
ARBS302	ASV_6	100	371	0	0	461	831	1	371	0	686	Bacteria	Proteobacteria	Gammaproteobacteria	Pseudomonadales	Pseudomonadaceae	Pseudomonas
ARBS302	ASV_2924	100	370	0	0	462	831	2	371	0	684	Bacteria	Proteobacteria	Gammaproteobacteria	Pseudomonadales	Pseudomonadaceae	Pseudomonas
ARBS302	ASV_944	99.73	371	1	0	461	831	1	371	0	680	Bacteria	Proteobacteria	Gammaproteobacteria	Pseudomonadales	Pseudomonadaceae	Pseudomonas
ARBS302	ASV_7721	99.73	371	1	0	461	831	1	371	0	680	Bacteria	Proteobacteria	Gammaproteobacteria	Pseudomonadales	Pseudomonadaceae	Pseudomonas
ARBS302	ASV_57	99.73	371	1	0	461	831	1	371	0	680	Bacteria	Proteobacteria	Gammaproteobacteria	Pseudomonadales	Pseudomonadaceae	Pseudomonas
ARBS302	ASV_5582	99.73	371	1	0	461	831	1	371	0	680	Bacteria	Proteobacteria	Gammaproteobacteria	Pseudomonadales	Pseudomonadaceae	Pseudomonas
ARBS302	ASV_49	99.73	371	1	0	461	831	1	371	0	680	Bacteria	Proteobacteria	Gammaproteobacteria	Pseudomonadales	Pseudomonadaceae	Pseudomonas
ARBS302	ASV_3517	99.73	371	1	0	461	831	1	371	0	680	Bacteria	Proteobacteria	Gammaproteobacteria	Pseudomonadales	Pseudomonadaceae	Pseudomonas
ARBS302	ASV_273	99.73	371	1	0	461	831	1	371	0	680	Bacteria	Proteobacteria	Gammaproteobacteria	Pseudomonadales	Pseudomonadaceae	Pseudomonas
ARBS302	ASV_2122	99.73	371	1	0	461	831	1	371	0	680	Bacteria	Proteobacteria	Gammaproteobacteria	Pseudomonadales	Pseudomonadaceae	Pseudomonas
ARBS303	ASV_6	100	375	0	0	469	843	1	375	0	693	Bacteria	Proteobacteria	Gammaproteobacteria	Pseudomonadales	Pseudomonadaceae	Pseudomonas
ARBS303	ASV_2924	100	374	0	0	470	843	2	375	0	691	Bacteria	Proteobacteria	Gammaproteobacteria	Pseudomonadales	Pseudomonadaceae	Pseudomonas
ARBS303	ASV_944	99.733	375	1	0	469	843	1	375	0	688	Bacteria	Proteobacteria	Gammaproteobacteria	Pseudomonadales	Pseudomonadaceae	Pseudomonas
ARBS303	ASV_7721	99.733	375	1	0	469	843	1	375	0	688	Bacteria	Proteobacteria	Gammaproteobacteria	Pseudomonadales	Pseudomonadaceae	Pseudomonas
ARBS303	ASV_57	99.733	375	1	0	469	843	1	375	0	688	Bacteria	Proteobacteria	Gammaproteobacteria	Pseudomonadales	Pseudomonadaceae	Pseudomonas
ARBS303	ASV_5582	99.733	375	1	0	469	843	1	375	0	688	Bacteria	Proteobacteria	Gammaproteobacteria	Pseudomonadales	Pseudomonadaceae	Pseudomonas
ARBS303	ASV_49	99.733	375	1	0	469	843	1	375	0	688	Bacteria	Proteobacteria	Gammaproteobacteria	Pseudomonadales	Pseudomonadaceae	Pseudomonas
ARBS303	ASV_3517	99.733	375	1	0	469	843	1	375	0	688	Bacteria	Proteobacteria	Gammaproteobacteria	Pseudomonadales	Pseudomonadaceae	Pseudomonas
ARBS303	ASV_273	99.733	375	1	0	469	843	1	375	0	688	Bacteria	Proteobacteria	Gammaproteobacteria	Pseudomonadales	Pseudomonadaceae	Pseudomonas
ARBS303	ASV_2122	99.733	375	1	0	469	843	1	375	0	688	Bacteria	Proteobacteria	Gammaproteobacteria	Pseudomonadales	Pseudomonadaceae	Pseudomonas
ARBS304	ASV_148	100	344	0	0	449	792	1	344	0	636	Bacteria	Proteobacteria	Gammaproteobacteria	Pseudomonadales	Pseudomonadaceae	Pseudomonas
ARBS304	ASV_7000	99.419	344	2	0	449	792	1	344	5.66e-179	625	Bacteria	Proteobacteria	Gammaproteobacteria	Pseudomonadales	Pseudomonadaceae	Pseudomonas
ARBS304	ASV_682	99.419	344	2	0	449	792	1	344	5.66e-179	625	Bacteria	Proteobacteria	Gammaproteobacteria	Pseudomonadales	Pseudomonadaceae	Pseudomonas
ARBS304	ASV_61	99.419	344	2	0	449	792	1	344	5.66e-179	625	Bacteria	Proteobacteria	Gammaproteobacteria	Pseudomonadales	Pseudomonadaceae	Pseudomonas
ARBS304	ASV_6	99.419	344	2	0	449	792	1	344	5.66e-179	625	Bacteria	Proteobacteria	Gammaproteobacteria	Pseudomonadales	Pseudomonadaceae	Pseudomonas
ARBS304	ASV_2924	99.417	343	2	0	450	792	2	344	2.04e-178	623	Bacteria	Proteobacteria	Gammaproteobacteria	Pseudomonadales	Pseudomonadaceae	Pseudomonas
ARBS304	ASV_944	99.128	344	3	0	449	792	1	344	2.63e-177	619	Bacteria	Proteobacteria	Gammaproteobacteria	Pseudomonadales	Pseudomonadaceae	Pseudomonas
ARBS304	ASV_7721	99.128	344	3	0	449	792	1	344	2.63e-177	619	Bacteria	Proteobacteria	Gammaproteobacteria	Pseudomonadales	Pseudomonadaceae	Pseudomonas
ARBS304	ASV_57	99.128	344	3	0	449	792	1	344	2.63e-177	619	Bacteria	Proteobacteria	Gammaproteobacteria	Pseudomonadales	Pseudomonadaceae	Pseudomonas
ARBS304	ASV_5582	99.128	344	3	0	449	792	1	344	2.63e-177	619	Bacteria	Proteobacteria	Gammaproteobacteria	Pseudomonadales	Pseudomonadaceae	Pseudomonas
GFBN101	ASV_19	100	377	0	0	441	817	1	377	0	697	Bacteria	Proteobacteria	Alphaproteobacteria	Sphingomonadales	Sphingomonadaceae	Sphingomonas
GFBN101	ASV_5040	99.735	377	1	0	441	817	1	377	0	691	Bacteria	Proteobacteria	Alphaproteobacteria	Sphingomonadales	Sphingomonadaceae	Sphingomonas
GFBN101	ASV_4030	99.735	377	1	0	441	817	1	377	0	691	Bacteria	Proteobacteria	Alphaproteobacteria	Sphingomonadales	Sphingomonadaceae	Sphingomonas
GFBN101	ASV_3725	99.735	377	1	0	441	817	1	377	0	691	Bacteria	Proteobacteria	Alphaproteobacteria	Sphingomonadales	Sphingomonadaceae	Sphingomonas
GFBN101	ASV_3053	99.735	377	1	0	441	817	1	377	0	691	Bacteria	Proteobacteria	Alphaproteobacteria	Sphingomonadales	Sphingomonadaceae	Sphingomonas
GFBN101	ASV_2632	99.735	377	1	0	441	817	1	377	0	691	Bacteria	Proteobacteria	Alphaproteobacteria	Sphingomonadales	Sphingomonadaceae	Sphingomonas
GFBN101	ASV_2620	99.735	377	1	0	441	817	1	377	0	691	Bacteria	Proteobacteria	Alphaproteobacteria	Sphingomonadales	Sphingomonadaceae	Sphingomonas
GFBN101	ASV_2196	99.735	377	1	0	441	817	1	377	0	691	Bacteria	Proteobacteria	Alphaproteobacteria	Sphingomonadales	Sphingomonadaceae	Sphingomonas
GFBN101	ASV_171	99.735	377	1	0	441	817	1	377	0	691	Bacteria	Proteobacteria	Alphaproteobacteria	Sphingomonadales	Sphingomonadaceae	Sphingomonas
GFBN101	ASV_12987	99.469	377	2	0	441	817	1	377	0	686	Bacteria	Proteobacteria	Alphaproteobacteria	Sphingomonadales	Sphingomonadaceae	Sphingomonas
GFBN103	ASV_152	100	372	0	0	455	826	1	372	0	688	Bacteria	Bacteroidota	Bacteroidia	Sphingobacteriales	Sphingobacteriaceae	Mucilaginibacter
GFBN103	ASV_5522	99.731	372	1	0	455	826	1	372	0	682	Bacteria	Bacteroidota	Bacteroidia	Sphingobacteriales	Sphingobacteriaceae	Mucilaginibacter
GFBN103	ASV_4356	99.731	372	1	0	455	826	1	372	0	682	Bacteria	Bacteroidota	Bacteroidia	Sphingobacteriales	Sphingobacteriaceae	Mucilaginibacter
GFBN103	ASV_617	99.462	372	2	0	455	826	1	372	0	676	Bacteria	Bacteroidota	Bacteroidia	Sphingobacteriales	Sphingobacteriaceae	Mucilaginibacter
GFBN103	ASV_24001	99.462	372	2	0	455	826	1	372	0	676	Bacteria	Bacteroidota	Bacteroidia	Sphingobacteriales	Sphingobacteriaceae	Mucilaginibacter
GFBN103	ASV_14206	99.462	372	2	0	455	826	1	372	0	676	Bacteria	Bacteroidota	Bacteroidia	Sphingobacteriales	Sphingobacteriaceae	Mucilaginibacter
GFBN103	ASV_8742	99.194	372	3	0	455	826	1	372	0	671	Bacteria	Bacteroidota	Bacteroidia	Sphingobacteriales	Sphingobacteriaceae	Mucilaginibacter
GFBN103	ASV_314	99.194	372	3	0	455	826	1	372	0	671	Bacteria	Bacteroidota	Bacteroidia	Sphingobacteriales	Sphingobacteriaceae	Mucilaginibacter
GFBN103	ASV_3060	99.194	372	3	0	455	826	1	372	0	671	Bacteria	Bacteroidota	Bacteroidia	Sphingobacteriales	Sphingobacteriaceae	Mucilaginibacter
GFBN103	ASV_258	99.194	372	3	0	455	826	1	372	0	671	Bacteria	Bacteroidota	Bacteroidia	Sphingobacteriales	Sphingobacteriaceae	Mucilaginibacter
GFBN105	ASV_6	99.735	377	1	0	454	830	1	377	0	693	Bacteria	Proteobacteria	Gammaproteobacteria	Pseudomonadales	Pseudomonadaceae	Pseudomonas
GFBN105	ASV_2924	99.734	376	1	0	455	830	2	377	0	691	Bacteria	Proteobacteria	Gammaproteobacteria	Pseudomonadales	Pseudomonadaceae	Pseudomonas
GFBN105	ASV_944	99.469	377	2	0	454	830	1	377	0	688	Bacteria	Proteobacteria	Gammaproteobacteria	Pseudomonadales	Pseudomonadaceae	Pseudomonas
GFBN105	ASV_7721	99.469	377	2	0	454	830	1	377	0	688	Bacteria	Proteobacteria	Gammaproteobacteria	Pseudomonadales	Pseudomonadaceae	Pseudomonas
GFBN105	ASV_57	99.469	377	2	0	454	830	1	377	0	688	Bacteria	Proteobacteria	Gammaproteobacteria	Pseudomonadales	Pseudomonadaceae	Pseudomonas
GFBN105	ASV_5582	99.469	377	2	0	454	830	1	377	0	688	Bacteria	Proteobacteria	Gammaproteobacteria	Pseudomonadales	Pseudomonadaceae	Pseudomonas
GFBN105	ASV_49	99.469	377	2	0	454	830	1	377	0	688	Bacteria	Proteobacteria	Gammaproteobacteria	Pseudomonadales	Pseudomonadaceae	Pseudomonas
GFBN105	ASV_3517	99.469	377	2	0	454	830	1	377	0	688	Bacteria	Proteobacteria	Gammaproteobacteria	Pseudomonadales	Pseudomonadaceae	Pseudomonas
GFBN105	ASV_273	99.469	377	2	0	454	830	1	377	0	688	Bacteria	Proteobacteria	Gammaproteobacteria	Pseudomonadales	Pseudomonadaceae	Pseudomonas
GFBN105	ASV_2122	99.469	377	2	0	454	830	1	377	0	688	Bacteria	Proteobacteria	Gammaproteobacteria	Pseudomonadales	Pseudomonadaceae	Pseudomonas
GFBN107	ASV_57	100	377	0	0	450	826	1	377	0	697	Bacteria	Proteobacteria	Gammaproteobacteria	Pseudomonadales	Pseudomonadaceae	Pseudomonas
GFBN107	ASV_944	99.735	377	1	0	450	826	1	377	0	691	Bacteria	Proteobacteria	Gammaproteobacteria	Pseudomonadales	Pseudomonadaceae	Pseudomonas
GFBN107	ASV_6	99.735	377	1	0	450	826	1	377	0	691	Bacteria	Proteobacteria	Gammaproteobacteria	Pseudomonadales	Pseudomonadaceae	Pseudomonas
GFBN107	ASV_49	99.735	377	1	0	450	826	1	377	0	691	Bacteria	Proteobacteria	Gammaproteobacteria	Pseudomonadales	Pseudomonadaceae	Pseudomonas
GFBN107	ASV_4870	99.735	377	1	0	450	826	1	377	0	691	Bacteria	Proteobacteria	Gammaproteobacteria	Pseudomonadales	Pseudomonadaceae	Pseudomonas
GFBN107	ASV_102	99.735	377	1	0	450	826	1	377	0	691	Bacteria	Proteobacteria	Gammaproteobacteria	Pseudomonadales	Pseudomonadaceae	Pseudomonas
GFBN107	ASV_2924	99.734	376	1	0	451	826	2	377	0	689	Bacteria	Proteobacteria	Gammaproteobacteria	Pseudomonadales	Pseudomonadaceae	Pseudomonas
GFBN107	ASV_7721	99.469	377	2	0	450	826	1	377	0	686	Bacteria	Proteobacteria	Gammaproteobacteria	Pseudomonadales	Pseudomonadaceae	Pseudomonas
GFBN107	ASV_7	99.469	377	2	0	450	826	1	377	0	686	Bacteria	Proteobacteria	Gammaproteobacteria	Pseudomonadales	Pseudomonadaceae	Pseudomonas
GFBN107	ASV_6623	99.469	377	2	0	450	826	1	377	0	686	Bacteria	Proteobacteria	Gammaproteobacteria	Pseudomonadales	Pseudomonadaceae	Pseudomonas
GFBN201	ASV_79	99.729	369	0	1	450	817	1	369	0	675	Bacteria	Proteobacteria	Gammaproteobacteria	Burkholderiales	Oxalobacteraceae	Janthinobacterium
GFBN201	ASV_54	99.458	369	1	1	450	817	1	369	0	669	Bacteria	Proteobacteria	Gammaproteobacteria	Burkholderiales	Oxalobacteraceae
GFBN201	ASV_395	99.458	369	1	1	450	817	1	369	0	669	Bacteria	Proteobacteria	Gammaproteobacteria	Burkholderiales	Oxalobacteraceae	Janthinobacterium
GFBN201	ASV_3860	99.458	369	1	1	450	817	1	369	0	669	Bacteria	Proteobacteria	Gammaproteobacteria	Burkholderiales	Oxalobacteraceae	Janthinobacterium
GFBN201	ASV_306	99.458	369	1	1	450	817	1	369	0	669	Bacteria	Proteobacteria	Gammaproteobacteria	Burkholderiales	Oxalobacteraceae	Janthinobacterium
GFBN201	ASV_28	99.458	369	1	1	450	817	1	369	0	669	Bacteria	Proteobacteria	Gammaproteobacteria	Burkholderiales	Oxalobacteraceae	Janthinobacterium
GFBN201	ASV_27	99.458	369	1	1	450	817	1	369	0	669	Bacteria	Proteobacteria	Gammaproteobacteria	Burkholderiales	Oxalobacteraceae	Janthinobacterium
GFBN201	ASV_1811	99.458	369	1	1	450	817	1	369	0	669	Bacteria	Proteobacteria	Gammaproteobacteria	Burkholderiales	Oxalobacteraceae	Janthinobacterium
GFBN201	ASV_162	99.458	369	1	1	450	817	1	369	0	669	Bacteria	Proteobacteria	Gammaproteobacteria	Burkholderiales	Oxalobacteraceae
GFBN201	ASV_1576	99.458	369	1	1	450	817	1	369	0	669	Bacteria	Proteobacteria	Gammaproteobacteria	Burkholderiales	Oxalobacteraceae	Janthinobacterium
GFBN204	ASV_309	100	375	0	0	455	829	1	375	0	693	Bacteria	Proteobacteria	Gammaproteobacteria	Burkholderiales	Comamonadaceae	Variovorax
GFBN204	ASV_518	99.733	375	1	0	455	829	1	375	0	688	Bacteria	Proteobacteria	Gammaproteobacteria	Burkholderiales	Comamonadaceae	Variovorax
GFBN204	ASV_3978	99.733	375	1	0	455	829	1	375	0	688	Bacteria	Proteobacteria	Gammaproteobacteria	Burkholderiales	Comamonadaceae
GFBN204	ASV_1820	99.733	375	1	0	455	829	1	375	0	688	Bacteria	Proteobacteria	Gammaproteobacteria	Burkholderiales	Comamonadaceae	Variovorax
GFBN204	ASV_121	99.733	375	1	0	455	829	1	375	0	688	Bacteria	Proteobacteria	Gammaproteobacteria	Burkholderiales	Comamonadaceae	Variovorax
GFBN204	ASV_7138	99.467	375	2	0	455	829	1	375	0	682	Bacteria	Proteobacteria	Gammaproteobacteria	Burkholderiales	Comamonadaceae	Variovorax
GFBN204	ASV_6321	99.467	375	2	0	455	829	1	375	0	682	Bacteria	Proteobacteria	Gammaproteobacteria	Burkholderiales	Comamonadaceae	Variovorax
GFBN204	ASV_5425	99.467	375	2	0	455	829	1	375	0	682	Bacteria	Proteobacteria	Gammaproteobacteria	Burkholderiales	Comamonadaceae
GFBN204	ASV_2797	99.467	375	2	0	455	829	1	375	0	682	Bacteria	Proteobacteria	Gammaproteobacteria	Burkholderiales	Comamonadaceae
GFBN204	ASV_2741	99.467	375	2	0	455	829	1	375	0	682	Bacteria	Proteobacteria	Gammaproteobacteria	Burkholderiales	Comamonadaceae	Variovorax
GFBN205	ASV_171	100	377	0	0	445	821	1	377	0	697	Bacteria	Proteobacteria	Alphaproteobacteria	Sphingomonadales	Sphingomonadaceae	Sphingomonas
GFBN205	ASV_19	99.735	377	1	0	445	821	1	377	0	691	Bacteria	Proteobacteria	Alphaproteobacteria	Sphingomonadales	Sphingomonadaceae	Sphingomonas
GFBN205	ASV_12987	99.735	377	1	0	445	821	1	377	0	691	Bacteria	Proteobacteria	Alphaproteobacteria	Sphingomonadales	Sphingomonadaceae	Sphingomonas
GFBN205	ASV_11343	99.735	377	1	0	445	821	1	377	0	691	Bacteria	Proteobacteria	Alphaproteobacteria	Sphingomonadales	Sphingomonadaceae	Sphingomonas
GFBN205	ASV_5040	99.469	377	2	0	445	821	1	377	0	686	Bacteria	Proteobacteria	Alphaproteobacteria	Sphingomonadales	Sphingomonadaceae	Sphingomonas
GFBN205	ASV_4030	99.469	377	2	0	445	821	1	377	0	686	Bacteria	Proteobacteria	Alphaproteobacteria	Sphingomonadales	Sphingomonadaceae	Sphingomonas
GFBN205	ASV_3725	99.469	377	2	0	445	821	1	377	0	686	Bacteria	Proteobacteria	Alphaproteobacteria	Sphingomonadales	Sphingomonadaceae	Sphingomonas
GFBN205	ASV_3053	99.469	377	2	0	445	821	1	377	0	686	Bacteria	Proteobacteria	Alphaproteobacteria	Sphingomonadales	Sphingomonadaceae	Sphingomonas
GFBN205	ASV_2632	99.469	377	2	0	445	821	1	377	0	686	Bacteria	Proteobacteria	Alphaproteobacteria	Sphingomonadales	Sphingomonadaceae	Sphingomonas
GFBN205	ASV_2620	99.469	377	2	0	445	821	1	377	0	686	Bacteria	Proteobacteria	Alphaproteobacteria	Sphingomonadales	Sphingomonadaceae	Sphingomonas
GFBN206	ASV_292	100	347	0	0	418	764	1	347	0	641	Bacteria	Proteobacteria	Gammaproteobacteria	Enterobacterales	Erwiniaceae	Pantoea
GFBN206	ASV_1030	99.135	347	3	0	418	764	1	347	5.48e-179	625	Bacteria	Proteobacteria	Gammaproteobacteria	Enterobacterales	Erwiniaceae
GFBN206	ASV_8349	98.847	347	4	0	418	764	1	347	2.55e-177	619	Bacteria	Proteobacteria	Gammaproteobacteria	Enterobacterales	Erwiniaceae
GFBN206	ASV_460	98.847	347	4	0	418	764	1	347	2.55e-177	619	Bacteria	Proteobacteria	Gammaproteobacteria	Enterobacterales	Erwiniaceae
GFBN206	ASV_408	98.847	347	4	0	418	764	1	347	2.55e-177	619	Bacteria	Proteobacteria	Gammaproteobacteria	Enterobacterales	Erwiniaceae
GFBN206	ASV_2601	98.847	347	4	0	418	764	1	347	2.55e-177	619	Bacteria	Proteobacteria	Gammaproteobacteria	Enterobacterales	Erwiniaceae
GFBN206	ASV_12078	98.847	347	4	0	418	764	1	347	2.55e-177	619	Bacteria	Proteobacteria	Gammaproteobacteria	Enterobacterales	Enterobacteriaceae
GFBN206	ASV_1251	98.534	341	5	0	418	758	1	341	2.57e-172	603	Bacteria	Proteobacteria	Gammaproteobacteria	Enterobacterales
GFBN206	ASV_1069	97.989	348	5	2	418	764	1	347	2.57e-172	603	Bacteria	Proteobacteria	Gammaproteobacteria	Enterobacterales	Erwiniaceae	Pantoea
GFBN206	ASV_20346	99.104	335	2	1	418	751	1	335	9.23e-172	601	Bacteria	Proteobacteria	Gammaproteobacteria	Enterobacterales	Erwiniaceae	Pantoea
GFBN303	ASV_4872	100	377	0	0	463	839	1	377	0	697	Bacteria	Actinobacteriota	Actinobacteria	Micrococcales	Microbacteriaceae	Curtobacterium
GFBN303	ASV_1857	99.735	377	1	0	463	839	1	377	0	691	Bacteria	Actinobacteriota	Actinobacteria	Micrococcales	Microbacteriaceae	Curtobacterium
GFBN303	ASV_536	99.469	377	2	0	463	839	1	377	0	686	Bacteria	Actinobacteriota	Actinobacteria	Micrococcales	Microbacteriaceae	Curtobacterium
GFBN303	ASV_8553	99.204	377	3	0	463	839	1	377	0	680	Bacteria	Actinobacteriota	Actinobacteria	Micrococcales	Microbacteriaceae	Curtobacterium
GFBN303	ASV_6361	99.204	377	3	0	463	839	1	377	0	680	Bacteria	Actinobacteriota	Actinobacteria	Micrococcales	Microbacteriaceae	Curtobacterium
GFBN303	ASV_11126	98.674	377	5	0	463	839	1	377	0	669	Bacteria	Actinobacteriota	Actinobacteria	Micrococcales	Microbacteriaceae	Curtobacterium
GFBN303	ASV_9230	97.098	379	7	4	463	839	1	377	0	636	Bacteria	Actinobacteriota	Actinobacteria	Micrococcales	Microbacteriaceae
GFBN303	ASV_13263	96.021	377	14	1	463	839	1	376	4.96e-175	612	Bacteria	Actinobacteriota	Actinobacteria	Micrococcales
GFBN303	ASV_16866	96.721	366	12	0	463	828	1	366	1.78e-174	610	Bacteria	Actinobacteriota	Actinobacteria	Micrococcales	Microbacteriaceae
GFBN303	ASV_8033	95.491	377	16	1	463	839	1	376	1.07e-171	601	Bacteria	Actinobacteriota	Actinobacteria	Micrococcales	Microbacteriaceae
GFBN104	ASV_73	100	306	0	0	381	686	1	306	3.01e-161	566	Bacteria	Proteobacteria	Gammaproteobacteria	Pseudomonadales	Pseudomonadaceae	Pseudomonas
GFBN104	ASV_4126	100	306	0	0	381	686	1	306	3.01e-161	566	Bacteria	Proteobacteria	Gammaproteobacteria	Pseudomonadales	Pseudomonadaceae	Pseudomonas
GFBN104	ASV_41	100	306	0	0	381	686	1	306	3.01e-161	566	Bacteria	Proteobacteria	Gammaproteobacteria	Pseudomonadales	Pseudomonadaceae	Pseudomonas
GFBN104	ASV_31	100	306	0	0	381	686	1	306	3.01e-161	566	Bacteria	Proteobacteria	Gammaproteobacteria	Pseudomonadales	Pseudomonadaceae	Pseudomonas
GFBN104	ASV_302	100	306	0	0	381	686	1	306	3.01e-161	566	Bacteria	Proteobacteria	Gammaproteobacteria	Pseudomonadales	Pseudomonadaceae	Pseudomonas
GFBN104	ASV_21	100	306	0	0	381	686	1	306	3.01e-161	566	Bacteria	Proteobacteria	Gammaproteobacteria	Pseudomonadales	Pseudomonadaceae	Pseudomonas
GFBN104	ASV_11777	100	306	0	0	381	686	1	306	3.01e-161	566	Bacteria	Proteobacteria	Gammaproteobacteria	Pseudomonadales	Pseudomonadaceae	Pseudomonas
GFBN104	ASV_8978	99.673	306	1	0	381	686	1	306	1.4e-159	560	Bacteria	Proteobacteria	Gammaproteobacteria	Pseudomonadales	Pseudomonadaceae	Pseudomonas
GFBN104	ASV_830	99.673	306	1	0	381	686	1	306	1.4e-159	560	Bacteria	Proteobacteria	Gammaproteobacteria	Pseudomonadales	Pseudomonadaceae	Pseudomonas
GFBN104	ASV_8000	99.673	306	1	0	381	686	1	306	1.4e-159	560	Bacteria	Proteobacteria	Gammaproteobacteria	Pseudomonadales	Pseudomonadaceae	Pseudomonas
GFBN307	ASV_7717	100	331	0	0	380	710	1	331	3.95e-175	612	Bacteria	Actinobacteriota	Actinobacteria	Micrococcales	Micrococcaceae	Pseudarthrobacter
GFBN307	ASV_6671	100	331	0	0	380	710	1	331	3.95e-175	612	Bacteria	Actinobacteriota	Actinobacteria	Micrococcales	Micrococcaceae
GFBN307	ASV_5064	100	331	0	0	380	710	1	331	3.95e-175	612	Bacteria	Actinobacteriota	Actinobacteria	Micrococcales	Micrococcaceae
GFBN307	ASV_18617	100	331	0	0	380	710	1	331	3.95e-175	612	Bacteria	Actinobacteriota	Actinobacteria	Micrococcales	Micrococcaceae
GFBN307	ASV_7173	99.698	331	1	0	380	710	1	331	1.84e-173	606	Bacteria	Actinobacteriota	Actinobacteria	Micrococcales	Micrococcaceae
GFBN307	ASV_990	99.396	331	2	0	380	710	1	331	8.55e-172	601	Bacteria	Actinobacteriota	Actinobacteria	Micrococcales	Micrococcaceae
GFBN307	ASV_9333	99.396	331	2	0	380	710	1	331	8.55e-172	601	Bacteria	Actinobacteriota	Actinobacteria	Micrococcales	Micrococcaceae
GFBN307	ASV_6445	99.396	331	2	0	380	710	1	331	8.55e-172	601	Bacteria	Actinobacteriota	Actinobacteria	Micrococcales	Micrococcaceae	Paenarthrobacter
GFBN307	ASV_3636	99.396	331	2	0	380	710	1	331	8.55e-172	601	Bacteria	Actinobacteriota	Actinobacteria	Micrococcales	Micrococcaceae
GFBN307	ASV_11892	99.396	331	2	0	380	710	1	331	8.55e-172	601	Bacteria	Actinobacteriota	Actinobacteria	Micrococcales	Micrococcaceae
GFBS102	ASV_135	100	376	0	0	444	819	1	376	0	695	Bacteria	Actinobacteriota	Actinobacteria	Micrococcales	Microbacteriaceae	Frondihabitans
GFBS102	ASV_8033	99.734	376	1	0	444	819	1	376	0	689	Bacteria	Actinobacteriota	Actinobacteria	Micrococcales	Microbacteriaceae
GFBS102	ASV_6788	99.734	376	1	0	444	819	1	376	0	689	Bacteria	Actinobacteriota	Actinobacteria	Micrococcales	Microbacteriaceae	Frondihabitans
GFBS102	ASV_5650	99.734	376	1	0	444	819	1	376	0	689	Bacteria	Actinobacteriota	Actinobacteria	Micrococcales	Microbacteriaceae	Frondihabitans
GFBS102	ASV_5573	99.734	376	1	0	444	819	1	376	0	689	Bacteria	Actinobacteriota	Actinobacteria	Micrococcales	Microbacteriaceae	Frondihabitans
GFBS102	ASV_2525	99.202	376	3	0	444	819	1	376	0	678	Bacteria	Actinobacteriota	Actinobacteria	Micrococcales	Microbacteriaceae	Frigoribacterium
GFBS102	ASV_4867	98.936	376	4	0	444	819	1	376	0	673	Bacteria	Actinobacteriota	Actinobacteria	Micrococcales	Microbacteriaceae
GFBS102	ASV_4112	98.936	376	4	0	444	819	1	376	0	673	Bacteria	Actinobacteriota	Actinobacteria	Micrococcales	Microbacteriaceae	Frigoribacterium
GFBS102	ASV_8416	98.674	377	3	2	444	819	1	376	0	667	Bacteria	Actinobacteriota	Actinobacteria	Micrococcales	Microbacteriaceae
GFBS102	ASV_4578	98.67	376	5	0	444	819	1	376	0	667	Bacteria	Actinobacteriota	Actinobacteria	Micrococcales	Microbacteriaceae	Frigoribacterium
GFBS103	ASV_135	100	376	0	0	502	877	1	376	0	695	Bacteria	Actinobacteriota	Actinobacteria	Micrococcales	Microbacteriaceae	Frondihabitans
GFBS103	ASV_8033	99.734	376	1	0	502	877	1	376	0	689	Bacteria	Actinobacteriota	Actinobacteria	Micrococcales	Microbacteriaceae
GFBS103	ASV_6788	99.734	376	1	0	502	877	1	376	0	689	Bacteria	Actinobacteriota	Actinobacteria	Micrococcales	Microbacteriaceae	Frondihabitans
GFBS103	ASV_5650	99.734	376	1	0	502	877	1	376	0	689	Bacteria	Actinobacteriota	Actinobacteria	Micrococcales	Microbacteriaceae	Frondihabitans
GFBS103	ASV_5573	99.734	376	1	0	502	877	1	376	0	689	Bacteria	Actinobacteriota	Actinobacteria	Micrococcales	Microbacteriaceae	Frondihabitans
GFBS103	ASV_2525	99.202	376	3	0	502	877	1	376	0	678	Bacteria	Actinobacteriota	Actinobacteria	Micrococcales	Microbacteriaceae	Frigoribacterium
GFBS103	ASV_4867	98.936	376	4	0	502	877	1	376	0	673	Bacteria	Actinobacteriota	Actinobacteria	Micrococcales	Microbacteriaceae
GFBS103	ASV_4112	98.936	376	4	0	502	877	1	376	0	673	Bacteria	Actinobacteriota	Actinobacteria	Micrococcales	Microbacteriaceae	Frigoribacterium
GFBS103	ASV_8416	98.674	377	3	2	502	877	1	376	0	667	Bacteria	Actinobacteriota	Actinobacteria	Micrococcales	Microbacteriaceae
GFBS103	ASV_4578	98.67	376	5	0	502	877	1	376	0	667	Bacteria	Actinobacteriota	Actinobacteria	Micrococcales	Microbacteriaceae	Frigoribacterium
GFBS201	ASV_57	99.735	377	1	0	469	845	1	377	0	691	Bacteria	Proteobacteria	Gammaproteobacteria	Pseudomonadales	Pseudomonadaceae	Pseudomonas
GFBS201	ASV_944	99.469	377	2	0	469	845	1	377	0	686	Bacteria	Proteobacteria	Gammaproteobacteria	Pseudomonadales	Pseudomonadaceae	Pseudomonas
GFBS201	ASV_8	99.469	377	2	0	469	845	1	377	0	686	Bacteria	Proteobacteria	Gammaproteobacteria	Pseudomonadales	Pseudomonadaceae	Pseudomonas
GFBS201	ASV_638	99.469	377	2	0	469	845	1	377	0	686	Bacteria	Proteobacteria	Gammaproteobacteria	Pseudomonadales	Pseudomonadaceae	Pseudomonas
GFBS201	ASV_6	99.469	377	2	0	469	845	1	377	0	686	Bacteria	Proteobacteria	Gammaproteobacteria	Pseudomonadales	Pseudomonadaceae	Pseudomonas
GFBS201	ASV_49	99.469	377	2	0	469	845	1	377	0	686	Bacteria	Proteobacteria	Gammaproteobacteria	Pseudomonadales	Pseudomonadaceae	Pseudomonas
GFBS201	ASV_4870	99.469	377	2	0	469	845	1	377	0	686	Bacteria	Proteobacteria	Gammaproteobacteria	Pseudomonadales	Pseudomonadaceae	Pseudomonas
GFBS201	ASV_44	99.469	377	2	0	469	845	1	377	0	686	Bacteria	Proteobacteria	Gammaproteobacteria	Pseudomonadales	Pseudomonadaceae	Pseudomonas
GFBS201	ASV_4302	99.469	377	2	0	469	845	1	377	0	686	Bacteria	Proteobacteria	Gammaproteobacteria	Pseudomonadales	Pseudomonadaceae	Pseudomonas
GFBS201	ASV_2728	99.469	377	2	0	469	845	1	377	0	686	Bacteria	Proteobacteria	Gammaproteobacteria	Pseudomonadales	Pseudomonadaceae	Pseudomonas
GFBS202	ASV_209	100	377	0	0	394	770	1	377	0	697	Bacteria	Proteobacteria	Gammaproteobacteria	Pseudomonadales	Pseudomonadaceae	Pseudomonas
GFBS202	ASV_880	99.735	377	1	0	394	770	1	377	0	691	Bacteria	Proteobacteria	Gammaproteobacteria	Pseudomonadales	Pseudomonadaceae	Pseudomonas
GFBS202	ASV_4892	99.735	377	1	0	394	770	1	377	0	691	Bacteria	Proteobacteria	Gammaproteobacteria	Pseudomonadales	Pseudomonadaceae	Pseudomonas
GFBS202	ASV_106	99.735	377	1	0	394	770	1	377	0	691	Bacteria	Proteobacteria	Gammaproteobacteria	Pseudomonadales	Pseudomonadaceae	Pseudomonas
GFBS202	ASV_9657	99.469	377	2	0	394	770	1	377	0	686	Bacteria	Proteobacteria	Gammaproteobacteria	Pseudomonadales	Pseudomonadaceae	Pseudomonas
GFBS202	ASV_785	99.469	377	2	0	394	770	1	377	0	686	Bacteria	Proteobacteria	Gammaproteobacteria	Pseudomonadales	Pseudomonadaceae	Pseudomonas
GFBS202	ASV_41	99.469	377	2	0	394	770	1	377	0	686	Bacteria	Proteobacteria	Gammaproteobacteria	Pseudomonadales	Pseudomonadaceae	Pseudomonas
GFBS202	ASV_3479	99.469	377	2	0	394	770	1	377	0	686	Bacteria	Proteobacteria	Gammaproteobacteria	Pseudomonadales	Pseudomonadaceae	Pseudomonas
GFBS202	ASV_7957	99.204	377	3	0	394	770	1	377	0	680	Bacteria	Proteobacteria	Gammaproteobacteria	Pseudomonadales	Pseudomonadaceae	Pseudomonas
GFBS202	ASV_4126	99.204	377	3	0	394	770	1	377	0	680	Bacteria	Proteobacteria	Gammaproteobacteria	Pseudomonadales	Pseudomonadaceae	Pseudomonas
GFBS204	ASV_1447	100	376	0	0	479	854	1	376	0	695	Bacteria	Proteobacteria	Gammaproteobacteria	Enterobacterales
GFBS204	ASV_1084	99.468	376	2	0	479	854	1	376	0	684	Bacteria	Proteobacteria	Gammaproteobacteria	Enterobacterales
GFBS204	ASV_286	98.674	377	4	1	479	854	1	377	0	667	Bacteria	Proteobacteria	Gammaproteobacteria	Enterobacterales
GFBS204	ASV_92	98.408	377	5	1	479	854	1	377	0	662	Bacteria	Proteobacteria	Gammaproteobacteria	Enterobacterales
GFBS204	ASV_2028	98.66	373	5	0	479	851	1	373	0	662	Bacteria	Proteobacteria	Gammaproteobacteria	Enterobacterales
GFBS204	ASV_4191	98.143	377	6	1	479	854	1	377	0	656	Bacteria	Proteobacteria	Gammaproteobacteria	Enterobacterales	Yersiniaceae	Serratia
GFBS204	ASV_2622	98.143	377	5	2	479	854	1	376	0	656	Bacteria	Proteobacteria	Gammaproteobacteria	Enterobacterales	Enterobacteriaceae	Plesiomonas
GFBS204	ASV_2255	98.143	377	6	1	479	854	1	377	0	656	Bacteria	Proteobacteria	Gammaproteobacteria	Enterobacterales
GFBS204	ASV_17532	98.143	377	5	2	479	854	1	376	0	656	Bacteria	Proteobacteria	Gammaproteobacteria	Enterobacterales
GFBS204	ASV_7355	98.133	375	3	4	479	851	1	373	0	651	Bacteria	Proteobacteria	Gammaproteobacteria	Enterobacterales
GFBS205	ASV_7424	100	371	0	0	484	854	1	371	0	686	Bacteria	Proteobacteria	Gammaproteobacteria	Burkholderiales	Oxalobacteraceae	Duganella
GFBS205	ASV_543	99.73	371	1	0	484	854	1	371	0	680	Bacteria	Proteobacteria	Gammaproteobacteria	Burkholderiales	Oxalobacteraceae	Duganella
GFBS205	ASV_1285	99.73	371	1	0	484	854	1	371	0	680	Bacteria	Proteobacteria	Gammaproteobacteria	Burkholderiales	Oxalobacteraceae	Duganella
GFBS205	ASV_934	99.461	371	2	0	484	854	1	371	0	675	Bacteria	Proteobacteria	Gammaproteobacteria	Burkholderiales	Oxalobacteraceae	Duganella
GFBS205	ASV_9002	99.461	371	2	0	484	854	1	371	0	675	Bacteria	Proteobacteria	Gammaproteobacteria	Burkholderiales	Oxalobacteraceae	Duganella
GFBS205	ASV_727	99.461	371	2	0	484	854	1	371	0	675	Bacteria	Proteobacteria	Gammaproteobacteria	Burkholderiales	Oxalobacteraceae	Duganella
GFBS205	ASV_6689	99.461	371	2	0	484	854	1	371	0	675	Bacteria	Proteobacteria	Gammaproteobacteria	Burkholderiales	Oxalobacteraceae	Duganella
GFBS205	ASV_5025	99.461	371	2	0	484	854	1	371	0	675	Bacteria	Proteobacteria	Gammaproteobacteria	Burkholderiales	Oxalobacteraceae	Duganella
GFBS205	ASV_4732	99.461	371	2	0	484	854	1	371	0	675	Bacteria	Proteobacteria	Gammaproteobacteria	Burkholderiales	Oxalobacteraceae	Duganella
GFBS205	ASV_3657	99.461	371	2	0	484	854	1	371	0	675	Bacteria	Proteobacteria	Gammaproteobacteria	Burkholderiales	Oxalobacteraceae	Duganella
GFBS302	ASV_31	100	377	0	0	496	872	1	377	0	697	Bacteria	Proteobacteria	Gammaproteobacteria	Pseudomonadales	Pseudomonadaceae	Pseudomonas
GFBS302	ASV_8978	99.735	377	1	0	496	872	1	377	0	691	Bacteria	Proteobacteria	Gammaproteobacteria	Pseudomonadales	Pseudomonadaceae	Pseudomonas
GFBS302	ASV_73	99.735	377	1	0	496	872	1	377	0	691	Bacteria	Proteobacteria	Gammaproteobacteria	Pseudomonadales	Pseudomonadaceae	Pseudomonas
GFBS302	ASV_6045	99.735	377	1	0	496	872	1	377	0	691	Bacteria	Proteobacteria	Gammaproteobacteria	Pseudomonadales	Pseudomonadaceae	Pseudomonas
GFBS302	ASV_5200	99.735	377	1	0	496	872	1	377	0	691	Bacteria	Proteobacteria	Gammaproteobacteria	Pseudomonadales	Pseudomonadaceae	Pseudomonas
GFBS302	ASV_5073	99.735	377	1	0	496	872	1	377	0	691	Bacteria	Proteobacteria	Gammaproteobacteria	Pseudomonadales	Pseudomonadaceae	Pseudomonas
GFBS302	ASV_4606	99.735	377	1	0	496	872	1	377	0	691	Bacteria	Proteobacteria	Gammaproteobacteria	Pseudomonadales	Pseudomonadaceae	Pseudomonas
GFBS302	ASV_41	99.735	377	1	0	496	872	1	377	0	691	Bacteria	Proteobacteria	Gammaproteobacteria	Pseudomonadales	Pseudomonadaceae	Pseudomonas
GFBS302	ASV_21	99.735	377	1	0	496	872	1	377	0	691	Bacteria	Proteobacteria	Gammaproteobacteria	Pseudomonadales	Pseudomonadaceae	Pseudomonas
GFBS302	ASV_205	99.735	377	1	0	496	872	1	377	0	691	Bacteria	Proteobacteria	Gammaproteobacteria	Pseudomonadales	Pseudomonadaceae	Pseudomonas
GFBS303	ASV_17	100	377	0	0	476	852	1	377	0	697	Bacteria	Proteobacteria	Gammaproteobacteria	Enterobacterales	Erwiniaceae	Erwinia
GFBS303	ASV_8838	99.735	377	1	0	476	852	1	377	0	691	Bacteria	Proteobacteria	Gammaproteobacteria	Enterobacterales	Erwiniaceae	Erwinia
GFBS303	ASV_8837	99.735	377	1	0	476	852	1	377	0	691	Bacteria	Proteobacteria	Gammaproteobacteria	Enterobacterales	Erwiniaceae	Erwinia
GFBS303	ASV_7872	99.735	377	1	0	476	852	1	377	0	691	Bacteria	Proteobacteria	Gammaproteobacteria	Enterobacterales	Erwiniaceae	Erwinia
GFBS303	ASV_6579	99.735	377	1	0	476	852	1	377	0	691	Bacteria	Proteobacteria	Gammaproteobacteria	Enterobacterales
GFBS303	ASV_6268	99.735	377	1	0	476	852	1	377	0	691	Bacteria	Proteobacteria	Gammaproteobacteria	Enterobacterales	Erwiniaceae	Erwinia
GFBS303	ASV_5918	99.735	377	1	0	476	852	1	377	0	691	Bacteria	Proteobacteria	Gammaproteobacteria	Enterobacterales	Erwiniaceae
GFBS303	ASV_5855	99.735	377	1	0	476	852	1	377	0	691	Bacteria	Proteobacteria	Gammaproteobacteria	Enterobacterales	Erwiniaceae	Erwinia
GFBS303	ASV_5250	99.735	377	1	0	476	852	1	377	0	691	Bacteria	Proteobacteria	Gammaproteobacteria	Enterobacterales	Erwiniaceae	Erwinia
GFBS303	ASV_3755	99.735	377	1	0	476	852	1	377	0	691	Bacteria	Proteobacteria	Gammaproteobacteria	Enterobacterales	Erwiniaceae	Erwinia
GFBS304	ASV_7	100	377	0	0	470	846	1	377	0	697	Bacteria	Proteobacteria	Gammaproteobacteria	Pseudomonadales	Pseudomonadaceae	Pseudomonas
GFBS304	ASV_50	99.735	377	1	0	470	846	1	377	0	691	Bacteria	Proteobacteria	Gammaproteobacteria	Pseudomonadales	Pseudomonadaceae	Pseudomonas
GFBS304	ASV_5	99.735	377	1	0	470	846	1	377	0	691	Bacteria	Proteobacteria	Gammaproteobacteria	Pseudomonadales	Pseudomonadaceae	Pseudomonas
GFBS304	ASV_4475	99.735	377	1	0	470	846	1	377	0	691	Bacteria	Proteobacteria	Gammaproteobacteria	Pseudomonadales	Pseudomonadaceae	Pseudomonas
GFBS304	ASV_2456	99.735	377	1	0	470	846	1	377	0	691	Bacteria	Proteobacteria	Gammaproteobacteria	Pseudomonadales	Pseudomonadaceae	Pseudomonas
GFBS304	ASV_2372	99.735	377	1	0	470	846	1	377	0	691	Bacteria	Proteobacteria	Gammaproteobacteria	Pseudomonadales	Pseudomonadaceae	Pseudomonas
GFBS304	ASV_22	99.735	377	1	0	470	846	1	377	0	691	Bacteria	Proteobacteria	Gammaproteobacteria	Pseudomonadales	Pseudomonadaceae	Pseudomonas
GFBS304	ASV_15663	99.735	377	1	0	470	846	1	377	0	691	Bacteria	Proteobacteria	Gammaproteobacteria	Pseudomonadales	Pseudomonadaceae	Pseudomonas
GFBS304	ASV_1273	99.735	377	1	0	470	846	1	377	0	691	Bacteria	Proteobacteria	Gammaproteobacteria	Pseudomonadales	Pseudomonadaceae	Pseudomonas
GFBS304	ASV_114	99.735	377	1	0	470	846	1	377	0	691	Bacteria	Proteobacteria	Gammaproteobacteria	Pseudomonadales	Pseudomonadaceae	Pseudomonas
GFBS305	ASV_47	100	371	0	0	482	852	1	371	0	686	Bacteria	Proteobacteria	Gammaproteobacteria	Burkholderiales	Oxalobacteraceae
GFBS305	ASV_8325	99.73	371	1	0	482	852	1	371	0	680	Bacteria	Proteobacteria	Gammaproteobacteria	Burkholderiales	Oxalobacteraceae
GFBS305	ASV_7729	99.73	371	1	0	482	852	1	371	0	680	Bacteria	Proteobacteria	Gammaproteobacteria	Burkholderiales	Oxalobacteraceae
GFBS305	ASV_7580	99.73	371	1	0	482	852	1	371	0	680	Bacteria	Proteobacteria	Gammaproteobacteria	Burkholderiales	Oxalobacteraceae
GFBS305	ASV_7514	99.73	371	1	0	482	852	1	371	0	680	Bacteria	Proteobacteria	Gammaproteobacteria	Burkholderiales	Oxalobacteraceae
GFBS305	ASV_6163	99.73	371	1	0	482	852	1	371	0	680	Bacteria	Proteobacteria	Gammaproteobacteria	Burkholderiales	Oxalobacteraceae
GFBS305	ASV_6000	99.73	371	1	0	482	852	1	371	0	680	Bacteria	Proteobacteria	Gammaproteobacteria	Burkholderiales	Oxalobacteraceae
GFBS305	ASV_5797	99.73	371	1	0	482	852	1	371	0	680	Bacteria	Proteobacteria	Gammaproteobacteria	Burkholderiales	Oxalobacteraceae	Massilia
GFBS305	ASV_559	99.73	371	1	0	482	852	1	371	0	680	Bacteria	Proteobacteria	Gammaproteobacteria	Burkholderiales	Oxalobacteraceae
GFBS305	ASV_4857	99.73	371	1	0	482	852	1	371	0	680	Bacteria	Proteobacteria	Gammaproteobacteria	Burkholderiales	Oxalobacteraceae	Massilia
GFBS306	ASV_401	100	369	0	0	494	862	1	369	0	682	Bacteria	Bacteroidota	Bacteroidia	Flavobacteriales	Flavobacteriaceae	Flavobacterium
GFBS306	ASV_7340	99.729	369	1	0	494	862	1	369	0	676	Bacteria	Bacteroidota	Bacteroidia	Flavobacteriales	Flavobacteriaceae	Flavobacterium
GFBS306	ASV_254	99.729	369	1	0	494	862	1	369	0	676	Bacteria	Bacteroidota	Bacteroidia	Flavobacteriales	Flavobacteriaceae	Flavobacterium
GFBS306	ASV_3584	99.461	371	0	2	494	862	1	371	0	673	Bacteria	Bacteroidota	Bacteroidia	Flavobacteriales	Flavobacteriaceae	Flavobacterium
GFBS306	ASV_5684	99.458	369	2	0	494	862	1	369	0	671	Bacteria	Bacteroidota	Bacteroidia	Flavobacteriales	Flavobacteriaceae	Flavobacterium
GFBS306	ASV_204	99.458	369	2	0	494	862	1	369	0	671	Bacteria	Bacteroidota	Bacteroidia	Flavobacteriales	Flavobacteriaceae	Flavobacterium
GFBS306	ASV_18980	99.458	369	2	0	494	862	1	369	0	671	Bacteria	Bacteroidota	Bacteroidia	Flavobacteriales	Flavobacteriaceae	Flavobacterium
GFBS306	ASV_1310	99.455	367	2	0	494	860	1	367	0	667	Bacteria	Bacteroidota	Bacteroidia	Flavobacteriales	Flavobacteriaceae	Flavobacterium
GFBS306	ASV_93	99.187	369	3	0	494	862	1	369	0	665	Bacteria	Bacteroidota	Bacteroidia	Flavobacteriales	Flavobacteriaceae	Flavobacterium
GFBS306	ASV_840	99.187	369	3	0	494	862	1	369	0	665	Bacteria	Bacteroidota	Bacteroidia	Flavobacteriales	Flavobacteriaceae	Flavobacterium
GLBN101	ASV_232	100	378	0	0	510	887	1	378	0	699	Bacteria	Actinobacteriota	Actinobacteria	Micrococcales	Microbacteriaceae	Subtercola
GLBN101	ASV_6813	99.735	378	1	0	510	887	1	378	0	693	Bacteria	Actinobacteriota	Actinobacteria	Micrococcales	Microbacteriaceae	Subtercola
GLBN101	ASV_5842	99.735	378	1	0	510	887	1	378	0	693	Bacteria	Actinobacteriota	Actinobacteria	Micrococcales	Microbacteriaceae	Subtercola
GLBN101	ASV_3600	99.735	378	1	0	510	887	1	378	0	693	Bacteria	Actinobacteriota	Actinobacteria	Micrococcales	Microbacteriaceae	Subtercola
GLBN101	ASV_2548	99.735	378	1	0	510	887	1	378	0	693	Bacteria	Actinobacteriota	Actinobacteria	Micrococcales	Microbacteriaceae	Subtercola
GLBN101	ASV_200	99.735	378	1	0	510	887	1	378	0	693	Bacteria	Actinobacteriota	Actinobacteria	Micrococcales	Microbacteriaceae	Subtercola
GLBN101	ASV_5162	99.471	378	2	0	510	887	1	378	0	688	Bacteria	Actinobacteriota	Actinobacteria	Micrococcales	Microbacteriaceae	Subtercola
GLBN101	ASV_4677	99.471	378	2	0	510	887	1	378	0	688	Bacteria	Actinobacteriota	Actinobacteria	Micrococcales	Microbacteriaceae	Subtercola
GLBN101	ASV_1773	99.471	378	2	0	510	887	1	378	0	688	Bacteria	Actinobacteriota	Actinobacteria	Micrococcales	Microbacteriaceae	Subtercola
GLBN101	ASV_10412	99.471	378	2	0	510	887	1	378	0	688	Bacteria	Actinobacteriota	Actinobacteria	Micrococcales	Microbacteriaceae	Subtercola
GLBN302	ASV_9	100	375	0	0	483	857	1	375	0	693	Bacteria	Proteobacteria	Alphaproteobacteria	Rhizobiales	Rhizobiaceae	Allorhizobium-Neorhizobium-Pararhizobium-Rhizobium
GLBN302	ASV_813	99.733	375	1	0	483	857	1	375	0	688	Bacteria	Proteobacteria	Alphaproteobacteria	Rhizobiales	Rhizobiaceae	Allorhizobium-Neorhizobium-Pararhizobium-Rhizobium
GLBN302	ASV_726	99.733	375	1	0	483	857	1	375	0	688	Bacteria	Proteobacteria	Alphaproteobacteria	Rhizobiales	Rhizobiaceae	Allorhizobium-Neorhizobium-Pararhizobium-Rhizobium
GLBN302	ASV_649	99.733	375	1	0	483	857	1	375	0	688	Bacteria	Proteobacteria	Alphaproteobacteria	Rhizobiales	Rhizobiaceae	Allorhizobium-Neorhizobium-Pararhizobium-Rhizobium
GLBN302	ASV_643	99.733	375	1	0	483	857	1	375	0	688	Bacteria	Proteobacteria	Alphaproteobacteria	Rhizobiales	Rhizobiaceae	Allorhizobium-Neorhizobium-Pararhizobium-Rhizobium
GLBN302	ASV_404	99.733	375	1	0	483	857	1	375	0	688	Bacteria	Proteobacteria	Alphaproteobacteria	Rhizobiales	Rhizobiaceae	Allorhizobium-Neorhizobium-Pararhizobium-Rhizobium
GLBN302	ASV_2619	99.733	375	1	0	483	857	1	375	0	688	Bacteria	Proteobacteria	Alphaproteobacteria	Rhizobiales	Rhizobiaceae	Allorhizobium-Neorhizobium-Pararhizobium-Rhizobium
GLBN302	ASV_1415	99.733	375	1	0	483	857	1	375	0	688	Bacteria	Proteobacteria	Alphaproteobacteria	Rhizobiales	Rhizobiaceae	Allorhizobium-Neorhizobium-Pararhizobium-Rhizobium
GLBN302	ASV_12	99.733	375	1	0	483	857	1	375	0	688	Bacteria	Proteobacteria	Alphaproteobacteria	Rhizobiales	Rhizobiaceae	Allorhizobium-Neorhizobium-Pararhizobium-Rhizobium
GLBN302	ASV_874	99.467	375	2	0	483	857	1	375	0	682	Bacteria	Proteobacteria	Alphaproteobacteria	Rhizobiales	Rhizobiaceae	Allorhizobium-Neorhizobium-Pararhizobium-Rhizobium
GLBN303	ASV_9	100	375	0	0	498	872	1	375	0	693	Bacteria	Proteobacteria	Alphaproteobacteria	Rhizobiales	Rhizobiaceae	Allorhizobium-Neorhizobium-Pararhizobium-Rhizobium
GLBN303	ASV_813	99.733	375	1	0	498	872	1	375	0	688	Bacteria	Proteobacteria	Alphaproteobacteria	Rhizobiales	Rhizobiaceae	Allorhizobium-Neorhizobium-Pararhizobium-Rhizobium
GLBN303	ASV_726	99.733	375	1	0	498	872	1	375	0	688	Bacteria	Proteobacteria	Alphaproteobacteria	Rhizobiales	Rhizobiaceae	Allorhizobium-Neorhizobium-Pararhizobium-Rhizobium
GLBN303	ASV_649	99.733	375	1	0	498	872	1	375	0	688	Bacteria	Proteobacteria	Alphaproteobacteria	Rhizobiales	Rhizobiaceae	Allorhizobium-Neorhizobium-Pararhizobium-Rhizobium
GLBN303	ASV_643	99.733	375	1	0	498	872	1	375	0	688	Bacteria	Proteobacteria	Alphaproteobacteria	Rhizobiales	Rhizobiaceae	Allorhizobium-Neorhizobium-Pararhizobium-Rhizobium
GLBN303	ASV_404	99.733	375	1	0	498	872	1	375	0	688	Bacteria	Proteobacteria	Alphaproteobacteria	Rhizobiales	Rhizobiaceae	Allorhizobium-Neorhizobium-Pararhizobium-Rhizobium
GLBN303	ASV_2619	99.733	375	1	0	498	872	1	375	0	688	Bacteria	Proteobacteria	Alphaproteobacteria	Rhizobiales	Rhizobiaceae	Allorhizobium-Neorhizobium-Pararhizobium-Rhizobium
GLBN303	ASV_1415	99.733	375	1	0	498	872	1	375	0	688	Bacteria	Proteobacteria	Alphaproteobacteria	Rhizobiales	Rhizobiaceae	Allorhizobium-Neorhizobium-Pararhizobium-Rhizobium
GLBN303	ASV_12	99.733	375	1	0	498	872	1	375	0	688	Bacteria	Proteobacteria	Alphaproteobacteria	Rhizobiales	Rhizobiaceae	Allorhizobium-Neorhizobium-Pararhizobium-Rhizobium
GLBN303	ASV_874	99.467	375	2	0	498	872	1	375	0	682	Bacteria	Proteobacteria	Alphaproteobacteria	Rhizobiales	Rhizobiaceae	Allorhizobium-Neorhizobium-Pararhizobium-Rhizobium
GLBS101	ASV_135	100	376	0	0	497	872	1	376	0	695	Bacteria	Actinobacteriota	Actinobacteria	Micrococcales	Microbacteriaceae	Frondihabitans
GLBS101	ASV_8033	99.734	376	1	0	497	872	1	376	0	689	Bacteria	Actinobacteriota	Actinobacteria	Micrococcales	Microbacteriaceae
GLBS101	ASV_6788	99.734	376	1	0	497	872	1	376	0	689	Bacteria	Actinobacteriota	Actinobacteria	Micrococcales	Microbacteriaceae	Frondihabitans
GLBS101	ASV_5650	99.734	376	1	0	497	872	1	376	0	689	Bacteria	Actinobacteriota	Actinobacteria	Micrococcales	Microbacteriaceae	Frondihabitans
GLBS101	ASV_5573	99.734	376	1	0	497	872	1	376	0	689	Bacteria	Actinobacteriota	Actinobacteria	Micrococcales	Microbacteriaceae	Frondihabitans
GLBS101	ASV_2525	99.202	376	3	0	497	872	1	376	0	678	Bacteria	Actinobacteriota	Actinobacteria	Micrococcales	Microbacteriaceae	Frigoribacterium
GLBS101	ASV_4867	98.936	376	4	0	497	872	1	376	0	673	Bacteria	Actinobacteriota	Actinobacteria	Micrococcales	Microbacteriaceae
GLBS101	ASV_4112	98.936	376	4	0	497	872	1	376	0	673	Bacteria	Actinobacteriota	Actinobacteria	Micrococcales	Microbacteriaceae	Frigoribacterium
GLBS101	ASV_8416	98.674	377	3	2	497	872	1	376	0	667	Bacteria	Actinobacteriota	Actinobacteria	Micrococcales	Microbacteriaceae
GLBS101	ASV_4578	98.67	376	5	0	497	872	1	376	0	667	Bacteria	Actinobacteriota	Actinobacteria	Micrococcales	Microbacteriaceae	Frigoribacterium
GLBS102	ASV_9	100	375	0	0	476	850	1	375	0	693	Bacteria	Proteobacteria	Alphaproteobacteria	Rhizobiales	Rhizobiaceae	Allorhizobium-Neorhizobium-Pararhizobium-Rhizobium
GLBS102	ASV_813	99.733	375	1	0	476	850	1	375	0	688	Bacteria	Proteobacteria	Alphaproteobacteria	Rhizobiales	Rhizobiaceae	Allorhizobium-Neorhizobium-Pararhizobium-Rhizobium
GLBS102	ASV_726	99.733	375	1	0	476	850	1	375	0	688	Bacteria	Proteobacteria	Alphaproteobacteria	Rhizobiales	Rhizobiaceae	Allorhizobium-Neorhizobium-Pararhizobium-Rhizobium
GLBS102	ASV_649	99.733	375	1	0	476	850	1	375	0	688	Bacteria	Proteobacteria	Alphaproteobacteria	Rhizobiales	Rhizobiaceae	Allorhizobium-Neorhizobium-Pararhizobium-Rhizobium
GLBS102	ASV_643	99.733	375	1	0	476	850	1	375	0	688	Bacteria	Proteobacteria	Alphaproteobacteria	Rhizobiales	Rhizobiaceae	Allorhizobium-Neorhizobium-Pararhizobium-Rhizobium
GLBS102	ASV_404	99.733	375	1	0	476	850	1	375	0	688	Bacteria	Proteobacteria	Alphaproteobacteria	Rhizobiales	Rhizobiaceae	Allorhizobium-Neorhizobium-Pararhizobium-Rhizobium
GLBS102	ASV_2619	99.733	375	1	0	476	850	1	375	0	688	Bacteria	Proteobacteria	Alphaproteobacteria	Rhizobiales	Rhizobiaceae	Allorhizobium-Neorhizobium-Pararhizobium-Rhizobium
GLBS102	ASV_1415	99.733	375	1	0	476	850	1	375	0	688	Bacteria	Proteobacteria	Alphaproteobacteria	Rhizobiales	Rhizobiaceae	Allorhizobium-Neorhizobium-Pararhizobium-Rhizobium
GLBS102	ASV_12	99.733	375	1	0	476	850	1	375	0	688	Bacteria	Proteobacteria	Alphaproteobacteria	Rhizobiales	Rhizobiaceae	Allorhizobium-Neorhizobium-Pararhizobium-Rhizobium
GLBS102	ASV_874	99.467	375	2	0	476	850	1	375	0	682	Bacteria	Proteobacteria	Alphaproteobacteria	Rhizobiales	Rhizobiaceae	Allorhizobium-Neorhizobium-Pararhizobium-Rhizobium
GLBS202	ASV_9	100	375	0	0	508	882	1	375	0	693	Bacteria	Proteobacteria	Alphaproteobacteria	Rhizobiales	Rhizobiaceae	Allorhizobium-Neorhizobium-Pararhizobium-Rhizobium
GLBS202	ASV_813	99.733	375	1	0	508	882	1	375	0	688	Bacteria	Proteobacteria	Alphaproteobacteria	Rhizobiales	Rhizobiaceae	Allorhizobium-Neorhizobium-Pararhizobium-Rhizobium
GLBS202	ASV_726	99.733	375	1	0	508	882	1	375	0	688	Bacteria	Proteobacteria	Alphaproteobacteria	Rhizobiales	Rhizobiaceae	Allorhizobium-Neorhizobium-Pararhizobium-Rhizobium
GLBS202	ASV_649	99.733	375	1	0	508	882	1	375	0	688	Bacteria	Proteobacteria	Alphaproteobacteria	Rhizobiales	Rhizobiaceae	Allorhizobium-Neorhizobium-Pararhizobium-Rhizobium
GLBS202	ASV_643	99.733	375	1	0	508	882	1	375	0	688	Bacteria	Proteobacteria	Alphaproteobacteria	Rhizobiales	Rhizobiaceae	Allorhizobium-Neorhizobium-Pararhizobium-Rhizobium
GLBS202	ASV_404	99.733	375	1	0	508	882	1	375	0	688	Bacteria	Proteobacteria	Alphaproteobacteria	Rhizobiales	Rhizobiaceae	Allorhizobium-Neorhizobium-Pararhizobium-Rhizobium
GLBS202	ASV_2619	99.733	375	1	0	508	882	1	375	0	688	Bacteria	Proteobacteria	Alphaproteobacteria	Rhizobiales	Rhizobiaceae	Allorhizobium-Neorhizobium-Pararhizobium-Rhizobium
GLBS202	ASV_1415	99.733	375	1	0	508	882	1	375	0	688	Bacteria	Proteobacteria	Alphaproteobacteria	Rhizobiales	Rhizobiaceae	Allorhizobium-Neorhizobium-Pararhizobium-Rhizobium
GLBS202	ASV_12	99.733	375	1	0	508	882	1	375	0	688	Bacteria	Proteobacteria	Alphaproteobacteria	Rhizobiales	Rhizobiaceae	Allorhizobium-Neorhizobium-Pararhizobium-Rhizobium
GLBS202	ASV_874	99.467	375	2	0	508	882	1	375	0	682	Bacteria	Proteobacteria	Alphaproteobacteria	Rhizobiales	Rhizobiaceae	Allorhizobium-Neorhizobium-Pararhizobium-Rhizobium
GLBS302	ASV_9	100	375	0	0	459	833	1	375	0	693	Bacteria	Proteobacteria	Alphaproteobacteria	Rhizobiales	Rhizobiaceae	Allorhizobium-Neorhizobium-Pararhizobium-Rhizobium
GLBS302	ASV_813	99.733	375	1	0	459	833	1	375	0	688	Bacteria	Proteobacteria	Alphaproteobacteria	Rhizobiales	Rhizobiaceae	Allorhizobium-Neorhizobium-Pararhizobium-Rhizobium
GLBS302	ASV_726	99.733	375	1	0	459	833	1	375	0	688	Bacteria	Proteobacteria	Alphaproteobacteria	Rhizobiales	Rhizobiaceae	Allorhizobium-Neorhizobium-Pararhizobium-Rhizobium
GLBS302	ASV_649	99.733	375	1	0	459	833	1	375	0	688	Bacteria	Proteobacteria	Alphaproteobacteria	Rhizobiales	Rhizobiaceae	Allorhizobium-Neorhizobium-Pararhizobium-Rhizobium
GLBS302	ASV_643	99.733	375	1	0	459	833	1	375	0	688	Bacteria	Proteobacteria	Alphaproteobacteria	Rhizobiales	Rhizobiaceae	Allorhizobium-Neorhizobium-Pararhizobium-Rhizobium
GLBS302	ASV_404	99.733	375	1	0	459	833	1	375	0	688	Bacteria	Proteobacteria	Alphaproteobacteria	Rhizobiales	Rhizobiaceae	Allorhizobium-Neorhizobium-Pararhizobium-Rhizobium
GLBS302	ASV_2619	99.733	375	1	0	459	833	1	375	0	688	Bacteria	Proteobacteria	Alphaproteobacteria	Rhizobiales	Rhizobiaceae	Allorhizobium-Neorhizobium-Pararhizobium-Rhizobium
GLBS302	ASV_1415	99.733	375	1	0	459	833	1	375	0	688	Bacteria	Proteobacteria	Alphaproteobacteria	Rhizobiales	Rhizobiaceae	Allorhizobium-Neorhizobium-Pararhizobium-Rhizobium
GLBS302	ASV_12	99.733	375	1	0	459	833	1	375	0	688	Bacteria	Proteobacteria	Alphaproteobacteria	Rhizobiales	Rhizobiaceae	Allorhizobium-Neorhizobium-Pararhizobium-Rhizobium
GLBS302	ASV_874	99.467	375	2	0	459	833	1	375	0	682	Bacteria	Proteobacteria	Alphaproteobacteria	Rhizobiales	Rhizobiaceae	Allorhizobium-Neorhizobium-Pararhizobium-Rhizobium
GRBN101	ASV_17	100	377	0	0	496	872	1	377	0	697	Bacteria	Proteobacteria	Gammaproteobacteria	Enterobacterales	Erwiniaceae	Erwinia
GRBN101	ASV_8838	99.735	377	1	0	496	872	1	377	0	691	Bacteria	Proteobacteria	Gammaproteobacteria	Enterobacterales	Erwiniaceae	Erwinia
GRBN101	ASV_8837	99.735	377	1	0	496	872	1	377	0	691	Bacteria	Proteobacteria	Gammaproteobacteria	Enterobacterales	Erwiniaceae	Erwinia
GRBN101	ASV_7872	99.735	377	1	0	496	872	1	377	0	691	Bacteria	Proteobacteria	Gammaproteobacteria	Enterobacterales	Erwiniaceae	Erwinia
GRBN101	ASV_6579	99.735	377	1	0	496	872	1	377	0	691	Bacteria	Proteobacteria	Gammaproteobacteria	Enterobacterales
GRBN101	ASV_6268	99.735	377	1	0	496	872	1	377	0	691	Bacteria	Proteobacteria	Gammaproteobacteria	Enterobacterales	Erwiniaceae	Erwinia
GRBN101	ASV_5918	99.735	377	1	0	496	872	1	377	0	691	Bacteria	Proteobacteria	Gammaproteobacteria	Enterobacterales	Erwiniaceae
GRBN101	ASV_5855	99.735	377	1	0	496	872	1	377	0	691	Bacteria	Proteobacteria	Gammaproteobacteria	Enterobacterales	Erwiniaceae	Erwinia
GRBN101	ASV_5250	99.735	377	1	0	496	872	1	377	0	691	Bacteria	Proteobacteria	Gammaproteobacteria	Enterobacterales	Erwiniaceae	Erwinia
GRBN101	ASV_3755	99.735	377	1	0	496	872	1	377	0	691	Bacteria	Proteobacteria	Gammaproteobacteria	Enterobacterales	Erwiniaceae	Erwinia
GRBN102	ASV_19	100	377	0	0	484	860	1	377	0	697	Bacteria	Proteobacteria	Alphaproteobacteria	Sphingomonadales	Sphingomonadaceae	Sphingomonas
GRBN102	ASV_5040	99.735	377	1	0	484	860	1	377	0	691	Bacteria	Proteobacteria	Alphaproteobacteria	Sphingomonadales	Sphingomonadaceae	Sphingomonas
GRBN102	ASV_4030	99.735	377	1	0	484	860	1	377	0	691	Bacteria	Proteobacteria	Alphaproteobacteria	Sphingomonadales	Sphingomonadaceae	Sphingomonas
GRBN102	ASV_3725	99.735	377	1	0	484	860	1	377	0	691	Bacteria	Proteobacteria	Alphaproteobacteria	Sphingomonadales	Sphingomonadaceae	Sphingomonas
GRBN102	ASV_3053	99.735	377	1	0	484	860	1	377	0	691	Bacteria	Proteobacteria	Alphaproteobacteria	Sphingomonadales	Sphingomonadaceae	Sphingomonas
GRBN102	ASV_2632	99.735	377	1	0	484	860	1	377	0	691	Bacteria	Proteobacteria	Alphaproteobacteria	Sphingomonadales	Sphingomonadaceae	Sphingomonas
GRBN102	ASV_2620	99.735	377	1	0	484	860	1	377	0	691	Bacteria	Proteobacteria	Alphaproteobacteria	Sphingomonadales	Sphingomonadaceae	Sphingomonas
GRBN102	ASV_2196	99.735	377	1	0	484	860	1	377	0	691	Bacteria	Proteobacteria	Alphaproteobacteria	Sphingomonadales	Sphingomonadaceae	Sphingomonas
GRBN102	ASV_171	99.735	377	1	0	484	860	1	377	0	691	Bacteria	Proteobacteria	Alphaproteobacteria	Sphingomonadales	Sphingomonadaceae	Sphingomonas
GRBN102	ASV_12987	99.469	377	2	0	484	860	1	377	0	686	Bacteria	Proteobacteria	Alphaproteobacteria	Sphingomonadales	Sphingomonadaceae	Sphingomonas
GRBN103	ASV_241	100	377	0	0	507	883	1	377	0	697	Bacteria	Proteobacteria	Gammaproteobacteria	Pseudomonadales	Pseudomonadaceae	Pseudomonas
GRBN103	ASV_41	99.735	377	1	0	507	883	1	377	0	691	Bacteria	Proteobacteria	Gammaproteobacteria	Pseudomonadales	Pseudomonadaceae	Pseudomonas
GRBN103	ASV_2569	99.735	377	1	0	507	883	1	377	0	691	Bacteria	Proteobacteria	Gammaproteobacteria	Pseudomonadales	Pseudomonadaceae	Pseudomonas
GRBN103	ASV_830	99.469	377	2	0	507	883	1	377	0	686	Bacteria	Proteobacteria	Gammaproteobacteria	Pseudomonadales	Pseudomonadaceae	Pseudomonas
GRBN103	ASV_660	99.469	377	2	0	507	883	1	377	0	686	Bacteria	Proteobacteria	Gammaproteobacteria	Pseudomonadales	Pseudomonadaceae	Pseudomonas
GRBN103	ASV_515	99.469	377	2	0	507	883	1	377	0	686	Bacteria	Proteobacteria	Gammaproteobacteria	Pseudomonadales	Pseudomonadaceae	Pseudomonas
GRBN103	ASV_4126	99.469	377	2	0	507	883	1	377	0	686	Bacteria	Proteobacteria	Gammaproteobacteria	Pseudomonadales	Pseudomonadaceae	Pseudomonas
GRBN103	ASV_3847	99.469	377	2	0	507	883	1	377	0	686	Bacteria	Proteobacteria	Gammaproteobacteria	Pseudomonadales	Pseudomonadaceae	Pseudomonas
GRBN103	ASV_3558	99.469	377	2	0	507	883	1	377	0	686	Bacteria	Proteobacteria	Gammaproteobacteria	Pseudomonadales	Pseudomonadaceae	Pseudomonas
GRBN103	ASV_31	99.469	377	2	0	507	883	1	377	0	686	Bacteria	Proteobacteria	Gammaproteobacteria	Pseudomonadales	Pseudomonadaceae	Pseudomonas
GRBN104	ASV_406	100	374	0	0	544	917	1	374	0	691	Bacteria	Proteobacteria	Alphaproteobacteria	Caulobacterales	Caulobacteraceae	Brevundimonas
GRBN104	ASV_470	99.733	374	1	0	544	917	1	374	0	686	Bacteria	Proteobacteria	Alphaproteobacteria	Caulobacterales	Caulobacteraceae	Brevundimonas
GRBN104	ASV_24105	99.733	374	1	0	544	917	1	374	0	686	Bacteria	Proteobacteria	Alphaproteobacteria	Caulobacterales	Caulobacteraceae	Brevundimonas
GRBN104	ASV_6075	99.465	374	2	0	544	917	1	374	0	680	Bacteria	Proteobacteria	Alphaproteobacteria	Caulobacterales	Caulobacteraceae	Brevundimonas
GRBN104	ASV_7228	99.2	375	2	1	544	917	1	375	0	675	Bacteria	Proteobacteria	Alphaproteobacteria	Caulobacterales	Caulobacteraceae	Brevundimonas
GRBN104	ASV_14608	99.198	374	3	0	544	917	1	374	0	675	Bacteria	Proteobacteria	Alphaproteobacteria	Caulobacterales	Caulobacteraceae	Brevundimonas
GRBN104	ASV_2775	98.93	374	4	0	544	917	1	374	0	669	Bacteria	Proteobacteria	Alphaproteobacteria	Caulobacterales	Caulobacteraceae	Brevundimonas
GRBN104	ASV_14136	98.93	374	4	0	544	917	1	374	0	669	Bacteria	Proteobacteria	Alphaproteobacteria	Caulobacterales	Caulobacteraceae	Brevundimonas
GRBN104	ASV_9584	98.396	374	6	0	544	917	1	374	0	658	Bacteria	Proteobacteria	Alphaproteobacteria	Caulobacterales	Caulobacteraceae	Brevundimonas
GRBN104	ASV_7777	98.396	374	6	0	544	917	1	374	0	658	Bacteria	Proteobacteria	Alphaproteobacteria	Caulobacterales	Caulobacteraceae	Brevundimonas
GRBN105	ASV_225	100	377	0	0	480	856	1	377	0	697	Bacteria	Proteobacteria	Gammaproteobacteria	Pseudomonadales	Pseudomonadaceae	Pseudomonas
GRBN105	ASV_80	99.735	377	1	0	480	856	1	377	0	691	Bacteria	Proteobacteria	Gammaproteobacteria	Pseudomonadales	Pseudomonadaceae	Pseudomonas
GRBN105	ASV_5457	99.735	377	1	0	480	856	1	377	0	691	Bacteria	Proteobacteria	Gammaproteobacteria	Pseudomonadales	Pseudomonadaceae	Pseudomonas
GRBN105	ASV_22	99.735	377	1	0	480	856	1	377	0	691	Bacteria	Proteobacteria	Gammaproteobacteria	Pseudomonadales	Pseudomonadaceae	Pseudomonas
GRBN105	ASV_1917	99.735	377	1	0	480	856	1	377	0	691	Bacteria	Proteobacteria	Gammaproteobacteria	Pseudomonadales	Pseudomonadaceae	Pseudomonas
GRBN105	ASV_104	99.735	377	1	0	480	856	1	377	0	691	Bacteria	Proteobacteria	Gammaproteobacteria	Pseudomonadales	Pseudomonadaceae	Pseudomonas
GRBN105	ASV_7	99.469	377	2	0	480	856	1	377	0	686	Bacteria	Proteobacteria	Gammaproteobacteria	Pseudomonadales	Pseudomonadaceae	Pseudomonas
GRBN105	ASV_598	99.469	377	2	0	480	856	1	377	0	686	Bacteria	Proteobacteria	Gammaproteobacteria	Pseudomonadales	Pseudomonadaceae	Pseudomonas
GRBN105	ASV_5914	99.469	377	2	0	480	856	1	377	0	686	Bacteria	Proteobacteria	Gammaproteobacteria	Pseudomonadales	Pseudomonadaceae	Pseudomonas
GRBN105	ASV_5	99.469	377	2	0	480	856	1	377	0	686	Bacteria	Proteobacteria	Gammaproteobacteria	Pseudomonadales	Pseudomonadaceae	Pseudomonas
GRBN106	ASV_148	100	377	0	0	517	893	1	377	0	697	Bacteria	Proteobacteria	Gammaproteobacteria	Pseudomonadales	Pseudomonadaceae	Pseudomonas
GRBN106	ASV_61	99.469	377	2	0	517	893	1	377	0	686	Bacteria	Proteobacteria	Gammaproteobacteria	Pseudomonadales	Pseudomonadaceae	Pseudomonas
GRBN106	ASV_6	99.469	377	2	0	517	893	1	377	0	686	Bacteria	Proteobacteria	Gammaproteobacteria	Pseudomonadales	Pseudomonadaceae	Pseudomonas
GRBN106	ASV_2924	99.468	376	2	0	518	893	2	377	0	684	Bacteria	Proteobacteria	Gammaproteobacteria	Pseudomonadales	Pseudomonadaceae	Pseudomonas
GRBN106	ASV_944	99.204	377	3	0	517	893	1	377	0	680	Bacteria	Proteobacteria	Gammaproteobacteria	Pseudomonadales	Pseudomonadaceae	Pseudomonas
GRBN106	ASV_7721	99.204	377	3	0	517	893	1	377	0	680	Bacteria	Proteobacteria	Gammaproteobacteria	Pseudomonadales	Pseudomonadaceae	Pseudomonas
GRBN106	ASV_57	99.204	377	3	0	517	893	1	377	0	680	Bacteria	Proteobacteria	Gammaproteobacteria	Pseudomonadales	Pseudomonadaceae	Pseudomonas
GRBN106	ASV_5582	99.204	377	3	0	517	893	1	377	0	680	Bacteria	Proteobacteria	Gammaproteobacteria	Pseudomonadales	Pseudomonadaceae	Pseudomonas
GRBN106	ASV_5256	99.204	377	3	0	517	893	1	377	0	680	Bacteria	Proteobacteria	Gammaproteobacteria	Pseudomonadales	Pseudomonadaceae	Pseudomonas
GRBN106	ASV_49	99.204	377	3	0	517	893	1	377	0	680	Bacteria	Proteobacteria	Gammaproteobacteria	Pseudomonadales	Pseudomonadaceae	Pseudomonas
GRBN107	ASV_188	100	377	0	0	508	884	1	377	0	697	Bacteria	Proteobacteria	Gammaproteobacteria	Pseudomonadales	Pseudomonadaceae	Pseudomonas
GRBN107	ASV_6889	99.735	377	1	0	508	884	1	377	0	691	Bacteria	Proteobacteria	Gammaproteobacteria	Pseudomonadales	Pseudomonadaceae	Pseudomonas
GRBN107	ASV_5423	99.735	377	1	0	508	884	1	377	0	691	Bacteria	Proteobacteria	Gammaproteobacteria	Pseudomonadales	Pseudomonadaceae	Pseudomonas
GRBN107	ASV_3935	99.735	377	1	0	508	884	1	377	0	691	Bacteria	Proteobacteria	Gammaproteobacteria	Pseudomonadales	Pseudomonadaceae	Pseudomonas
GRBN107	ASV_3019	99.735	377	1	0	508	884	1	377	0	691	Bacteria	Proteobacteria	Gammaproteobacteria	Pseudomonadales	Pseudomonadaceae	Pseudomonas
GRBN107	ASV_623	99.204	377	3	0	508	884	1	377	0	680	Bacteria	Proteobacteria	Gammaproteobacteria	Pseudomonadales	Pseudomonadaceae	Pseudomonas
GRBN107	ASV_34524	99.206	378	2	1	508	884	1	378	0	680	Bacteria	Proteobacteria	Gammaproteobacteria	Pseudomonadales	Pseudomonadaceae	Pseudomonas
GRBN107	ASV_8537	98.939	377	4	0	508	884	1	377	0	675	Bacteria	Proteobacteria	Gammaproteobacteria	Pseudomonadales	Pseudomonadaceae	Pseudomonas
GRBN107	ASV_8307	98.939	377	4	0	508	884	1	377	0	675	Bacteria	Proteobacteria	Gammaproteobacteria	Pseudomonadales	Pseudomonadaceae	Pseudomonas
GRBN107	ASV_6083	98.939	377	4	0	508	884	1	377	0	675	Bacteria	Proteobacteria	Gammaproteobacteria	Pseudomonadales	Pseudomonadaceae	Pseudomonas
GRBN202	ASV_12	100	375	0	0	516	890	1	375	0	693	Bacteria	Proteobacteria	Alphaproteobacteria	Rhizobiales	Rhizobiaceae	Allorhizobium-Neorhizobium-Pararhizobium-Rhizobium
GRBN202	ASV_9	99.733	375	1	0	516	890	1	375	0	688	Bacteria	Proteobacteria	Alphaproteobacteria	Rhizobiales	Rhizobiaceae	Allorhizobium-Neorhizobium-Pararhizobium-Rhizobium
GRBN202	ASV_874	99.733	375	1	0	516	890	1	375	0	688	Bacteria	Proteobacteria	Alphaproteobacteria	Rhizobiales	Rhizobiaceae	Allorhizobium-Neorhizobium-Pararhizobium-Rhizobium
GRBN202	ASV_591	99.733	375	1	0	516	890	1	375	0	688	Bacteria	Proteobacteria	Alphaproteobacteria	Rhizobiales	Rhizobiaceae	Allorhizobium-Neorhizobium-Pararhizobium-Rhizobium
GRBN202	ASV_422	99.733	375	1	0	516	890	1	375	0	688	Bacteria	Proteobacteria	Alphaproteobacteria	Rhizobiales	Rhizobiaceae	Allorhizobium-Neorhizobium-Pararhizobium-Rhizobium
GRBN202	ASV_4201	99.733	375	1	0	516	890	1	375	0	688	Bacteria	Proteobacteria	Alphaproteobacteria	Rhizobiales	Rhizobiaceae	Allorhizobium-Neorhizobium-Pararhizobium-Rhizobium
GRBN202	ASV_1021	99.733	375	1	0	516	890	1	375	0	688	Bacteria	Proteobacteria	Alphaproteobacteria	Rhizobiales	Rhizobiaceae	Allorhizobium-Neorhizobium-Pararhizobium-Rhizobium
GRBN202	ASV_813	99.467	375	2	0	516	890	1	375	0	682	Bacteria	Proteobacteria	Alphaproteobacteria	Rhizobiales	Rhizobiaceae	Allorhizobium-Neorhizobium-Pararhizobium-Rhizobium
GRBN202	ASV_726	99.467	375	2	0	516	890	1	375	0	682	Bacteria	Proteobacteria	Alphaproteobacteria	Rhizobiales	Rhizobiaceae	Allorhizobium-Neorhizobium-Pararhizobium-Rhizobium
GRBN202	ASV_649	99.467	375	2	0	516	890	1	375	0	682	Bacteria	Proteobacteria	Alphaproteobacteria	Rhizobiales	Rhizobiaceae	Allorhizobium-Neorhizobium-Pararhizobium-Rhizobium
GRBN301	ASV_1652	100	377	0	0	479	855	1	377	0	697	Bacteria	Proteobacteria	Gammaproteobacteria	Pseudomonadales	Pseudomonadaceae	Pseudomonas
GRBN301	ASV_8307	99.735	377	1	0	479	855	1	377	0	691	Bacteria	Proteobacteria	Gammaproteobacteria	Pseudomonadales	Pseudomonadaceae	Pseudomonas
GRBN301	ASV_6083	99.735	377	1	0	479	855	1	377	0	691	Bacteria	Proteobacteria	Gammaproteobacteria	Pseudomonadales	Pseudomonadaceae	Pseudomonas
GRBN301	ASV_623	99.469	377	2	0	479	855	1	377	0	686	Bacteria	Proteobacteria	Gammaproteobacteria	Pseudomonadales	Pseudomonadaceae	Pseudomonas
GRBN301	ASV_3189	99.469	377	2	0	479	855	1	377	0	686	Bacteria	Proteobacteria	Gammaproteobacteria	Pseudomonadales	Pseudomonadaceae	Pseudomonas
GRBN301	ASV_8678	98.939	377	4	0	479	855	1	377	0	675	Bacteria	Proteobacteria	Gammaproteobacteria	Pseudomonadales	Pseudomonadaceae	Pseudomonas
GRBN301	ASV_769	98.939	377	4	0	479	855	1	377	0	675	Bacteria	Proteobacteria	Gammaproteobacteria	Pseudomonadales	Pseudomonadaceae	Pseudomonas
GRBN301	ASV_5423	98.939	377	4	0	479	855	1	377	0	675	Bacteria	Proteobacteria	Gammaproteobacteria	Pseudomonadales	Pseudomonadaceae	Pseudomonas
GRBN301	ASV_3918	98.939	377	4	0	479	855	1	377	0	675	Bacteria	Proteobacteria	Gammaproteobacteria	Pseudomonadales	Pseudomonadaceae	Pseudomonas
GRBN301	ASV_1802	98.939	377	4	0	479	855	1	377	0	675	Bacteria	Proteobacteria	Gammaproteobacteria	Pseudomonadales	Pseudomonadaceae	Pseudomonas
GRBN304	ASV_1030	100	377	0	0	499	875	1	377	0	697	Bacteria	Proteobacteria	Gammaproteobacteria	Enterobacterales	Erwiniaceae
GRBN304	ASV_8349	99.735	377	1	0	499	875	1	377	0	691	Bacteria	Proteobacteria	Gammaproteobacteria	Enterobacterales	Erwiniaceae
GRBN304	ASV_408	99.735	377	1	0	499	875	1	377	0	691	Bacteria	Proteobacteria	Gammaproteobacteria	Enterobacterales	Erwiniaceae
GRBN304	ASV_292	99.204	377	3	0	499	875	1	377	0	680	Bacteria	Proteobacteria	Gammaproteobacteria	Enterobacterales	Erwiniaceae	Pantoea
GRBN304	ASV_1251	98.939	377	4	0	499	875	1	377	0	675	Bacteria	Proteobacteria	Gammaproteobacteria	Enterobacterales
GRBN304	ASV_1069	98.939	377	4	0	499	875	1	377	0	675	Bacteria	Proteobacteria	Gammaproteobacteria	Enterobacterales	Erwiniaceae	Pantoea
GRBN304	ASV_4650	98.408	377	6	0	499	875	1	377	0	664	Bacteria	Proteobacteria	Gammaproteobacteria	Enterobacterales
GRBN304	ASV_1726	98.408	377	6	0	499	875	1	377	0	664	Bacteria	Proteobacteria	Gammaproteobacteria	Enterobacterales
GRBN304	ASV_186	98.408	377	5	1	499	875	1	376	0	662	Bacteria	Proteobacteria	Gammaproteobacteria	Enterobacterales	Erwiniaceae	Pantoea
GRBN304	ASV_460	98.143	377	7	0	499	875	1	377	0	658	Bacteria	Proteobacteria	Gammaproteobacteria	Enterobacterales	Erwiniaceae
GRBS102	ASV_31	100	377	0	0	494	870	1	377	0	697	Bacteria	Proteobacteria	Gammaproteobacteria	Pseudomonadales	Pseudomonadaceae	Pseudomonas
GRBS102	ASV_8978	99.735	377	1	0	494	870	1	377	0	691	Bacteria	Proteobacteria	Gammaproteobacteria	Pseudomonadales	Pseudomonadaceae	Pseudomonas
GRBS102	ASV_73	99.735	377	1	0	494	870	1	377	0	691	Bacteria	Proteobacteria	Gammaproteobacteria	Pseudomonadales	Pseudomonadaceae	Pseudomonas
GRBS102	ASV_6045	99.735	377	1	0	494	870	1	377	0	691	Bacteria	Proteobacteria	Gammaproteobacteria	Pseudomonadales	Pseudomonadaceae	Pseudomonas
GRBS102	ASV_5200	99.735	377	1	0	494	870	1	377	0	691	Bacteria	Proteobacteria	Gammaproteobacteria	Pseudomonadales	Pseudomonadaceae	Pseudomonas
GRBS102	ASV_5073	99.735	377	1	0	494	870	1	377	0	691	Bacteria	Proteobacteria	Gammaproteobacteria	Pseudomonadales	Pseudomonadaceae	Pseudomonas
GRBS102	ASV_4606	99.735	377	1	0	494	870	1	377	0	691	Bacteria	Proteobacteria	Gammaproteobacteria	Pseudomonadales	Pseudomonadaceae	Pseudomonas
GRBS102	ASV_41	99.735	377	1	0	494	870	1	377	0	691	Bacteria	Proteobacteria	Gammaproteobacteria	Pseudomonadales	Pseudomonadaceae	Pseudomonas
GRBS102	ASV_21	99.735	377	1	0	494	870	1	377	0	691	Bacteria	Proteobacteria	Gammaproteobacteria	Pseudomonadales	Pseudomonadaceae	Pseudomonas
GRBS102	ASV_205	99.735	377	1	0	494	870	1	377	0	691	Bacteria	Proteobacteria	Gammaproteobacteria	Pseudomonadales	Pseudomonadaceae	Pseudomonas
GRBS105	ASV_209	100	377	0	0	499	875	1	377	0	697	Bacteria	Proteobacteria	Gammaproteobacteria	Pseudomonadales	Pseudomonadaceae	Pseudomonas
GRBS105	ASV_880	99.735	377	1	0	499	875	1	377	0	691	Bacteria	Proteobacteria	Gammaproteobacteria	Pseudomonadales	Pseudomonadaceae	Pseudomonas
GRBS105	ASV_4892	99.735	377	1	0	499	875	1	377	0	691	Bacteria	Proteobacteria	Gammaproteobacteria	Pseudomonadales	Pseudomonadaceae	Pseudomonas
GRBS105	ASV_106	99.735	377	1	0	499	875	1	377	0	691	Bacteria	Proteobacteria	Gammaproteobacteria	Pseudomonadales	Pseudomonadaceae	Pseudomonas
GRBS105	ASV_9657	99.469	377	2	0	499	875	1	377	0	686	Bacteria	Proteobacteria	Gammaproteobacteria	Pseudomonadales	Pseudomonadaceae	Pseudomonas
GRBS105	ASV_785	99.469	377	2	0	499	875	1	377	0	686	Bacteria	Proteobacteria	Gammaproteobacteria	Pseudomonadales	Pseudomonadaceae	Pseudomonas
GRBS105	ASV_41	99.469	377	2	0	499	875	1	377	0	686	Bacteria	Proteobacteria	Gammaproteobacteria	Pseudomonadales	Pseudomonadaceae	Pseudomonas
GRBS105	ASV_3479	99.469	377	2	0	499	875	1	377	0	686	Bacteria	Proteobacteria	Gammaproteobacteria	Pseudomonadales	Pseudomonadaceae	Pseudomonas
GRBS105	ASV_7957	99.204	377	3	0	499	875	1	377	0	680	Bacteria	Proteobacteria	Gammaproteobacteria	Pseudomonadales	Pseudomonadaceae	Pseudomonas
GRBS105	ASV_4126	99.204	377	3	0	499	875	1	377	0	680	Bacteria	Proteobacteria	Gammaproteobacteria	Pseudomonadales	Pseudomonadaceae	Pseudomonas
GRBS106	ASV_49	100	377	0	0	518	894	1	377	0	697	Bacteria	Proteobacteria	Gammaproteobacteria	Pseudomonadales	Pseudomonadaceae	Pseudomonas
GRBS106	ASV_944	99.735	377	1	0	518	894	1	377	0	691	Bacteria	Proteobacteria	Gammaproteobacteria	Pseudomonadales	Pseudomonadaceae	Pseudomonas
GRBS106	ASV_6623	99.735	377	1	0	518	894	1	377	0	691	Bacteria	Proteobacteria	Gammaproteobacteria	Pseudomonadales	Pseudomonadaceae	Pseudomonas
GRBS106	ASV_6	99.735	377	1	0	518	894	1	377	0	691	Bacteria	Proteobacteria	Gammaproteobacteria	Pseudomonadales	Pseudomonadaceae	Pseudomonas
GRBS106	ASV_57	99.735	377	1	0	518	894	1	377	0	691	Bacteria	Proteobacteria	Gammaproteobacteria	Pseudomonadales	Pseudomonadaceae	Pseudomonas
GRBS106	ASV_2924	99.734	376	1	0	519	894	2	377	0	689	Bacteria	Proteobacteria	Gammaproteobacteria	Pseudomonadales	Pseudomonadaceae	Pseudomonas
GRBS106	ASV_7721	99.469	377	2	0	518	894	1	377	0	686	Bacteria	Proteobacteria	Gammaproteobacteria	Pseudomonadales	Pseudomonadaceae	Pseudomonas
GRBS106	ASV_5582	99.469	377	2	0	518	894	1	377	0	686	Bacteria	Proteobacteria	Gammaproteobacteria	Pseudomonadales	Pseudomonadaceae	Pseudomonas
GRBS106	ASV_4870	99.469	377	2	0	518	894	1	377	0	686	Bacteria	Proteobacteria	Gammaproteobacteria	Pseudomonadales	Pseudomonadaceae	Pseudomonas
GRBS106	ASV_44	99.469	377	2	0	518	894	1	377	0	686	Bacteria	Proteobacteria	Gammaproteobacteria	Pseudomonadales	Pseudomonadaceae	Pseudomonas
GRBS107	ASV_9	100	375	0	0	470	844	1	375	0	693	Bacteria	Proteobacteria	Alphaproteobacteria	Rhizobiales	Rhizobiaceae	Allorhizobium-Neorhizobium-Pararhizobium-Rhizobium
GRBS107	ASV_813	99.733	375	1	0	470	844	1	375	0	688	Bacteria	Proteobacteria	Alphaproteobacteria	Rhizobiales	Rhizobiaceae	Allorhizobium-Neorhizobium-Pararhizobium-Rhizobium
GRBS107	ASV_726	99.733	375	1	0	470	844	1	375	0	688	Bacteria	Proteobacteria	Alphaproteobacteria	Rhizobiales	Rhizobiaceae	Allorhizobium-Neorhizobium-Pararhizobium-Rhizobium
GRBS107	ASV_649	99.733	375	1	0	470	844	1	375	0	688	Bacteria	Proteobacteria	Alphaproteobacteria	Rhizobiales	Rhizobiaceae	Allorhizobium-Neorhizobium-Pararhizobium-Rhizobium
GRBS107	ASV_643	99.733	375	1	0	470	844	1	375	0	688	Bacteria	Proteobacteria	Alphaproteobacteria	Rhizobiales	Rhizobiaceae	Allorhizobium-Neorhizobium-Pararhizobium-Rhizobium
GRBS107	ASV_404	99.733	375	1	0	470	844	1	375	0	688	Bacteria	Proteobacteria	Alphaproteobacteria	Rhizobiales	Rhizobiaceae	Allorhizobium-Neorhizobium-Pararhizobium-Rhizobium
GRBS107	ASV_2619	99.733	375	1	0	470	844	1	375	0	688	Bacteria	Proteobacteria	Alphaproteobacteria	Rhizobiales	Rhizobiaceae	Allorhizobium-Neorhizobium-Pararhizobium-Rhizobium
GRBS107	ASV_1415	99.733	375	1	0	470	844	1	375	0	688	Bacteria	Proteobacteria	Alphaproteobacteria	Rhizobiales	Rhizobiaceae	Allorhizobium-Neorhizobium-Pararhizobium-Rhizobium
GRBS107	ASV_12	99.733	375	1	0	470	844	1	375	0	688	Bacteria	Proteobacteria	Alphaproteobacteria	Rhizobiales	Rhizobiaceae	Allorhizobium-Neorhizobium-Pararhizobium-Rhizobium
GRBS107	ASV_874	99.467	375	2	0	470	844	1	375	0	682	Bacteria	Proteobacteria	Alphaproteobacteria	Rhizobiales	Rhizobiaceae	Allorhizobium-Neorhizobium-Pararhizobium-Rhizobium
GRBS201	ASV_148	100	377	0	0	480	856	1	377	0	697	Bacteria	Proteobacteria	Gammaproteobacteria	Pseudomonadales	Pseudomonadaceae	Pseudomonas
GRBS201	ASV_61	99.469	377	2	0	480	856	1	377	0	686	Bacteria	Proteobacteria	Gammaproteobacteria	Pseudomonadales	Pseudomonadaceae	Pseudomonas
GRBS201	ASV_6	99.469	377	2	0	480	856	1	377	0	686	Bacteria	Proteobacteria	Gammaproteobacteria	Pseudomonadales	Pseudomonadaceae	Pseudomonas
GRBS201	ASV_2924	99.468	376	2	0	481	856	2	377	0	684	Bacteria	Proteobacteria	Gammaproteobacteria	Pseudomonadales	Pseudomonadaceae	Pseudomonas
GRBS201	ASV_944	99.204	377	3	0	480	856	1	377	0	680	Bacteria	Proteobacteria	Gammaproteobacteria	Pseudomonadales	Pseudomonadaceae	Pseudomonas
GRBS201	ASV_7721	99.204	377	3	0	480	856	1	377	0	680	Bacteria	Proteobacteria	Gammaproteobacteria	Pseudomonadales	Pseudomonadaceae	Pseudomonas
GRBS201	ASV_57	99.204	377	3	0	480	856	1	377	0	680	Bacteria	Proteobacteria	Gammaproteobacteria	Pseudomonadales	Pseudomonadaceae	Pseudomonas
GRBS201	ASV_5582	99.204	377	3	0	480	856	1	377	0	680	Bacteria	Proteobacteria	Gammaproteobacteria	Pseudomonadales	Pseudomonadaceae	Pseudomonas
GRBS201	ASV_5256	99.204	377	3	0	480	856	1	377	0	680	Bacteria	Proteobacteria	Gammaproteobacteria	Pseudomonadales	Pseudomonadaceae	Pseudomonas
GRBS201	ASV_49	99.204	377	3	0	480	856	1	377	0	680	Bacteria	Proteobacteria	Gammaproteobacteria	Pseudomonadales	Pseudomonadaceae	Pseudomonas
GRBS203	ASV_188	100	377	0	0	500	876	1	377	0	697	Bacteria	Proteobacteria	Gammaproteobacteria	Pseudomonadales	Pseudomonadaceae	Pseudomonas
GRBS203	ASV_6889	99.735	377	1	0	500	876	1	377	0	691	Bacteria	Proteobacteria	Gammaproteobacteria	Pseudomonadales	Pseudomonadaceae	Pseudomonas
GRBS203	ASV_5423	99.735	377	1	0	500	876	1	377	0	691	Bacteria	Proteobacteria	Gammaproteobacteria	Pseudomonadales	Pseudomonadaceae	Pseudomonas
GRBS203	ASV_3935	99.735	377	1	0	500	876	1	377	0	691	Bacteria	Proteobacteria	Gammaproteobacteria	Pseudomonadales	Pseudomonadaceae	Pseudomonas
GRBS203	ASV_3019	99.735	377	1	0	500	876	1	377	0	691	Bacteria	Proteobacteria	Gammaproteobacteria	Pseudomonadales	Pseudomonadaceae	Pseudomonas
GRBS203	ASV_623	99.204	377	3	0	500	876	1	377	0	680	Bacteria	Proteobacteria	Gammaproteobacteria	Pseudomonadales	Pseudomonadaceae	Pseudomonas
GRBS203	ASV_34524	99.206	378	2	1	500	876	1	378	0	680	Bacteria	Proteobacteria	Gammaproteobacteria	Pseudomonadales	Pseudomonadaceae	Pseudomonas
GRBS203	ASV_8537	98.939	377	4	0	500	876	1	377	0	675	Bacteria	Proteobacteria	Gammaproteobacteria	Pseudomonadales	Pseudomonadaceae	Pseudomonas
GRBS203	ASV_8307	98.939	377	4	0	500	876	1	377	0	675	Bacteria	Proteobacteria	Gammaproteobacteria	Pseudomonadales	Pseudomonadaceae	Pseudomonas
GRBS203	ASV_6083	98.939	377	4	0	500	876	1	377	0	675	Bacteria	Proteobacteria	Gammaproteobacteria	Pseudomonadales	Pseudomonadaceae	Pseudomonas
GRBS301	ASV_823	100	378	0	0	501	878	1	378	0	699	Bacteria	Actinobacteriota	Actinobacteria	Micrococcales	Microbacteriaceae	Subtercola
GRBS301	ASV_7343	99.735	378	1	0	501	878	1	378	0	693	Bacteria	Actinobacteriota	Actinobacteria	Micrococcales	Microbacteriaceae	Subtercola
GRBS301	ASV_942	99.471	378	2	0	501	878	1	378	0	688	Bacteria	Actinobacteriota	Actinobacteria	Micrococcales	Microbacteriaceae	Subtercola
GRBS301	ASV_534	99.471	378	2	0	501	878	1	378	0	688	Bacteria	Actinobacteriota	Actinobacteria	Micrococcales	Microbacteriaceae	Subtercola
GRBS301	ASV_3990	99.206	378	3	0	501	878	1	378	0	682	Bacteria	Actinobacteriota	Actinobacteria	Micrococcales	Microbacteriaceae	Subtercola
GRBS301	ASV_13699	99.206	378	3	0	501	878	1	378	0	682	Bacteria	Actinobacteriota	Actinobacteria	Micrococcales	Microbacteriaceae
GRBS301	ASV_5500	98.942	378	4	0	501	878	1	378	0	676	Bacteria	Actinobacteriota	Actinobacteria	Micrococcales	Microbacteriaceae
GRBS301	ASV_854	98.677	378	5	0	501	878	1	378	0	671	Bacteria	Actinobacteriota	Actinobacteria	Micrococcales	Microbacteriaceae	Lysinimonas
GRBS301	ASV_1281	98.677	378	5	0	501	878	1	378	0	671	Bacteria	Actinobacteriota	Actinobacteria	Micrococcales	Microbacteriaceae
GRBS301	ASV_274	98.413	378	6	0	501	878	1	378	0	665	Bacteria	Actinobacteriota	Actinobacteria	Micrococcales	Microbacteriaceae	Lysinimonas
GRBS302	ASV_5	100	377	0	0	468	844	1	377	0	697	Bacteria	Proteobacteria	Gammaproteobacteria	Pseudomonadales	Pseudomonadaceae	Pseudomonas
GRBS302	ASV_977	99.735	377	1	0	468	844	1	377	0	691	Bacteria	Proteobacteria	Gammaproteobacteria	Pseudomonadales	Pseudomonadaceae	Pseudomonas
GRBS302	ASV_8964	99.735	377	1	0	468	844	1	377	0	691	Bacteria	Proteobacteria	Gammaproteobacteria	Pseudomonadales	Pseudomonadaceae	Pseudomonas
GRBS302	ASV_8795	99.735	377	1	0	468	844	1	377	0	691	Bacteria	Proteobacteria	Gammaproteobacteria	Pseudomonadales	Pseudomonadaceae	Pseudomonas
GRBS302	ASV_873	99.735	377	1	0	468	844	1	377	0	691	Bacteria	Proteobacteria	Gammaproteobacteria	Pseudomonadales	Pseudomonadaceae	Pseudomonas
GRBS302	ASV_80	99.735	377	1	0	468	844	1	377	0	691	Bacteria	Proteobacteria	Gammaproteobacteria	Pseudomonadales	Pseudomonadaceae	Pseudomonas
GRBS302	ASV_7	99.735	377	1	0	468	844	1	377	0	691	Bacteria	Proteobacteria	Gammaproteobacteria	Pseudomonadales	Pseudomonadaceae	Pseudomonas
GRBS302	ASV_6787	99.735	377	1	0	468	844	1	377	0	691	Bacteria	Proteobacteria	Gammaproteobacteria	Pseudomonadales	Pseudomonadaceae	Pseudomonas
GRBS302	ASV_6636	99.735	377	1	0	468	844	1	377	0	691	Bacteria	Proteobacteria	Gammaproteobacteria	Pseudomonadales	Pseudomonadaceae	Pseudomonas
GRBS302	ASV_5206	99.735	377	1	0	468	844	1	377	0	691	Bacteria	Proteobacteria	Gammaproteobacteria	Pseudomonadales	Pseudomonadaceae	Pseudomonas
AFCN101	ASV_6	100	377	0	0	500	876	1	377	0	697	Bacteria	Proteobacteria	Gammaproteobacteria	Pseudomonadales	Pseudomonadaceae	Pseudomonas
AFCN101	ASV_2924	100	376	0	0	501	876	2	377	0	695	Bacteria	Proteobacteria	Gammaproteobacteria	Pseudomonadales	Pseudomonadaceae	Pseudomonas
AFCN101	ASV_944	99.735	377	1	0	500	876	1	377	0	691	Bacteria	Proteobacteria	Gammaproteobacteria	Pseudomonadales	Pseudomonadaceae	Pseudomonas
AFCN101	ASV_7721	99.735	377	1	0	500	876	1	377	0	691	Bacteria	Proteobacteria	Gammaproteobacteria	Pseudomonadales	Pseudomonadaceae	Pseudomonas
AFCN101	ASV_57	99.735	377	1	0	500	876	1	377	0	691	Bacteria	Proteobacteria	Gammaproteobacteria	Pseudomonadales	Pseudomonadaceae	Pseudomonas
AFCN101	ASV_5582	99.735	377	1	0	500	876	1	377	0	691	Bacteria	Proteobacteria	Gammaproteobacteria	Pseudomonadales	Pseudomonadaceae	Pseudomonas
AFCN101	ASV_49	99.735	377	1	0	500	876	1	377	0	691	Bacteria	Proteobacteria	Gammaproteobacteria	Pseudomonadales	Pseudomonadaceae	Pseudomonas
AFCN101	ASV_3517	99.735	377	1	0	500	876	1	377	0	691	Bacteria	Proteobacteria	Gammaproteobacteria	Pseudomonadales	Pseudomonadaceae	Pseudomonas
AFCN101	ASV_273	99.735	377	1	0	500	876	1	377	0	691	Bacteria	Proteobacteria	Gammaproteobacteria	Pseudomonadales	Pseudomonadaceae	Pseudomonas
AFCN101	ASV_2122	99.735	377	1	0	500	876	1	377	0	691	Bacteria	Proteobacteria	Gammaproteobacteria	Pseudomonadales	Pseudomonadaceae	Pseudomonas
AFCN103	ASV_11	100	376	0	0	444	819	1	376	0	695	Bacteria	Proteobacteria	Gammaproteobacteria	Pseudomonadales	Pseudomonadaceae	Pseudomonas
AFCN103	ASV_7	99.734	376	1	0	444	819	1	376	0	689	Bacteria	Proteobacteria	Gammaproteobacteria	Pseudomonadales	Pseudomonadaceae	Pseudomonas
AFCN103	ASV_660	99.734	376	1	0	444	819	1	376	0	689	Bacteria	Proteobacteria	Gammaproteobacteria	Pseudomonadales	Pseudomonadaceae	Pseudomonas
AFCN103	ASV_63	99.734	376	1	0	444	819	1	376	0	689	Bacteria	Proteobacteria	Gammaproteobacteria	Pseudomonadales	Pseudomonadaceae	Pseudomonas
AFCN103	ASV_604	99.734	376	1	0	444	819	1	376	0	689	Bacteria	Proteobacteria	Gammaproteobacteria	Pseudomonadales	Pseudomonadaceae	Pseudomonas
AFCN103	ASV_2493	99.734	376	1	0	444	819	1	376	0	689	Bacteria	Proteobacteria	Gammaproteobacteria	Pseudomonadales	Pseudomonadaceae	Pseudomonas
AFCN103	ASV_1871	99.734	376	1	0	444	819	1	376	0	689	Bacteria	Proteobacteria	Gammaproteobacteria	Pseudomonadales	Pseudomonadaceae	Pseudomonas
AFCN103	ASV_118	99.734	376	1	0	444	819	1	376	0	689	Bacteria	Proteobacteria	Gammaproteobacteria	Pseudomonadales	Pseudomonadaceae	Pseudomonas
AFCN103	ASV_11417	99.734	376	1	0	444	819	1	376	0	689	Bacteria	Proteobacteria	Gammaproteobacteria	Pseudomonadales	Pseudomonadaceae	Pseudomonas
AFCN103	ASV_695	99.468	376	2	0	444	819	1	376	0	684	Bacteria	Proteobacteria	Gammaproteobacteria	Pseudomonadales	Pseudomonadaceae	Pseudomonas
AFCN104	ASV_49	100	377	0	0	449	825	1	377	0	697	Bacteria	Proteobacteria	Gammaproteobacteria	Pseudomonadales	Pseudomonadaceae	Pseudomonas
AFCN104	ASV_944	99.735	377	1	0	449	825	1	377	0	691	Bacteria	Proteobacteria	Gammaproteobacteria	Pseudomonadales	Pseudomonadaceae	Pseudomonas
AFCN104	ASV_6623	99.735	377	1	0	449	825	1	377	0	691	Bacteria	Proteobacteria	Gammaproteobacteria	Pseudomonadales	Pseudomonadaceae	Pseudomonas
AFCN104	ASV_6	99.735	377	1	0	449	825	1	377	0	691	Bacteria	Proteobacteria	Gammaproteobacteria	Pseudomonadales	Pseudomonadaceae	Pseudomonas
AFCN104	ASV_57	99.735	377	1	0	449	825	1	377	0	691	Bacteria	Proteobacteria	Gammaproteobacteria	Pseudomonadales	Pseudomonadaceae	Pseudomonas
AFCN104	ASV_2924	99.734	376	1	0	450	825	2	377	0	689	Bacteria	Proteobacteria	Gammaproteobacteria	Pseudomonadales	Pseudomonadaceae	Pseudomonas
AFCN104	ASV_7721	99.469	377	2	0	449	825	1	377	0	686	Bacteria	Proteobacteria	Gammaproteobacteria	Pseudomonadales	Pseudomonadaceae	Pseudomonas
AFCN104	ASV_5582	99.469	377	2	0	449	825	1	377	0	686	Bacteria	Proteobacteria	Gammaproteobacteria	Pseudomonadales	Pseudomonadaceae	Pseudomonas
AFCN104	ASV_4870	99.469	377	2	0	449	825	1	377	0	686	Bacteria	Proteobacteria	Gammaproteobacteria	Pseudomonadales	Pseudomonadaceae	Pseudomonas
AFCN104	ASV_44	99.469	377	2	0	449	825	1	377	0	686	Bacteria	Proteobacteria	Gammaproteobacteria	Pseudomonadales	Pseudomonadaceae	Pseudomonas
AFCN105	ASV_19	100	377	0	0	465	841	1	377	0	697	Bacteria	Proteobacteria	Alphaproteobacteria	Sphingomonadales	Sphingomonadaceae	Sphingomonas
AFCN105	ASV_5040	99.735	377	1	0	465	841	1	377	0	691	Bacteria	Proteobacteria	Alphaproteobacteria	Sphingomonadales	Sphingomonadaceae	Sphingomonas
AFCN105	ASV_4030	99.735	377	1	0	465	841	1	377	0	691	Bacteria	Proteobacteria	Alphaproteobacteria	Sphingomonadales	Sphingomonadaceae	Sphingomonas
AFCN105	ASV_3725	99.735	377	1	0	465	841	1	377	0	691	Bacteria	Proteobacteria	Alphaproteobacteria	Sphingomonadales	Sphingomonadaceae	Sphingomonas
AFCN105	ASV_3053	99.735	377	1	0	465	841	1	377	0	691	Bacteria	Proteobacteria	Alphaproteobacteria	Sphingomonadales	Sphingomonadaceae	Sphingomonas
AFCN105	ASV_2632	99.735	377	1	0	465	841	1	377	0	691	Bacteria	Proteobacteria	Alphaproteobacteria	Sphingomonadales	Sphingomonadaceae	Sphingomonas
AFCN105	ASV_2620	99.735	377	1	0	465	841	1	377	0	691	Bacteria	Proteobacteria	Alphaproteobacteria	Sphingomonadales	Sphingomonadaceae	Sphingomonas
AFCN105	ASV_2196	99.735	377	1	0	465	841	1	377	0	691	Bacteria	Proteobacteria	Alphaproteobacteria	Sphingomonadales	Sphingomonadaceae	Sphingomonas
AFCN105	ASV_171	99.735	377	1	0	465	841	1	377	0	691	Bacteria	Proteobacteria	Alphaproteobacteria	Sphingomonadales	Sphingomonadaceae	Sphingomonas
AFCN105	ASV_12987	99.469	377	2	0	465	841	1	377	0	686	Bacteria	Proteobacteria	Alphaproteobacteria	Sphingomonadales	Sphingomonadaceae	Sphingomonas
AFCN202	ASV_19	100	377	0	0	452	828	1	377	0	697	Bacteria	Proteobacteria	Alphaproteobacteria	Sphingomonadales	Sphingomonadaceae	Sphingomonas
AFCN202	ASV_5040	99.735	377	1	0	452	828	1	377	0	691	Bacteria	Proteobacteria	Alphaproteobacteria	Sphingomonadales	Sphingomonadaceae	Sphingomonas
AFCN202	ASV_4030	99.735	377	1	0	452	828	1	377	0	691	Bacteria	Proteobacteria	Alphaproteobacteria	Sphingomonadales	Sphingomonadaceae	Sphingomonas
AFCN202	ASV_3725	99.735	377	1	0	452	828	1	377	0	691	Bacteria	Proteobacteria	Alphaproteobacteria	Sphingomonadales	Sphingomonadaceae	Sphingomonas
AFCN202	ASV_3053	99.735	377	1	0	452	828	1	377	0	691	Bacteria	Proteobacteria	Alphaproteobacteria	Sphingomonadales	Sphingomonadaceae	Sphingomonas
AFCN202	ASV_2632	99.735	377	1	0	452	828	1	377	0	691	Bacteria	Proteobacteria	Alphaproteobacteria	Sphingomonadales	Sphingomonadaceae	Sphingomonas
AFCN202	ASV_2620	99.735	377	1	0	452	828	1	377	0	691	Bacteria	Proteobacteria	Alphaproteobacteria	Sphingomonadales	Sphingomonadaceae	Sphingomonas
AFCN202	ASV_2196	99.735	377	1	0	452	828	1	377	0	691	Bacteria	Proteobacteria	Alphaproteobacteria	Sphingomonadales	Sphingomonadaceae	Sphingomonas
AFCN202	ASV_171	99.735	377	1	0	452	828	1	377	0	691	Bacteria	Proteobacteria	Alphaproteobacteria	Sphingomonadales	Sphingomonadaceae	Sphingomonas
AFCN202	ASV_12987	99.469	377	2	0	452	828	1	377	0	686	Bacteria	Proteobacteria	Alphaproteobacteria	Sphingomonadales	Sphingomonadaceae	Sphingomonas
AFCN205	ASV_92	100	377	0	0	482	858	1	377	0	697	Bacteria	Proteobacteria	Gammaproteobacteria	Enterobacterales
AFCN205	ASV_286	99.735	377	1	0	482	858	1	377	0	691	Bacteria	Proteobacteria	Gammaproteobacteria	Enterobacterales
AFCN205	ASV_2255	99.735	377	1	0	482	858	1	377	0	691	Bacteria	Proteobacteria	Gammaproteobacteria	Enterobacterales
AFCN205	ASV_1757	99.469	377	2	0	482	858	1	377	0	686	Bacteria	Proteobacteria	Gammaproteobacteria	Enterobacterales
AFCN205	ASV_10478	99.204	377	3	0	482	858	1	377	0	680	Bacteria	Proteobacteria	Gammaproteobacteria	Enterobacterales
AFCN205	ASV_55	98.939	377	4	0	482	858	1	377	0	675	Bacteria	Proteobacteria	Gammaproteobacteria	Enterobacterales
AFCN205	ASV_157	98.939	377	4	0	482	858	1	377	0	675	Bacteria	Proteobacteria	Gammaproteobacteria	Enterobacterales	Yersiniaceae	Rahnella1
AFCN205	ASV_1084	98.939	377	3	1	482	858	1	376	0	673	Bacteria	Proteobacteria	Gammaproteobacteria	Enterobacterales
AFCN205	ASV_6725	98.674	377	5	0	482	858	1	377	0	669	Bacteria	Proteobacteria	Gammaproteobacteria	Enterobacterales
AFCN205	ASV_6141	98.674	377	5	0	482	858	1	377	0	669	Bacteria	Proteobacteria	Gammaproteobacteria	Enterobacterales
AFCN209	ASV_54	100	300	0	0	456	755	1	300	7.2e-158	555	Bacteria	Proteobacteria	Gammaproteobacteria	Burkholderiales	Oxalobacteraceae
AFCN209	ASV_3897	100	300	0	0	456	755	1	300	7.2e-158	555	Bacteria	Proteobacteria	Gammaproteobacteria	Burkholderiales	Oxalobacteraceae
AFCN209	ASV_3718	100	300	0	0	456	755	1	300	7.2e-158	555	Bacteria	Proteobacteria	Gammaproteobacteria	Burkholderiales	Oxalobacteraceae
AFCN209	ASV_9992	99.667	300	1	0	456	755	1	300	3.35e-156	549	Bacteria	Proteobacteria	Gammaproteobacteria	Burkholderiales	Oxalobacteraceae
AFCN209	ASV_9923	99.667	300	1	0	456	755	1	300	3.35e-156	549	Bacteria	Proteobacteria	Gammaproteobacteria	Burkholderiales	Oxalobacteraceae	Janthinobacterium
AFCN209	ASV_9834	99.667	300	1	0	456	755	1	300	3.35e-156	549	Bacteria	Proteobacteria	Gammaproteobacteria	Burkholderiales	Oxalobacteraceae	Rugamonas
AFCN209	ASV_9662	99.667	300	1	0	456	755	1	300	3.35e-156	549	Bacteria	Proteobacteria	Gammaproteobacteria	Burkholderiales	Oxalobacteraceae
AFCN209	ASV_9480	99.667	300	1	0	456	755	1	300	3.35e-156	549	Bacteria	Proteobacteria	Gammaproteobacteria	Burkholderiales	Oxalobacteraceae
AFCN209	ASV_9400	99.667	300	1	0	456	755	1	300	3.35e-156	549	Bacteria	Proteobacteria	Gammaproteobacteria	Burkholderiales	Oxalobacteraceae
AFCN209	ASV_8975	99.667	300	1	0	456	755	1	300	3.35e-156	549	Bacteria	Proteobacteria	Gammaproteobacteria	Burkholderiales	Oxalobacteraceae
AFCN303	ASV_306	99.73	371	1	0	303	673	371	1	0	680	Bacteria	Proteobacteria	Gammaproteobacteria	Burkholderiales	Oxalobacteraceae	Janthinobacterium
AFCN303	ASV_28	99.73	371	1	0	303	673	371	1	0	680	Bacteria	Proteobacteria	Gammaproteobacteria	Burkholderiales	Oxalobacteraceae	Janthinobacterium
AFCN303	ASV_9013	99.461	371	2	0	303	673	371	1	0	675	Bacteria	Proteobacteria	Gammaproteobacteria	Burkholderiales	Oxalobacteraceae	Janthinobacterium
AFCN303	ASV_8009	99.461	371	2	0	303	673	371	1	0	675	Bacteria	Proteobacteria	Gammaproteobacteria	Burkholderiales	Oxalobacteraceae
AFCN303	ASV_79	99.461	371	2	0	303	673	371	1	0	675	Bacteria	Proteobacteria	Gammaproteobacteria	Burkholderiales	Oxalobacteraceae	Janthinobacterium
AFCN303	ASV_7768	99.461	371	2	0	303	673	371	1	0	675	Bacteria	Proteobacteria	Gammaproteobacteria	Burkholderiales	Oxalobacteraceae
AFCN303	ASV_7357	99.461	371	2	0	303	673	371	1	0	675	Bacteria	Proteobacteria	Gammaproteobacteria	Burkholderiales	Oxalobacteraceae	Janthinobacterium
AFCN303	ASV_7101	99.461	371	2	0	303	673	371	1	0	675	Bacteria	Proteobacteria	Gammaproteobacteria	Burkholderiales	Oxalobacteraceae	Janthinobacterium
AFCN303	ASV_6912	99.461	371	2	0	303	673	371	1	0	675	Bacteria	Proteobacteria	Gammaproteobacteria	Burkholderiales	Oxalobacteraceae	Janthinobacterium
AFCN303	ASV_6422	99.461	371	2	0	303	673	371	1	0	675	Bacteria	Proteobacteria	Gammaproteobacteria	Burkholderiales	Oxalobacteraceae	Janthinobacterium
AFCN304	ASV_1525	100	372	0	0	511	882	1	372	0	688	Bacteria	Bacteroidota	Bacteroidia	Sphingobacteriales	Sphingobacteriaceae	Pedobacter
AFCN304	ASV_6649	99.731	372	1	0	511	882	1	372	0	682	Bacteria	Bacteroidota	Bacteroidia	Sphingobacteriales	Sphingobacteriaceae	Pedobacter
AFCN304	ASV_6098	99.731	372	1	0	511	882	1	372	0	682	Bacteria	Bacteroidota	Bacteroidia	Sphingobacteriales	Sphingobacteriaceae	Pedobacter
AFCN304	ASV_5264	99.731	372	1	0	511	882	1	372	0	682	Bacteria	Bacteroidota	Bacteroidia	Sphingobacteriales	Sphingobacteriaceae	Pedobacter
AFCN304	ASV_6347	99.462	372	2	0	511	882	1	372	0	676	Bacteria	Bacteroidota	Bacteroidia	Sphingobacteriales	Sphingobacteriaceae	Pedobacter
AFCN304	ASV_2018	99.462	372	2	0	511	882	1	372	0	676	Bacteria	Bacteroidota	Bacteroidia	Sphingobacteriales	Sphingobacteriaceae	Pedobacter
AFCN304	ASV_7506	99.194	372	3	0	511	882	1	372	0	671	Bacteria	Bacteroidota	Bacteroidia	Sphingobacteriales	Sphingobacteriaceae	Pedobacter
AFCN304	ASV_1649	99.194	372	3	0	511	882	1	372	0	671	Bacteria	Bacteroidota	Bacteroidia	Sphingobacteriales	Sphingobacteriaceae	Pedobacter
AFCN304	ASV_6269	98.925	372	4	0	511	882	1	372	0	665	Bacteria	Bacteroidota	Bacteroidia	Sphingobacteriales	Sphingobacteriaceae	Pedobacter
AFCN304	ASV_28102	98.925	372	4	0	511	882	1	372	0	665	Bacteria	Bacteroidota	Bacteroidia	Sphingobacteriales	Sphingobacteriaceae	Pedobacter
AFCS101	ASV_2749	100	377	0	0	445	821	1	377	0	697	Bacteria	Proteobacteria	Alphaproteobacteria	Sphingomonadales	Sphingomonadaceae	Sphingomonas
AFCS101	ASV_596	99.735	377	1	0	445	821	1	377	0	691	Bacteria	Proteobacteria	Alphaproteobacteria	Sphingomonadales	Sphingomonadaceae	Sphingomonas
AFCS101	ASV_4030	99.204	377	3	0	445	821	1	377	0	680	Bacteria	Proteobacteria	Alphaproteobacteria	Sphingomonadales	Sphingomonadaceae	Sphingomonas
AFCS101	ASV_19	98.939	377	4	0	445	821	1	377	0	675	Bacteria	Proteobacteria	Alphaproteobacteria	Sphingomonadales	Sphingomonadaceae	Sphingomonas
AFCS101	ASV_5040	98.674	377	5	0	445	821	1	377	0	669	Bacteria	Proteobacteria	Alphaproteobacteria	Sphingomonadales	Sphingomonadaceae	Sphingomonas
AFCS101	ASV_3725	98.674	377	5	0	445	821	1	377	0	669	Bacteria	Proteobacteria	Alphaproteobacteria	Sphingomonadales	Sphingomonadaceae	Sphingomonas
AFCS101	ASV_3053	98.674	377	5	0	445	821	1	377	0	669	Bacteria	Proteobacteria	Alphaproteobacteria	Sphingomonadales	Sphingomonadaceae	Sphingomonas
AFCS101	ASV_2632	98.674	377	5	0	445	821	1	377	0	669	Bacteria	Proteobacteria	Alphaproteobacteria	Sphingomonadales	Sphingomonadaceae	Sphingomonas
AFCS101	ASV_2620	98.674	377	5	0	445	821	1	377	0	669	Bacteria	Proteobacteria	Alphaproteobacteria	Sphingomonadales	Sphingomonadaceae	Sphingomonas
AFCS101	ASV_2196	98.674	377	5	0	445	821	1	377	0	669	Bacteria	Proteobacteria	Alphaproteobacteria	Sphingomonadales	Sphingomonadaceae	Sphingomonas
AFCS102	ASV_324	100	372	0	0	479	850	1	372	0	688	Bacteria	Bacteroidota	Bacteroidia	Sphingobacteriales	Sphingobacteriaceae	Pedobacter
AFCS102	ASV_7056	99.731	372	1	0	479	850	1	372	0	682	Bacteria	Bacteroidota	Bacteroidia	Sphingobacteriales	Sphingobacteriaceae	Pedobacter
AFCS102	ASV_263	99.731	372	1	0	479	850	1	372	0	682	Bacteria	Bacteroidota	Bacteroidia	Sphingobacteriales	Sphingobacteriaceae	Pedobacter
AFCS102	ASV_1646	99.731	372	1	0	479	850	1	372	0	682	Bacteria	Bacteroidota	Bacteroidia	Sphingobacteriales	Sphingobacteriaceae	Pedobacter
AFCS102	ASV_126	99.731	372	1	0	479	850	1	372	0	682	Bacteria	Bacteroidota	Bacteroidia	Sphingobacteriales	Sphingobacteriaceae	Pedobacter
AFCS102	ASV_10659	99.731	372	1	0	479	850	1	372	0	682	Bacteria	Bacteroidota	Bacteroidia	Sphingobacteriales	Sphingobacteriaceae	Pedobacter
AFCS102	ASV_4132	99.462	372	2	0	479	850	1	372	0	676	Bacteria	Bacteroidota	Bacteroidia	Sphingobacteriales	Sphingobacteriaceae	Pedobacter
AFCS102	ASV_2312	99.462	372	2	0	479	850	1	372	0	676	Bacteria	Bacteroidota	Bacteroidia	Sphingobacteriales	Sphingobacteriaceae	Pedobacter
AFCS102	ASV_224	99.462	372	2	0	479	850	1	372	0	676	Bacteria	Bacteroidota	Bacteroidia	Sphingobacteriales	Sphingobacteriaceae	Pedobacter
AFCS102	ASV_2120	99.462	372	2	0	479	850	1	372	0	676	Bacteria	Bacteroidota	Bacteroidia	Sphingobacteriales	Sphingobacteriaceae	Pedobacter
AFCS202	ASV_30	100	371	0	0	304	674	371	1	0	686	Bacteria	Proteobacteria	Gammaproteobacteria	Burkholderiales	Oxalobacteraceae	Duganella
AFCS202	ASV_9842	99.73	371	1	0	304	674	371	1	0	680	Bacteria	Proteobacteria	Gammaproteobacteria	Burkholderiales	Oxalobacteraceae
AFCS202	ASV_9697	99.73	371	1	0	304	674	371	1	0	680	Bacteria	Proteobacteria	Gammaproteobacteria	Burkholderiales	Oxalobacteraceae	Duganella
AFCS202	ASV_7011	99.73	371	1	0	304	674	371	1	0	680	Bacteria	Proteobacteria	Gammaproteobacteria	Burkholderiales	Oxalobacteraceae
AFCS202	ASV_7005	99.73	371	1	0	304	674	371	1	0	680	Bacteria	Proteobacteria	Gammaproteobacteria	Burkholderiales	Oxalobacteraceae
AFCS202	ASV_6834	99.73	371	1	0	304	674	371	1	0	680	Bacteria	Proteobacteria	Gammaproteobacteria	Burkholderiales	Oxalobacteraceae
AFCS202	ASV_6496	99.73	371	1	0	304	674	371	1	0	680	Bacteria	Proteobacteria	Gammaproteobacteria	Burkholderiales	Oxalobacteraceae	Duganella
AFCS202	ASV_5987	99.73	371	1	0	304	674	371	1	0	680	Bacteria	Proteobacteria	Gammaproteobacteria	Burkholderiales	Oxalobacteraceae
AFCS202	ASV_5737	99.73	371	1	0	304	674	371	1	0	680	Bacteria	Proteobacteria	Gammaproteobacteria	Burkholderiales	Oxalobacteraceae
AFCS202	ASV_5723	99.73	371	1	0	304	674	371	1	0	680	Bacteria	Proteobacteria	Gammaproteobacteria	Burkholderiales	Oxalobacteraceae
AFCS203	ASV_844	100	376	0	0	436	811	1	376	0	695	Bacteria	Proteobacteria	Gammaproteobacteria	Pseudomonadales	Pseudomonadaceae	Pseudomonas
AFCS203	ASV_553	99.734	376	1	0	436	811	1	376	0	689	Bacteria	Proteobacteria	Gammaproteobacteria	Pseudomonadales	Pseudomonadaceae	Pseudomonas
AFCS203	ASV_3455	99.468	376	2	0	436	811	1	376	0	684	Bacteria	Proteobacteria	Gammaproteobacteria	Pseudomonadales	Pseudomonadaceae	Pseudomonas
AFCS203	ASV_12595	99.468	376	2	0	436	811	1	376	0	684	Bacteria	Proteobacteria	Gammaproteobacteria	Pseudomonadales	Pseudomonadaceae	Pseudomonas
AFCS203	ASV_1482	99.202	376	3	0	436	811	1	376	0	678	Bacteria	Proteobacteria	Gammaproteobacteria	Pseudomonadales	Pseudomonadaceae	Pseudomonas
AFCS203	ASV_1248	99.202	376	3	0	436	811	1	376	0	678	Bacteria	Proteobacteria	Gammaproteobacteria	Pseudomonadales	Pseudomonadaceae	Pseudomonas
AFCS203	ASV_20875	98.936	376	3	1	436	811	1	375	0	671	Bacteria	Proteobacteria	Gammaproteobacteria	Pseudomonadales	Pseudomonadaceae
AFCS203	ASV_3328	98.67	376	5	0	436	811	1	376	0	667	Bacteria	Proteobacteria	Gammaproteobacteria	Pseudomonadales	Pseudomonadaceae	Pseudomonas
AFCS203	ASV_22870	98.67	376	5	0	436	811	1	376	0	667	Bacteria	Proteobacteria	Gammaproteobacteria	Pseudomonadales	Pseudomonadaceae	Pseudomonas
AFCS203	ASV_1978	98.67	376	5	0	436	811	1	376	0	667	Bacteria	Proteobacteria	Gammaproteobacteria	Pseudomonadales	Pseudomonadaceae	Pseudomonas
AFCS301	ASV_31	100	377	0	0	466	842	1	377	0	697	Bacteria	Proteobacteria	Gammaproteobacteria	Pseudomonadales	Pseudomonadaceae	Pseudomonas
AFCS301	ASV_8978	99.735	377	1	0	466	842	1	377	0	691	Bacteria	Proteobacteria	Gammaproteobacteria	Pseudomonadales	Pseudomonadaceae	Pseudomonas
AFCS301	ASV_73	99.735	377	1	0	466	842	1	377	0	691	Bacteria	Proteobacteria	Gammaproteobacteria	Pseudomonadales	Pseudomonadaceae	Pseudomonas
AFCS301	ASV_6045	99.735	377	1	0	466	842	1	377	0	691	Bacteria	Proteobacteria	Gammaproteobacteria	Pseudomonadales	Pseudomonadaceae	Pseudomonas
AFCS301	ASV_5200	99.735	377	1	0	466	842	1	377	0	691	Bacteria	Proteobacteria	Gammaproteobacteria	Pseudomonadales	Pseudomonadaceae	Pseudomonas
AFCS301	ASV_5073	99.735	377	1	0	466	842	1	377	0	691	Bacteria	Proteobacteria	Gammaproteobacteria	Pseudomonadales	Pseudomonadaceae	Pseudomonas
AFCS301	ASV_4606	99.735	377	1	0	466	842	1	377	0	691	Bacteria	Proteobacteria	Gammaproteobacteria	Pseudomonadales	Pseudomonadaceae	Pseudomonas
AFCS301	ASV_41	99.735	377	1	0	466	842	1	377	0	691	Bacteria	Proteobacteria	Gammaproteobacteria	Pseudomonadales	Pseudomonadaceae	Pseudomonas
AFCS301	ASV_21	99.735	377	1	0	466	842	1	377	0	691	Bacteria	Proteobacteria	Gammaproteobacteria	Pseudomonadales	Pseudomonadaceae	Pseudomonas
AFCS301	ASV_205	99.735	377	1	0	466	842	1	377	0	691	Bacteria	Proteobacteria	Gammaproteobacteria	Pseudomonadales	Pseudomonadaceae	Pseudomonas
AFCS304	ASV_8	100	377	0	0	455	831	1	377	0	697	Bacteria	Proteobacteria	Gammaproteobacteria	Pseudomonadales	Pseudomonadaceae	Pseudomonas
AFCS304	ASV_752	99.735	377	1	0	455	831	1	377	0	691	Bacteria	Proteobacteria	Gammaproteobacteria	Pseudomonadales	Pseudomonadaceae	Pseudomonas
AFCS304	ASV_720	99.735	377	1	0	455	831	1	377	0	691	Bacteria	Proteobacteria	Gammaproteobacteria	Pseudomonadales	Pseudomonadaceae	Pseudomonas
AFCS304	ASV_4724	99.735	377	1	0	455	831	1	377	0	691	Bacteria	Proteobacteria	Gammaproteobacteria	Pseudomonadales	Pseudomonadaceae	Pseudomonas
AFCS304	ASV_44	99.735	377	1	0	455	831	1	377	0	691	Bacteria	Proteobacteria	Gammaproteobacteria	Pseudomonadales	Pseudomonadaceae	Pseudomonas
AFCS304	ASV_2361	99.735	377	1	0	455	831	1	377	0	691	Bacteria	Proteobacteria	Gammaproteobacteria	Pseudomonadales	Pseudomonadaceae	Pseudomonas
AFCS304	ASV_2342	99.735	377	1	0	455	831	1	377	0	691	Bacteria	Proteobacteria	Gammaproteobacteria	Pseudomonadales	Pseudomonadaceae	Pseudomonas
AFCS304	ASV_2296	99.735	377	1	0	455	831	1	377	0	691	Bacteria	Proteobacteria	Gammaproteobacteria	Pseudomonadales	Pseudomonadaceae	Pseudomonas
[truncated: 4,837 more rows]
